# Supplementary material for: SepF is the FtsZ anchor in archaea, with features of an ancestral cell division system
Source: Nat Commun. 2021 Jun 4;12:3214. doi: 10.1038/s41467-021-23099-8 (PMC8178401; doi:10.1038/s41467-021-23099-8)
Supplement: Supplementary file 6 — Supplementary Data 1 [file 41467_2021_23099_MOESM6_ESM.xlsx]

## Sheet: ARCH2
TaxID	Phylum	Class	Order	Family	Genus	Species	FtsA	FtsZ	SepF	ESCRT-III
1974383	Candidatus Aenigmarchaeota					Candidatus Aenigmarchaeota archaeon CG15_BIG_FIL_POST_REV_8_21_14_020_37_27	NA	PIW41291.1,PIW41311.1	PIW41091.1	NA
2012502	Candidatus Aenigmarchaeota					Candidatus Aenigmarchaeota archaeon ex4484_14	NA	OYT57857.1	OYT57549.1,OYT56410.1	NA
2012503	Candidatus Aenigmarchaeota					Candidatus Aenigmarchaeota archaeon ex4484_224	NA	OYT42441.1,OYT42707.1	OYT42805.1,OYT41759.1	NA
2012504	Candidatus Aenigmarchaeota					Candidatus Aenigmarchaeota archaeon ex4484_52	NA	OYT35481.1	NA	NA
2012505	Candidatus Aenigmarchaeota					Candidatus Aenigmarchaeota archaeon ex4484_56	NA	OYT43465.1,OYT42982.1,OYT43684.1	OYT43686.1	NA
2250256	Candidatus Altiarchaeota		Candidatus Altiarchaeales			Candidatus Altiarchaeales archaeon	NA	RLI84998.1,RLI86911.1	RLI85892.1	NA
2012506	Candidatus Altiarchaeota		Candidatus Altiarchaeales			Candidatus Altiarchaeales archaeon ex4484_2	NA	OYT53930.1,OYT53875.1	OYT54555.1	NA
2012507	Candidatus Altiarchaeota		Candidatus Altiarchaeales			Candidatus Altiarchaeales archaeon ex4484_43	NA	OYT41515.1	OYT41898.1	NA
2013675	Candidatus Altiarchaeota		Candidatus Altiarchaeales			Candidatus Altiarchaeales archaeon HGW-Altiarchaeales-3	NA	PKP54403.1	PKP54292.1	NA
1849365	Candidatus Altiarchaeota		Candidatus Altiarchaeales			Candidatus Altiarchaeales archaeon WOR_SM1_79	NA	ODS41005.1,ODS41006.1,ODS37924.1,ODS38248.1,ODS38255.1	NA	NA
1779368	Candidatus Bathyarchaeota					Candidatus Bathyarchaeota archaeon B24	NA	NA	NA	KYH37033.1,KYH37567.1,KYH37565.1
2012510	Candidatus Bathyarchaeota					Candidatus Bathyarchaeota archaeon ex4484_205	NA	OYT65854.1	OYT66187.1,OYT63886.1	OYT66599.1,OYT66600.1
1797377	Candidatus Bathyarchaeota					Candidatus Bathyarchaeota archaeon RBG_13_38_9	NA	NA	NA	OGD53531.1,OGD53538.1,OGD53533.1,OGD52812.1
1797379	Candidatus Bathyarchaeota					Candidatus Bathyarchaeota archaeon RBG_13_52_12	NA	NA	NA	OGD59381.1,OGD60316.1,OGD60315.1
1915990	Candidatus Bathyarchaeota					Candidatus Bathyarchaeota archaeon UBA233	NA	DAZI01000071.1_16	DAZI01000015.1_48	DAZI01000080.1_21
2107591	Candidatus Diapherotrites				Candidatus Forterrea	Candidatus Forterrea multitransposorum	NA	CP045477.1_456,CP045477.1_626	CP045477.1_829	NA
1104576	Candidatus Diapherotrites				Candidatus Iainarchaeum	Candidatus Iainarchaeum andersonii	NA	AQRS01000039.1_53,AQRS01000017.1_12,AQRS01000032.1_1	AQRS01000041.1_40	NA
1974404	Candidatus Diapherotrites					Candidatus Diapherotrites archaeon CG08_land_8_20_14_0_20_34_12	NA	PIU20966.1,PIU21007.1	PIU21209.1	NA
1974406	Candidatus Diapherotrites					Candidatus Diapherotrites archaeon CG10_big_fil_rev_8_21_14_0_10_31_34	NA	PIN99149.1,PIN98915.1	PIN98221.1	NA
1974407	Candidatus Diapherotrites					Candidatus Diapherotrites archaeon CG11_big_fil_rev_8_21_14_0_20_37_9	NA	PIN85855.1,PIN85196.1,PIN84851.1	PIN85077.1	NA
2250273	Candidatus Geothermarchaeota					Candidatus Geothermarchaeota archaeon	NA	NA	NA	RLG60675.1,RLG60677.1
1935120	Candidatus Geothermarchaeota					Candidatus Geothermarchaeota archaeon JdFR-13	NA	NA	NA	MTMA01000001.1_331,MTMA01000004.1_700,MTMA01000001.1_333
1935121	Candidatus Geothermarchaeota					Candidatus Geothermarchaeota archaeon JdFR-14	NA	NA	NA	MTMB01000004.1_213,MTMB01000004.1_211
2026747	Candidatus Heimdallarchaeota					Candidatus Heimdallarchaeota archaeon	NA	MBS85472.1	NA	MBS85520.1,MBS85521.1,MBS85868.1
1841596	Candidatus Heimdallarchaeota					Candidatus Heimdallarchaeota archaeon AB_125	NA	OLS31474.1	NA	OLS31932.1,OLS31933.1
2012493	Candidatus Heimdallarchaeota					Candidatus Heimdallarchaeota archaeon B3_Heim	NA	PWI49717.1	NA	PWI48661.1
1841597	Candidatus Heimdallarchaeota					Candidatus Heimdallarchaeota archaeon LC_2	NA	NA	NA	OLS27395.1,OLS27394.1
1841598	Candidatus Heimdallarchaeota					Candidatus Heimdallarchaeota archaeon LC_3	NA	OLS21975.1	NA	OLS27541.1
2014257	Candidatus Huberarchaea				Candidatus Huberarchaeum	Candidatus Huberarchaeum crystalense	NA	PIV13524.1,PIV13497.1	PIV13777.1	NA
2250275	Candidatus Hydrothermarchaeota					Candidatus Hydrothermarchaeota archaeon	NA	RLG56281.1,RLG57727.1	NA	NA
1935128	Candidatus Hydrothermarchaeota					Candidatus Hydrothermarchaeota archaeon JdFR-17	NA	MTME01000129.1_6	NA	NA
1935129	Candidatus Hydrothermarchaeota					Candidatus Hydrothermarchaeota archaeon JdFR-18	NA	MTMF01000016.1_64,MTMF01000001.1_113	MTMF01000022.1_23	NA
374847	Candidatus Korarchaeota				Candidatus Korarchaeum	Candidatus Korarchaeum cryptofilum	NA	ACB08186.1,ACB08089.1	ACB08158.1	NA
2594042	Candidatus Lokiarchaeota				Candidatus Prometheoarchaeum	Candidatus Prometheoarchaeum syntrophicum	NA	QEE14831.1	QEE15900.1,QEE14687.1	QEE17873.1,QEE17875.1,QEE16271.1
1538547	Candidatus Lokiarchaeota				Lokiarchaeum	Lokiarchaeum sp. GC14_75	NA	KKK42581.1	KKK42780.1,KKK43639.1	KKK42122.1,KKK44605.1
1849166	Candidatus Lokiarchaeota					Candidatus Lokiarchaeota archaeon CR_4	NA	NA	OLS14506.1	OLS15111.1,OLS16333.1
1978156	Candidatus Marsarchaeota					Candidatus Marsarchaeota G1 archaeon BE_D	NA	NA	NA	PSN85666.1,PSN85367.1,PSN85285.1,PSN85668.1
1978161	Candidatus Marsarchaeota					Candidatus Marsarchaeota G2 archaeon ECH_B_3	NA	NA	NA	PSN99602.1,PSN98550.1,PSO01161.1,PSN99600.1
1920749	Candidatus Micrarchaeota				Candidatus Mancarchaeum	Candidatus Mancarchaeum acidiphilum	NA	ASI14073.1,ASI14074.1,ASI14219.1	ASI13431.1	NA
1805247	Candidatus Micrarchaeota					Candidatus Micrarchaeota archaeon CG1_02_47_40	NA	OIO21814.1,OIO20895.1,OIO20894.1,OIO21777.1	OIO20798.1	NA
1805249	Candidatus Micrarchaeota					Candidatus Micrarchaeota archaeon CG1_02_51_15	NA	OIO24397.1,OIO23354.1,OIO23350.1,OIO24151.1	OIO23372.1	NA
1805250	Candidatus Micrarchaeota					Candidatus Micrarchaeota archaeon CG1_02_55_22	NA	OIO25404.1,OIO24437.1,OIO26680.1,OIO24470.1,OIO24768.1	OIO26679.1,OIO26987.1	NA
1974417	Candidatus Micrarchaeota					Candidatus Micrarchaeota archaeon CG10_big_fil_rev_8_21_14_0_10_45_29	NA	PIT84757.1,PIT85062.1,PIT85043.1,PIT84597.1	PIT84038.1	NA
1841599	Candidatus Odinarchaeota					Candidatus Odinarchaeota archaeon LCB_4	NA	OLS17704.1,OLS17546.1	OLS17520.1	OLS18193.1,OLS18194.1
1974438	Candidatus Pacearchaeota					Candidatus Pacearchaeota archaeon CG10_big_fil_rev_8_21_14_0_10_31_24	NA	PIN92850.1,PIN92817.1	PIN92945.1	NA
1974441	Candidatus Pacearchaeota					Candidatus Pacearchaeota archaeon CG10_big_fil_rev_8_21_14_0_10_32_14	NA	PIN91173.1,PIN91079.1	PIN91005.1	NA
1974444	Candidatus Pacearchaeota					Candidatus Pacearchaeota archaeon CG10_big_fil_rev_8_21_14_0_10_34_76	NA	PIN90092.1,PIN90800.1	PIN90792.1	NA
1801881	Candidatus Pacearchaeota					Candidatus Pacearchaeota archaeon RBG_13_36_9	NA	OGJ22284.1,OGJ19975.1	OGJ19963.1	NA
1916005	Candidatus Pacearchaeota					Candidatus Pacearchaeota archaeon UBA284	NA	DAKN01000026.1_5,DAKN01000102.1_70	DAKN01000071.1_7	NA
1916013	Candidatus Parvarchaeota					Candidatus Parvarchaeota archaeon UBA515	NA	DAIE01000003.1_22,DAIE01000014.1_7	DAIE01000005.1_26	NA
2250257	Candidatus Verstraetearchaeota					Candidatus Verstraetearchaeota archaeon	NA	NA	RLE46706.1	RLE49276.1,RLE48933.1,RLE50734.1,RLE49274.1
1974461	Candidatus Woesearchaeota					Candidatus Woesearchaeota archaeon CG10_big_fil_rev_8_21_14_0_10_34_8	NA	PIN80352.1,PIN79396.1,PIN79506.1	PIN79320.1	NA
1974463	Candidatus Woesearchaeota					Candidatus Woesearchaeota archaeon CG10_big_fil_rev_8_21_14_0_10_37_12	NA	PIN74748.1,PIN75713.1,PIN74810.1	PIN75065.1	NA
1974464	Candidatus Woesearchaeota					Candidatus Woesearchaeota archaeon CG10_big_fil_rev_8_21_14_0_10_44_13	NA	PIN86390.1,PIN87007.1	PIN87186.1	NA
1974468	Candidatus Woesearchaeota					Candidatus Woesearchaeota archaeon CG11_big_fil_rev_8_21_14_0_20_43_8	NA	PIN70041.1,PIN70365.1	PIN70582.1	NA
1916026	Candidatus Woesearchaeota					Candidatus Woesearchaeota archaeon UBA525	NA	DAGG01000020.1_77,DAGG01000013.1_110,DAGG01000020.1_39	DAGG01000013.1_15	NA
453591	Crenarchaeota	Thermoprotei	Desulfurococcales	Desulfurococcaceae	Ignicoccus	Ignicoccus hospitalis	NA	NA	NA	ABU82333.1,ABU81285.1,ABU82174.1
583356	Crenarchaeota	Thermoprotei	Desulfurococcales	Desulfurococcaceae	Ignisphaera	Ignisphaera aggregans	NA	NA	NA	ADM27093.1,ADM28323.1,ADM27316.1
591019	Crenarchaeota	Thermoprotei	Desulfurococcales	Desulfurococcaceae	Staphylothermus	Staphylothermus hellenicus	NA	NA	NA	ADI31456.1,ADI31722.1,ADI32274.1
1184251	Crenarchaeota	Thermoprotei	Desulfurococcales	Desulfurococcaceae	Thermogladius	Thermogladius calderae	NA	NA	NA	AFK51159.1,AFK51784.1,AFK50460.1
1973259	Crenarchaeota	Thermoprotei	Desulfurococcales	Desulfurococcaceae	Zestosphaera	Zestosphaera tikiterensis	NA	NA	NA	PUA32327.1,PUA32868.1,PUA33310.1
933801	Crenarchaeota	Thermoprotei	Sulfolobales	Sulfolobaceae	Acidianus	Acidianus hospitalis	NA	NA	NA	AEE93863.1,AEE94242.1,AEE94217.1,AEE94008.1
1006006	Crenarchaeota	Thermoprotei	Sulfolobales	Sulfolobaceae	Metallosphaera	Metallosphaera cuprina	NA	NA	NA	AEB94218.1,AEB94639.1,AEB94664.1,AEB94423.1
1670455	Crenarchaeota	Thermoprotei	Sulfolobales	Sulfolobaceae	Sulfodiicoccus	Sulfodiicoccus acidiphilus	NA	NA	NA	BBD72668.1,BBD72520.1,BBD72731.1,BBD71958.1
429572	Crenarchaeota	Thermoprotei	Sulfolobales	Sulfolobaceae	Sulfolobus	Sulfolobus islandicus	NA	NA	NA	ACP35777.1,ACP35432.1,ACP35406.1,ACP35626.1
273063	Crenarchaeota	Thermoprotei	Sulfolobales	Sulfolobaceae	Sulfurisphaera	Sulfurisphaera tokodaii	NA	NA	NA	BAK54170.1,BAB66278.1,BAB66255.1,BAB66556.1
2012526	Crenarchaeota	Thermoprotei	Thermoproteales	Thermofilaceae	Thermofilum	Thermofilum sp. ex4484_15	NA	NA	NA	NA
2012527	Crenarchaeota	Thermoprotei	Thermoproteales	Thermofilaceae	Thermofilum	Thermofilum sp. ex4484_79	NA	NA	NA	NA
397948	Crenarchaeota	Thermoprotei	Thermoproteales	Thermoproteaceae	Caldivirga	Caldivirga maquilingensis	NA	NA	NA	NA
1714261	Crenarchaeota	Thermoprotei	Thermoproteales	Thermoproteaceae	Thermocladium	Thermocladium sp. ECH_B	NA	NA	NA	NA
985053	Crenarchaeota	Thermoprotei	Thermoproteales	Thermoproteaceae	Vulcanisaeta	Vulcanisaeta moutnovskia	NA	NA	NA	NA
2060325	Euryarchaeota	Aciduliprofundum			Aciduliprofundum	Aciduliprofundum sp.	NA	PMP75660.1,PMP74585.1	PMP75263.1,PMP74502.1	NA
1935017	Euryarchaeota	Aciduliprofundum			Aciduliprofundum	Aciduliprofundum sp. JdFR-44	NA	NA	NA	NA
673860	Euryarchaeota	Aciduliprofundum			Aciduliprofundum	Aciduliprofundum sp. MAR08-339	NA	AGB03980.1,AGB05193.1,AGB04889.1,AGB04040.1,AGB04345.1	AGB04201.1	NA
224325	Euryarchaeota	Archaeoglobi	Archaeoglobales	Archaeoglobaceae	Archaeoglobus	Archaeoglobus fulgidus DSM 4304	NA	O29685.1,O29715.1	AAB90460.1	NA
572546	Euryarchaeota	Archaeoglobi	Archaeoglobales	Archaeoglobaceae	Archaeoglobus	Archaeoglobus profundus	NA	ADB57426.1,ADB58855.1	ADB58463.1	NA
693661	Euryarchaeota	Archaeoglobi	Archaeoglobales	Archaeoglobaceae	Archaeoglobus	Archaeoglobus veneficus	NA	AEA47489.1,AEA47670.1	AEA47286.1	NA
589924	Euryarchaeota	Archaeoglobi	Archaeoglobales	Archaeoglobaceae	Ferroglobus	Ferroglobus placidus	NA	ADC66467.1,ADC65505.1	ADC65549.1	NA
1935016	Euryarchaeota	Archaeoglobi				Archaeoglobi archaeon JdFR-42	NA	MTND01000004.1_39,MTND01000009.1_65	MTND01000018.1_142	NA
1915799	Euryarchaeota	Candidatus Poseidoniia	Candidatus Poseidoniales			Euryarchaeota archaeon UBA124	NA	DAPT01000026.1_4,DAPT01000052.1_8	DAPT01000083.1_4	NA
1915814	Euryarchaeota	Candidatus Poseidoniia	Candidatus Poseidoniales			Euryarchaeota archaeon UBA16	NA	DATK01000048.1_8	DATK01000109.1_34	NA
1915835	Euryarchaeota	Candidatus Poseidoniia	Candidatus Poseidoniales			Euryarchaeota archaeon UBA196	NA	DAMA01000152.1_1,DAMA01000076.1_3,DAMA01000007.1_12	DAMA01000012.1_7	NA
1915935	Euryarchaeota	Candidatus Poseidoniia	Candidatus Poseidoniales			Euryarchaeota archaeon UBA557	NA	DARI01000017.1_13,DARI01000018.1_14	DARI01000004.1_20	NA
274854	Euryarchaeota	Candidatus Poseidoniia	Candidatus Poseidoniales			uncultured Candidatus Poseidoniales archaeon	NA	EHR75994.1,EHR75921.1	NA	NA
1975561	Euryarchaeota	Hadesarchaea				Hadesarchaea archaeon CG08_land_8_20_14_0_20_51_8	NA	PIU12508.1	NA	NA
1775754	Euryarchaeota	Hadesarchaea				Hadesarchaea archaeon DG-33	NA	KUO39120.1	KUO39104.1	NA
1775755	Euryarchaeota	Hadesarchaea				Hadesarchaea archaeon DG-33-1	NA	KUO39969.1	KUO39962.1	NA
1776334	Euryarchaeota	Hadesarchaea				Hadesarchaea archaeon YNP_45	NA	KUO40134.1	KUO40719.1	NA
1776333	Euryarchaeota	Hadesarchaea				Hadesarchaea archaeon YNP_N21	NA	KUO42256.1	KUO41989.1	NA
795797	Euryarchaeota	Halobacteria	Halobacteriales	Halobacteriaceae	Halalkalicoccus	Halalkalicoccus jeotgali	NA	ADJ15929.1,ADJ15912.1	ADJ16404.1	NA
1919178	Euryarchaeota	Halobacteria	Halobacteriales			Halobacteriales archaeon QS_4_70_19	NA	PSP98127.1,PSP96684.1	PSP98803.1	NA
1085028	Euryarchaeota	Halobacteria	Halobacteriales			halophilic archaeon J07HX64	NA	ERH08534.1,ERH08789.1	ERH09486.1	NA
416348	Euryarchaeota	Halobacteria	Haloferacales	Halorubraceae	Halorubrum	Halorubrum lacusprofundi	NA	ACM56125.1,ACM56499.1	ACM55724.1	NA
1333523	Euryarchaeota	Halobacteria	Natrialbales	Natrialbaceae	Salinarchaeum	Salinarchaeum sp. Harcht-Bsk1	NA	AGN02132.1,AGN00800.1	AGN00591.1	NA
1379702	Euryarchaeota	Methanobacteria	Methanobacteriales	Methanobacteriaceae	Methanobacterium	Methanobacterium sp. MB1	NA	CDG64557.1	CDG65425.1	NA
420247	Euryarchaeota	Methanobacteria	Methanobacteriales	Methanobacteriaceae	Methanobrevibacter	Methanobrevibacter smithii ATCC 35061	NA	ABQ86831.1	ABQ86611.1	NA
339860	Euryarchaeota	Methanobacteria	Methanobacteriales	Methanobacteriaceae	Methanosphaera	Methanosphaera stadtmanae	NA	ABC57646.1	ABC57436.1	NA
866790	Euryarchaeota	Methanobacteria	Methanobacteriales	Methanobacteriaceae	Methanothermobacter	Methanothermobacter sp. CaT2	NA	BAM70777.1	BAM70926.1	NA
523846	Euryarchaeota	Methanobacteria	Methanobacteriales	Methanothermaceae	Methanothermus	Methanothermus fervidus	NA	ADP77055.1	ADP77108.1	NA
1301915	Euryarchaeota	Methanococci	Methanococcales	Methanocaldococcaceae	Methanocaldococcus	Methanocaldococcus bathoardescens	NA	AIJ05692.1,AIJ06149.1	AIJ05830.1	NA
880724	Euryarchaeota	Methanococci	Methanococcales	Methanocaldococcaceae	Methanotorris	Methanotorris igneus	NA	AEF96895.1,AEF96390.1	AEF97249.1	NA
426368	Euryarchaeota	Methanococci	Methanococcales	Methanococcaceae	Methanococcus	Methanococcus maripaludis	NA	ABR65811.1,ABR65748.1	ABR65983.1	NA
304371	Euryarchaeota	Methanomicrobia	Methanocellales	Methanocellaceae	Methanocella	Methanocella paludicola	NA	BAI61835.1,BAI61468.1,BAI62208.1	BAI62369.1	NA
1915626	Euryarchaeota	Methanomicrobia	Methanocellales	Methanocellaceae		Methanocellaceae archaeon UBA148	NA	DAHG01000004.1_41,DAHG01000060.1_21	DAHG01000062.1_24	NA
410358	Euryarchaeota	Methanomicrobia	Methanomicrobiales	Methanocorpusculaceae	Methanocorpusculum	Methanocorpusculum labreanum	NA	ABN06914.1	ABN06324.1	NA
1201294	Euryarchaeota	Methanomicrobia	Methanomicrobiales	Methanomicrobiaceae	Methanoculleus	Methanoculleus bourgensis	NA	CCJ37146.1,CCJ35115.1	CCJ35032.1	NA
679926	Euryarchaeota	Methanomicrobia	Methanomicrobiales	Methanomicrobiaceae	Methanolacinia	Methanolacinia petrolearia	NA	ADN36055.1,ADN36879.1	ADN37397.1	NA
521011	Euryarchaeota	Methanomicrobia	Methanomicrobiales	Methanoregulaceae	Methanosphaerula	Methanosphaerula palustris	NA	ACL17451.1,ACL15552.1	ACL15772.1	NA
323259	Euryarchaeota	Methanomicrobia	Methanomicrobiales	Methanospirillaceae	Methanospirillum	Methanospirillum hungatei	NA	ABD40692.1,ABD40416.1	ABD42744.1	NA
644295	Euryarchaeota	Methanomicrobia	Methanosarcinales	Methanosarcinaceae	Methanohalobium	Methanohalobium evestigatum	NA	ADI74403.1,ADI74935.1	ADI74741.1	NA
679901	Euryarchaeota	Methanomicrobia	Methanosarcinales	Methanosarcinaceae	Methanosalsum	Methanosalsum zhilinae	NA	AEH60979.1,AEH61817.1	AEH60657.1	NA
1110509	Euryarchaeota	Methanomicrobia	Methanosarcinales	Methanotrichaceae	Methanothrix	Methanosaeta harundinacea	NA	AET63901.1	AET64323.1	NA
990316	Euryarchaeota	Methanomicrobia	Methanosarcinales	Methanotrichaceae	Methanothrix	Methanothrix soehngenii	NA	AEB67947.1,AEB68200.1	AEB67803.1	NA
349307	Euryarchaeota	Methanomicrobia	Methanosarcinales	Methanotrichaceae	Methanothrix	Methanothrix thermoacetophila	NA	ABK14678.1	ABK15211.1	NA
1903181	Euryarchaeota	Methanonatronarchaeia	Methanonatronarchaeales	Methanonatronarchaeaceae	Candidatus Methanohalarchaeum	Candidatus Methanohalarchaeum thermophilum	NA	OKY79036.1,OKY77582.1	OKY79181.1	NA
190192	Euryarchaeota	Methanopyri	Methanopyrales	Methanopyraceae	Methanopyrus	Methanopyrus kandleri	AAM01666.1	AAM02034.1	AAM01251.1	NA
889948	Euryarchaeota	Nanohaloarchaea			Candidatus Nanosalina	Candidatus Nanosalina sp. J07AB43	NA	EGQ43654.1,EGQ43877.1	EGQ43132.1	NA
889962	Euryarchaeota	Nanohaloarchaea			Candidatus Nanosalinarum	Candidatus Nanosalinarum sp. J07AB56	NA	EGQ39891.1,EGQ40458.1	EGQ39704.1	NA
1072681	Euryarchaeota	Nanohaloarchaea				Candidatus Haloredivivus sp. G17	NA	EHK02621.1	EHK02625.1	NA
1727665	Euryarchaeota	Nanohaloarchaea				Nanohaloarchaea archaeon PL-Br10_U2g16	NA	LKMV01000016.1_17,LKMV01000003.1_22	LKMV01000013.1_17	NA
1727664	Euryarchaeota	Nanohaloarchaea				Nanohaloarchaea archaeon PL-Br10_U2g19	NA	LKMW01000004.1_29,LKMW01000053.1_9	LKMW01000021.1_9	NA
1803813	Euryarchaeota	Theionarchaea				Theionarchaea archaeon DG-70	NA	KYK38798.1,KYK35332.1	KYK38177.1	NA
1185654	Euryarchaeota	Thermococci	Thermococcales	Thermococcaceae	Pyrococcus	Pyrococcus furiosus COM1	NA	AFN03320.1,AFN04655.1	AFN04813.1	NA
1505907	Euryarchaeota	Thermococci	Thermococcales	Thermococcaceae	Thermococcus	Thermococcus eurythermalis	NA	AIU68870.1,AIU69867.1	AIU69705.1	NA
1915763	Euryarchaeota	Thermoplasmata	Izemarchaea			Euryarchaeota archaeon UBA202	NA	DAQA01000009.1_10,DAQA01000031.1_43	DAQA01000002.1_64	NA
2013852	Euryarchaeota	Thermoplasmata	Izemarchaea			Thermoplasmata archaeon HGW-Thermoplasmata-1	NA	PKK85323.1,PKK85256.1	PKK86305.1	NA
2012522	Euryarchaeota	Thermoplasmata	Izemarchaea			Thermoplasmatales archaeon ex4484_30	NA	OYT61771.1	NA	NA
2012525	Euryarchaeota	Thermoplasmata	Izemarchaea			Thermoplasmatales archaeon ex4572_165	NA	OYT28129.1,OYT28577.1	NA	NA
1803815	Euryarchaeota	Thermoplasmata	Izemarchaea			Thermoplasmatales archaeon SM1-50	NA	KYK22116.1,KYK21880.1	KYK20036.1	NA
1236689	Euryarchaeota	Thermoplasmata	Methanomassiliicoccales	Candidatus Methanomethylophilaceae	Candidatus Methanomethylophilus	Candidatus Methanomethylophilus alvus	NA	NA	NA	NA
2517205	Euryarchaeota	Thermoplasmata	Methanomassiliicoccales	Candidatus Methanomethylophilaceae		Candidatus Methanomethylophilaceae archaeon	NA	NA	NA	NA
1295009	Euryarchaeota	Thermoplasmata	Methanomassiliicoccales	Methanomassiliicoccaceae	Methanomassiliicoccus	Candidatus Methanomassiliicoccus intestinalis	NA	AGN27030.1,AGN27031.1,AGN26151.1	AGN25746.1	NA
2052168	Euryarchaeota	Thermoplasmata	Methanomassiliicoccales	Methanomassiliicoccaceae		Methanomassiliicoccaceae archaeon	NA	PNBI01000124.1_14,PNBI01000124.1_6,PNBI01000124.1_7,PNBI01000103.1_15,PNBI01000074.1_21,PNBI01000079.1_7	PNBI01000066.1_12	NA
1915669	Euryarchaeota	Thermoplasmata	Methanomassiliicoccales	Methanomassiliicoccaceae		Methanomassiliicoccaceae archaeon UBA472	NA	DAML01000026.1_207,DAML01000004.1_4,DAML01000004.1_1,DAML01000005.1_17,DAML01000011.1_162	DAML01000010.1_3	NA
333146	Euryarchaeota	Thermoplasmata	Thermoplasmatales	Ferroplasmaceae	Ferroplasma	Ferroplasma acidarmanus	NA	NA	NA	NA
273116	Euryarchaeota	Thermoplasmata	Thermoplasmatales	Thermoplasmataceae	Thermoplasma	Thermoplasma volcanium	NA	BAB59948.1,BAB59169.1	BAB59368.1	NA
1295120	Euryarchaeota	Thermoplasmata	Thermoplasmatales		Thermogymnomonas	Thermogymnomonas acidicola	NA	BBCP01000011.1_94	BBCP01000008.1_120	NA
667137	Euryarchaeota	Thermoplasmata	Thermoplasmatales			Thermoplasmatales archaeon E-plasma	NA	EQB65799.1,EQB65120.1	EQB67567.1	NA
1915745	Euryarchaeota	Thermoplasmata	Thermoplasmatales			Thermoplasmatales archaeon UBA582	NA	DAQB01000078.1_8,DAQB01000164.1_11	DAQB01000072.1_6	NA
228908	Nanoarchaeota		Nanoarchaeales	Nanoarchaeaceae	Nanoarchaeum	Nanoarchaeum equitans	NA	AAR39316.1,AAR38988.1	AAR39127.1	NA
1577684	Nanoarchaeota		Nanoarchaeales	Nanopusillaceae	Candidatus Nanopusillus	Candidatus Nanopusillus acidilobi	NA	AMD29957.1,AMD29617.1	AMD29975.1	NA
1940235	Nanoarchaeota				Candidatus Nanoclepta	Candidatus Nanoclepta minutus	NA	RIB35192.1,RIB35621.1	RIB35209.1	NA
2478562	Nanoarchaeota					Nanoarchaeota archaeon Gua-46	NA	RZUK01000047.1_2,RZUK01000068.1_7	RZUK01000082.1_5	NA
1130285	Thaumarchaeota	Aigarchaeota				Aigarchaeota archaeon JGI 0000106-J15	NA	ASPF01000013.1_16	NA	ASPF01000012.1_117,ASPF01000005.1_13
1980982	Thaumarchaeota	Aigarchaeota				Aigarchaeota archaeon NZ13_MG1	NA	PUA31443.1	NA	PUA31129.1,PUA32710.1,PUA31524.1
2058097	Thaumarchaeota	Nitrososphaeria	Candidatus Nitrosocaldales	Candidatus Nitrosocaldaceae	Candidatus Nitrosocaldus	Candidatus Nitrosocaldus cavascurensis	NA	NA	SPC33228.1	SPC34643.1,SPC33310.1,SPC33984.1,SPC34642.1
1353260	Thaumarchaeota	Nitrososphaeria	Nitrososphaerales	Nitrososphaeraceae	Candidatus Nitrosocosmicus	Candidatus Nitrosocosmicus oleophilus	NA	NA	ALI36124.1	ALI36517.1,ALI35092.1
1237085	Thaumarchaeota	Nitrososphaeria	Nitrososphaerales	Nitrososphaeraceae	Nitrososphaera	Candidatus Nitrososphaera gargensis	NA	AFU60298.1,AFU59883.1	AFU59276.1	AFU57507.1,AFU58693.1,AFU59123.1,AFU60449.1,AFU56973.1,AFU57508.1
2169593	Thaumarchaeota	Nitrososphaeria	Nitrososphaerales	Nitrososphaeraceae		Nitrososphaeraceae archaeon	NA	NA	MPZ06550.1	MPZ08008.1,MPZ04835.1,MPZ07574.1
1915708	Thaumarchaeota	Nitrososphaeria	Nitrososphaerales			Nitrososphaerales archaeon UBA213	NA	NA	DACA01000112.1_35	DACA01000145.1_11,DACA01000046.1_1,DACA01000047.1_14,DACA01000145.1_10
