# Supplementary material for: SepF is the FtsZ anchor in archaea, with features of an ancestral cell division system
Source: Nat Commun. 2021 Jun 4;12:3214. doi: 10.1038/s41467-021-23099-8 (PMC8178401; doi:10.1038/s41467-021-23099-8)
Supplement: Supplementary file 7 — Supplementary Data 2 [file 41467_2021_23099_MOESM7_ESM.xlsx]

## Sheet: BACT
TaxID	Phylum	Class	Order	Family	Genus	Species	FtsZ	SepF	FtsA
1960156	Abditibacteriota	Abditibacteria	Abditibacteriales	Abitibacteriaceae	Abditibacterium	Abditibacterium utsteinense	PQV64492.1	PQV64756.1	PQV63771.1
204669	Acidobacteria	Acidobacteriia	Acidobacteriales	Acidobacteriaceae	Candidatus Koribacter	Candidatus Koribacter versatilis	ABF42452.1	NA	ABF42453.1
926566	Acidobacteria	Acidobacteriia	Acidobacteriales	Acidobacteriaceae	Terriglobus	Terriglobus roseus	AFL89649.1	NA	AFL89653.1
454194	Acidobacteria	Blastocatellia	Blastocatellales	Pyrinomonadaceae	Pyrinomonas	Pyrinomonas methylaliphatogenes	CDM67087.1	NA	CDM67086.1
2052146	Acidobacteria	Blastocatellia				Blastocatellia bacterium	PLCD01000007.1_332	NA	PLCD01000007.1_331
2073116	Acidobacteria	Holophagae				Holophagae bacterium	PWB73751.1	NA	PWB73752.1
1313172	Actinobacteria	Acidimicrobiia	Acidimicrobiales	Ilumatobacteraceae	Ilumatobacter	Ilumatobacter coccineus	BAN02264.1	BAN02267.1	NA
83332	Actinobacteria	Actinobacteria	Corynebacteriales	Mycobacteriaceae	Mycobacterium	Mycobacterium tuberculosis	CCP44926.1	CCP44923.1	NA
1531429	Actinobacteria	Coriobacteriia	Coriobacteriales	Coriobacteriaceae		Coriobacteriaceae bacterium 68-1-3	AJC12317.1	NA	NA
591198	Actinobacteria	Nitriliruptoria	Euzebyales	Euzebyaceae	Euzebya	Euzebya tangerina	PPDK01000001.1_2718	PPDK01000001.1_2721	NA
2051957	Actinobacteria	Rubrobacteria	Rubrobacterales	Rubrobacteraceae	Rubrobacter	Rubrobacter indicoceani	CP031115.1_1531	CP031115.1_1528	CP031115.1_1532
436114	Aquificae	Aquificae	Aquificales	Hydrogenothermaceae	Sulfurihydrogenibium	Sulfurihydrogenibium sp. YO3AOP1	ACD66066.1	NA	NA
1298851	Aquificae	Aquificae	Aquificales		Thermosulfidibacter	Thermosulfidibacter takaii	NA	NA	NA
240169	Aquificae	Aquificae	Desulfurobacteriales	Desulfurobacteriaceae	Desulfurobacterium	Desulfurobacterium atlanticum	SNR69672.1,SNR69684.1	NA	SNR69706.1
868864	Aquificae	Aquificae	Desulfurobacteriales	Desulfurobacteriaceae	Desulfurobacterium	Desulfurobacterium thermolithotrophum	ADY73601.1,ADY73134.1	NA	ADY73602.1
648996	Aquificae	Aquificae	Desulfurobacteriales	Desulfurobacteriaceae	Thermovibrio	Thermovibrio ammonificans	ADU96921.1,ADU96816.1	NA	ADU96817.1
1303518	Armatimonadetes	Chthonomonadetes	Chthonomonadales	Chthonomonadaceae	Chthonomonas	Chthonomonas calidirosea	CCW34801.1	CCW36481.1	CCW34800.1
1946332	Armatimonadetes	Chthonomonadetes	Chthonomonadales	Chthonomonadaceae	Chthonomonas	Chthonomonas sp. UBA2354	DDTW01000014.1_17,DDTW01000078.1_55	DDTW01000028.1_23	DDTW01000078.1_56
1946339	Armatimonadetes	Chthonomonadetes	Chthonomonadales	Chthonomonadaceae	Chthonomonas	Chthonomonas sp. UBA2785	DEIB01000019.1_41,DEIB01000007.1_27	DEIB01000010.1_6	DEIB01000007.1_26
661478	Armatimonadetes	Fimbriimonadia	Fimbriimonadales	Fimbriimonadaceae	Fimbriimonas	Fimbriimonas ginsengisoli	AIE84245.1,AIE88146.1	AIE86540.1	AIE88148.1
2004468	Armatimonadetes					Armatimonadetes bacterium Uphvl-Ar2	ARU44018.1,ARU42768.1	ARU44639.1	ARU42769.1
1642647	Bacteroidetes	Bacteroidia	Bacteroidales	Dysgonamonadaceae	Proteiniphilum	Proteiniphilum saccharofermentans	SCD19346.1	NA	SCD19345.1
1176587	Bacteroidetes	Chitinophagia	Chitinophagales	Chitinophagaceae	Niabella	Niabella ginsenosidivorans	ANH82305.1	NA	ANH82306.1
402612	Bacteroidetes	Flavobacteriia	Flavobacteriales	Flavobacteriaceae	Flavobacterium	Flavobacterium psychrophilum	CAL44115.1	NA	CAL44116.1
2026790	Bacteroidetes	Saprospiria	Saprospirales			Saprospirales bacterium	MAT53965.1	NA	MAT53966.1
188932	Bacteroidetes	Sphingobacteriia	Sphingobacteriales	Sphingobacteriaceae	Pedobacter	Pedobacter cryoconitis	AMP97007.1	NA	AMP97006.1
1749045	Balneolaeota	Balneolia	Balneolales	Balneolaceae	Gracilimonas	Gracilimonas amylolytica	PQBS01000037.1_50	NA	PQBS01000037.1_51
2053516	Balneolaeota	Balneolia	Balneolales	Balneolaceae		Balneolaceae bacterium	HBX65197.1	NA	HBX65196.1
1951487	Balneolaeota	Balneolia	Balneolales	Balneolaceae		Balneolaceae bacterium UBA1514	DCQQ01000002.1_41	NA	DCQQ01000002.1_40
2094027	Balneolaeota	Balneolia				Balneolia bacterium	PUKH01000012.1_89	NA	PUKH01000012.1_88
1457365	Balneolaeota				Candidatus Cyclonatronum	Candidatus Cyclonatronum proteinivorum	AXJ00351.1	NA	AXJ00350.1
511051	Caldiserica	Caldisericia	Caldisericales	Caldisericaceae	Caldisericum	Caldisericum exile	BAL81301.1	NA	BAL81302.1
693075	Caldiserica	Caldisericia	Caldisericales	Caldisericaceae	Caldisericum	Caldisericum exile	PMP67214.1	NA	PMP67215.1
1973933	Caldiserica					Caldiserica bacterium CG17_big_fil_post_rev_8_21_14_2_50_35_7	PIW10409.1	NA	PIW10410.1
1953180	Caldiserica					Caldiserica bacterium UBA4770	DHHO01000021.1_31	NA	DHHO01000021.1_32
1953182	Caldiserica					Caldiserica bacterium UBA6126	NA	DIVS01000019.1_42	NA
880073	Calditrichaeota	Calditrichae	Calditrichales	Calditrichaceae	Caldithrix	Caldithrix abyssi	EHO41980.1	NA	EHO41979.1
1797576	Calditrichaeota	Calditrichae	Calditrichales	Calditrichaceae	Caldithrix	Caldithrix sp. RBG_13_44_9	OGB60469.1	NA	OGB60468.1
1960894	Calditrichaeota					Calditrichaeota bacterium AABM5.125.24	MWJR01000033.1_4	NA	MWJR01000033.1_5
1960895	Calditrichaeota					Calditrichaeota bacterium AABM5.25.91	MWJS01000710.1_3	NA	MWJS01000710.1_2
1956175	candidate division KSB1					candidate division KSB1 bacterium 4484_188	OPX34112.1	NA	OPX34114.1
1970772	candidate division KSB1					candidate division KSB1 bacterium 4484_87	OQX85938.1	NA	OQX85939.1
1971636	candidate division KSB1					candidate division KSB1 bacterium 4572_119	OQX95279.1,OQX95698.1	NA	NA
1798559	candidate division KSB1					candidate division KSB1 bacterium RBG_16_48_16	OGC08314.1	NA	OGC08315.1
1970780	candidate division Zixibacteria					candidate division Zixibacteria bacterium 4484_93	OQX89553.1	NA	OQX89554.1
1802784	candidate division Zixibacteria					candidate division Zixibacteria bacterium RBG_16_43_9	NA	NA	OGC83716.1
1802788	candidate division Zixibacteria					candidate division Zixibacteria bacterium RBG_19FT_COMBO_42_43	OGC84792.1	NA	OGC84793.1
1703425	candidate division Zixibacteria					candidate division Zixibacteria bacterium SM23_73	KPK77365.1	NA	KPK77366.1
1703426	candidate division Zixibacteria					candidate division Zixibacteria bacterium SM23_73_2	KPL04096.1	NA	KPL04065.1
2093361	Candidatus Abyssubacteria					Candidatus Abyssubacteria bacterium SURF_17	RJP74431.1	NA	RJP74432.1
2093360	Candidatus Abyssubacteria					Candidatus Abyssubacteria bacterium SURF_5	RJP18159.1	NA	RJP18160.1
913320	Candidatus Aerophobetes				Candidatus Aerophobus	Candidatus Aerophobus profundus	AQRW01000067.1_2	NA	AQRW01000079.1_7
1569277	Candidatus Aerophobetes					Aerophobetes bacterium AeroCD12-1	JSVS01000355.1_1	NA	JSVS01000108.1_2
1052817	Candidatus Aerophobetes					Aerophobetes bacterium SCGC AAA255-F10	ASMN01000061.1_4	NA	NA
2030807	Candidatus Aerophobetes					Candidatus Aerophobetes bacterium	NA	NA	NA
1968529	Candidatus Aminicenantes					Candidatus Aminicenantes bacterium 4484_214	OQX55946.1	NA	OQX55947.1
1935110	Candidatus Aminicenantes					Candidatus Aminicenantes bacterium JdFR-80	MTOP01000091.1_69	NA	MTOP01000091.1_68
1797271	Candidatus Aminicenantes					Candidatus Aminicenantes bacterium RBG_13_64_14	NA	NA	NA
1953190	Candidatus Aminicenantes					Candidatus Aminicenantes bacterium UBA1061	DCDG01000052.1_123	NA	DCDG01000052.1_124
1262133	Candidatus Atribacteria				Candidatus Caldatribacterium	Candidatus Caldatribacterium californiense	APKF01000109.1_53,APKF01000144.1_1	NA	APKF01000109.1_52
1262132	Candidatus Atribacteria				Candidatus Caldatribacterium	Candidatus Caldatribacterium saccharofermentans	APCU01000017.1_17,APCU01000037.1_14	NA	APCU01000017.1_18
1974490	Candidatus Atribacteria					Candidatus Atribacteria bacterium CG17_big_fil_post_rev_8_21_14_2_50_34_11	PIW11280.1	NA	NA
1797291	Candidatus Atribacteria					Candidatus Atribacteria bacterium RBG_19FT_COMBO_35_14	OGD15911.1,OGD16731.1	NA	OGD15910.1
1953203	Candidatus Atribacteria					Candidatus Atribacteria bacterium UBA3950	DGDO01000113.1_5,DGDO01000135.1_9	NA	DGDO01000113.1_4
1953429	Candidatus Aureabacteria					bacterium UBP3_UBA1439	DCTN01000170.1_3	NA	DCTN01000170.1_2
1953431	Candidatus Aureabacteria					bacterium UBP3_UBA6266	DJVC01000060.1_6	NA	DJVC01000060.1_5
2093366	Candidatus Aureabacteria					Candidatus Aureabacteria bacterium SURF_26	RJP61542.1	NA	RJP61543.1
673862	Candidatus Babeliae	Candidatus Babeliae	Candidatus Babeliales	Candidatus Babeliaceae	Candidatus Babela	Candidatus Babela massiliensis	CDK30618.1	NA	CDK30619.1
2026885	Candidatus Bipolaricaulota				Candidatus Bipolaricaulis	Candidatus Bipolaricaulis anaerobius	SQD92292.1,SQD92378.1	NA	SQD92293.1
1046991	Candidatus Bipolaricaulota					Acetothermia bacterium SCGC AAA255-C06	ASOB01000044.1_2	NA	NA
1953097	Candidatus Bipolaricaulota					Acetothermia bacterium UBA3571	DFNI01000012.1_6,DFNI01000041.1_72	NA	DFNI01000012.1_5
2053493	Candidatus Bipolaricaulota					Candidatus Acetothermia bacterium	HAF69867.1,HAF69874.1	NA	HAF69866.1
1935101	Candidatus Bipolaricaulota					Candidatus Acetothermia bacterium JdFR-47	MTNI01000030.1_7	NA	MTNI01000030.1_9
2014260	Candidatus Blackallbacteria					bacterium (Candidatus Blackallbacteria) CG13_big_fil_rev_8_21_14_2_50_49_14	PIW44934.1,PIW47189.1	PIW50485.1,PIW49039.1	NA
1797513	Candidatus Blackburnbacteria					Candidatus Blackburnbacteria bacterium RIFCSPHIGHO2_01_FULL_43_15b	OGY09661.1	NA	OGY09291.1
2035414	Candidatus Calescamantes					bacterium HR19	GBD03192.1	NA	GBD03193.1
1130331	Candidatus Calescamantes					Calescamantes bacterium JGI 0000106-I17	ASMX01000001.1_79	NA	ASMX01000001.1_80
1130336	Candidatus Calescamantes					Calescamantes bacterium JGI 0000106-N7	ASMU01000016.1_39	NA	ASMU01000016.1_40
459349	Candidatus Cloacimonetes				Candidatus Cloacimonas	Candidatus Cloacimonas acidaminovorans	CAO80660.1	NA	CAO80661.1
1732214	Candidatus Cloacimonetes				Candidatus Cloacimonas	Candidatus Cloacimonas sp. SDB	KQC09288.1	NA	KQC06528.1
1947842	Candidatus Cloacimonetes					Cloacimonetes bacterium UBA1060	DCDH01000149.1_9	NA	DCDH01000149.1_8
1970774	Candidatus Coatesbacteria					Candidatus Coatesbacteria bacterium 4484_99	NA	NA	NA
1817816	Candidatus Coatesbacteria					Candidatus Coatesbacteria bacterium RBG_13_66_14	OGD79584.1	NA	OGD79583.1
2290915	Candidatus Cryosericota	Candidatus Cryosericia	Candidatus Cryosericales	Candidatus Cryosericaceae	Candidatus Cryosericum	Candidatus Cryosericum hinesii	RIE09377.1	NA	RIE09378.1
2290917	Candidatus Cryosericota	Candidatus Cryosericia	Candidatus Cryosericales	Candidatus Cryosericaceae	Candidatus Cryosericum	Candidatus Cryosericum odellii	RIE13463.1	NA	RIE13462.1
2290913	Candidatus Cryosericota	Candidatus Cryosericia	Candidatus Cryosericales	Candidatus Cryosericaceae	Candidatus Cryosericum	Candidatus Cryosericum septentrionale	RIE16570.1	NA	RIE16571.1
2290919	Candidatus Cryosericota	Candidatus Cryosericia	Candidatus Cryosericales	Candidatus Cryosericaceae	Candidatus Cryosericum	Candidatus Cryosericum terrychapinii	RIE06109.1	NA	RIE06110.1
2080303	Candidatus Dadabacteria					Candidatus Dadabacteria bacterium	QIHJ01000198.1_7	NA	QIHJ01000198.1_6
1797755	Candidatus Dadabacteria					Candidatus Dadabacteria bacterium RBG_19FT_COMBO_40_33	NA	NA	NA
1797756	Candidatus Dadabacteria					Candidatus Dadabacteria bacterium RIFCSPHIGHO2_12_FULL_53_21	OGE18247.1	NA	OGE18246.1
1953208	Candidatus Dadabacteria					Candidatus Dadabacteria bacterium UBA1144	DCAB01000012.1_181	NA	DCAB01000012.1_180
1953209	Candidatus Dadabacteria					Candidatus Dadabacteria bacterium UBA2774	DEIM01000218.1_18	NA	DEIM01000218.1_17
1953414	Candidatus Delongbacteria					bacterium UBP11_UBA4055	DFZN01000017.1_4	NA	DFZN01000017.1_5
2044594	Candidatus Delongbacteria					Candidatus Delongbacteria bacterium	PIE77525.1	NA	PIE77524.1
1817817	Candidatus Delongbacteria					Candidatus Delongbacteria bacterium GWF2_40_14	OGE83948.1	NA	OGE83945.1
1619077	Candidatus Dependentiae					candidate division TM6 bacterium GW2011_GWF2_28_16	KKP24195.1	NA	KKP24196.1
1619083	Candidatus Dependentiae					candidate division TM6 bacterium GW2011_GWF2_37_49	KKQ32729.1	NA	KKQ32728.1
1655312	Candidatus Dependentiae					candidate division TM6 bacterium SOIL82	LDIZ01000007.1_6	NA	LDIZ01000007.1_5
2099669	Candidatus Dependentiae					candidate division WS1 bacterium	PXBW01000139.1_7	NA	PXBW01000072.1_8
2066483	Candidatus Dependentiae					Candidatus Dependentiae bacterium (ex Spumella elongata CCAP 955/1)	AXK60689.1	NA	AXK60692.1
1974546	Candidatus Desantisbacteria					Candidatus Desantisbacteria bacterium CG_4_9_14_3_um_filter_40_11	PJB29719.1	NA	PJB29720.1
1974548	Candidatus Desantisbacteria					Candidatus Desantisbacteria bacterium CG02_land_8_20_14_3_00_49_13	PIV54265.1	NA	PIV54264.1
1817893	Candidatus Desantisbacteria					Candidatus Desantisbacteria bacterium CG1_02_38_46	OIN96848.1	NA	OIN96849.1
2599630	Candidatus Dormibacteraeota				Candidatus Dormibacter	Candidatus Dormibacter sp. RRmetagenome_bin12	PZR78498.1	NA	PZR78497.1
2052315	Candidatus Dormibacteraeota					Candidatus Dormibacteraeota bacterium	PZR68058.1	NA	PZR68021.1
1953423	Candidatus Edwardsbacteria					bacterium UBP2_UBA2255	DDXR01000025.1_65	NA	DDXR01000025.1_66
1953425	Candidatus Edwardsbacteria					bacterium UBP2_UBA4780	DHHE01000045.1_8	NA	DHHE01000045.1_7
1953426	Candidatus Edwardsbacteria					bacterium UBP2_UBA5202	DHVS01000042.1_21	NA	DHVS01000042.1_22
1817851	Candidatus Edwardsbacteria					Candidatus Edwardsbacteria bacterium GWF2_54_11	OGF12956.1	NA	OGF12908.1
2212470	Candidatus Eisenbacteria					Candidatus Eisenbacteria bacterium	QJVW01000042.1_4	NA	QJVW01000042.1_3
1817857	Candidatus Eisenbacteria					Candidatus Eisenbacteria bacterium RBG_19FT_COMBO_70_11	NA	NA	OGF22623.1
2599629	Candidatus Eremiobacteraeota		Candidatus Eremiobacterales		Candidatus Eremiobacter	Candidatus Eremiobacter sp. RRmetagenome_bin22	PZR61978.1	PZR60857.1	PZR61945.1
2052317	Candidatus Eremiobacteraeota					Candidatus Eremiobacteraeota bacterium	PZR56647.1,PKUW01000284.1_19	PKUW01000275.1_64	PZR56646.1
1729713	Candidatus Fermentibacteria	Candidatus Fermentibacteria (class)	Candidatus Fermentibacterales	Candidatus Fermentibacteraceae	Candidatus Fermentibacter	Candidatus Fermentibacter daniensis	KZD17238.1	NA	KZD17237.1
1775674	Candidatus Fermentibacteria				Candidatus Aegiribacteria	Candidatus Aegiribacteria sp. MLS_C	OPL17899.1	NA	OPL17900.1
1902299	Candidatus Fermentibacteria				Candidatus Sabulitectum	Candidatus Sabulitectum silens	MJAN01000013.1_46	NA	MJAN01000013.1_45
1953186	Candidatus Fermentibacteria					candidate division Hyd24-12 bacterium UBA5938	DJCY01000094.1_7	NA	DJCY01000094.1_8
1953187	Candidatus Fermentibacteria					candidate division Hyd24-12 bacterium UBA6080	DIXM01000002.1_661	NA	DIXM01000002.1_660
2044591	Candidatus Fermentibacteria					Candidatus Fermentibacteria bacterium	PIE51623.1	NA	PIE51624.1
1052813	Candidatus Fervidibacteria					Fervidibacteria bacterium JGI 0000001-G10	NA	NA	NA
1817859	Candidatus Firestonebacteria					Candidatus Firestonebacteria bacterium RIFOXYA2_FULL_40_8	NA	NA	OGF48653.1
1817861	Candidatus Firestonebacteria					Candidatus Firestonebacteria bacterium RIFOXYC2_FULL_39_67	OGF56128.1	NA	OGF56126.1
2035406	Candidatus Fischerbacteria					bacterium HR11	GBC84368.1	NA	GBC84369.1
1817863	Candidatus Fischerbacteria					Candidatus Fischerbacteria bacterium RBG_13_37_8	OGF62367.1	NA	OGF62368.1
1817864	Candidatus Fraserbacteria					Candidatus Fraserbacteria bacterium RBG_16_55_9	OGF52748.1	NA	OGF52747.1
1817865	Candidatus Glassbacteria					Candidatus Glassbacteria bacterium GWA2_58_10	OGF98986.1	NA	OGF98985.1
2013807	Candidatus Goldbacteria					Candidatus Goldbacteria bacterium HGW-Goldbacteria-1	PKL90880.1	NA	PKL90881.1
2099671	Candidatus Handelsmanbacteria					Candidatus Handelsmanbacteria bacterium	PWKT01000092.1_23	NA	PWKT01000019.1_1,PWKT01000135.1_1
2030809	Candidatus Hydrogenedentes					Candidatus Hydrogenedentes bacterium	PCJ66249.1	NA	NA
1805216	Candidatus Hydrogenedentes					Candidatus Hydrogenedentes bacterium CG1_02_42_14	OIO34360.1	NA	OIO34359.1
1953211	Candidatus Hydrogenedentes					Candidatus Hydrogenedentes bacterium UBA2224	DDYW01000077.1_22	NA	DDYW01000146.1_23
1953212	Candidatus Hydrogenedentes					Candidatus Hydrogenedentes bacterium UBA6118	DIWA01000026.1_28	NA	DIWA01000051.1_3
1046982	Candidatus Hydrogenedentes					Hydrogenedentes bacterium JGI 0000039-J10	AQYQ01000104.1_31	NA	AQYQ01000120.1_24
2250085	Candidatus Hydrothermae					Candidatus Hydrothermae bacterium	RKY95866.1	NA	RKY95867.1
1935125	Candidatus Hydrothermae					Candidatus Hydrothermae bacterium JdFR-74	NA	NA	NA
1935126	Candidatus Hydrothermae					Candidatus Hydrothermae bacterium JdFR-75	NA	NA	NA
1895771	Candidatus Kapabacteria					'Candidatus Kapabacteria' thiocyanatum	OJX57074.1	NA	OJX57073.1
1633643	Candidatus Kryptonia				Candidatus Chrysopegis	Candidatus Chrysopegis kryptomonas	CUS98482.1	NA	CUS98489.1
1643429	Candidatus Kryptonia				Candidatus Kryptobacter	Candidatus Kryptobacter tengchongensis	NA	NA	NA
1633631	Candidatus Kryptonia				Candidatus Kryptonium	Candidatus Kryptonium thompsoni	LDXX01000004.1_311	NA	LDXX01000004.1_310
1643428	Candidatus Kryptonia				Candidatus Thermokryptus	Candidatus Thermokryptus mobilis	LDXU01000004.1_32	NA	LDXU01000004.1_31
1703762	Candidatus Latescibacteria					bacterium SM23_31	NA	NA	NA
1970771	Candidatus Latescibacteria					Candidatus Latescibacteria bacterium 4484_7	OQX85833.1	NA	OQX85834.1
1703781	Candidatus Latescibacteria					Latescibacteria bacterium DG_63	NA	NA	NA
910048	Candidatus Latescibacteria					Latescibacteria bacterium SCGC AAA252-B13	ASWY01000115.1_13	NA	ASWY01000115.1_12
1047066	Candidatus Latescibacteria					Latescibacteria bacterium SCGC AAA257-K07	AQRO01000066.1_2	NA	AQRO01000066.1_3
1817870	Candidatus Lindowbacteria					Candidatus Lindowbacteria bacterium RIFCSPLOWO2_12_FULL_62_27	OGH59595.1	NA	OGH59596.1
2184347	Candidatus Margulisbacteria	Candidatus Marinamargulisbacteria				Candidatus Marinamargulisbacteria bacterium SCGC AAA071-K20	RAP38132.1	NA	RAP34264.1
2184343	Candidatus Margulisbacteria	Candidatus Marinamargulisbacteria				Candidatus Marinamargulisbacteria bacterium SCGC AG-343-D04	RAP26477.1	RAP30216.1	NA
1817873	Candidatus Margulisbacteria	Candidatus Riflemargulisbacteria				Candidatus Margulisbacteria bacterium GWF2_35_9	OGI08061.1	OGI10923.1	OGI08062.1
2218525	Candidatus Margulisbacteria	Candidatus Termititenacia	Candidatus Termititenacales	Candidatus Termititenacaceae	Candidatus Termititenax	Candidatus Termititenax persephonae	GBR76038.1	GBR75686.1	NA
1821775	Candidatus Margulisbacteria					Candidatus Margulisbacteria bacterium GWF2_38_17	OGI02968.1	OGI03907.1,OGI04032.1,OGI05423.1	OGI02967.1
1975524	Candidatus Marinimicrobia					Candidatus Marinimicrobia bacterium CG08_land_8_20_14_0_20_45_22	PIS28226.1	NA	PIS28225.1
1811604	Candidatus Marinimicrobia					Candidatus Marinimicrobia bacterium REDSEA-S15_B10	LUOD01000165.1_4	NA	LUOD01000165.1_2
1953247	Candidatus Marinimicrobia					Candidatus Marinimicrobia bacterium UBA6817	DKER01000089.1_33	NA	DKER01000089.1_34
1635280	Candidatus Marinimicrobia					Marinimicrobia bacterium 46_43	KUK93860.1	NA	KUK93859.1
1047055	Candidatus Marinimicrobia					Marinimicrobia bacterium JGI 0000039-D08	ASZK01000004.1_9	NA	ASZK01000004.1_8
2703815	Candidatus Mcinerneyibacteriota	Candidatus Mcinerneyibacteria	Candidatus Mcinerneyibacteriales	Candidatus Mcinerneyibacteriaceae	Candidatus Mcinerneyibacterium	Candidatus Mcinerneyibacterium aminivorans	TYB30686.1	NA	TYB30685.1
1906166	Candidatus Melainabacteria		Candidatus Caenarcaniphilales		Candidatus Caenarcanum	Candidatus Caenarcanum bioreactoricola	MOYB01000005.1_185	MOYB01000005.1_67	NA
1906167	Candidatus Melainabacteria		Candidatus Gastranaerophilales			Candidatus Gastranaerophilales bacterium Zag_111	MOYD01000001.1_17,MOYD01000037.1_34	MOYD01000065.1_111	NA
758823	Candidatus Melainabacteria		Vampirovibrionales		Vampirovibrio	Vampirovibrio chlorellavorus	LAPX01000009.1_206	LAPX01000005.1_211	NA
1801604	Candidatus Melainabacteria					Candidatus Melainabacteria bacterium GWA2_34_9	NA	OGH99982.1	NA
1801607	Candidatus Melainabacteria					Candidatus Melainabacteria bacterium RIFCSPHIGHO2_02_FULL_34_12	NA	OGI20506.1,OGI19194.1	NA
2211376	Candidatus Methylomirabilis				Candidatus Methylomirabilis	Candidatus Methylomirabilis lanthanidiphila	SYW88120.1	NA	SYW88121.1
2033718	Candidatus Methylomirabilis				Candidatus Methylomirabilis	Candidatus Methylomirabilis limnetica	PTL36429.1	NA	PTL36428.1
671143	Candidatus Methylomirabilis				Candidatus Methylomirabilis	Candidatus Methylomirabilis oxyfera	CBE69342.1	NA	CBE69343.1
2032687	Candidatus Methylomirabilis				Candidatus Methylomirabilis	Candidatus Methylomirabilis sp.	NSJM01000039.1_14	NA	NSJM01000039.1_13
2044937	Candidatus Methylomirabilis					candidate division KSB3 bacterium	PID55896.1	NA	PID55897.1
1609969	Candidatus Omnitrophica				Candidatus Omnitrophus	Candidatus Omnitrophus magneticus	NA	NA	KJJ85610.1
1801814	Candidatus Omnitrophica					Omnitrophica bacterium GWA2_41_15	NA	NA	NA
1617433	Candidatus Omnitrophica					Omnitrophica bacterium OLB16	KXK40362.1,KXK35036.1	NA	KXK40363.1
1801835	Candidatus Omnitrophica					Omnitrophica bacterium RIFOXYB12_FULL_50_7	NA	NA	OGX11215.1
1703776	Candidatus Omnitrophica					Omnitrophica WOR_2 bacterium SM23_29	NA	NA	KPK40834.1,KPK42378.1
1986651	Candidatus Poribacteria					bacterium TMED15	OUT59711.1	NA	OUT56147.1
2026781	Candidatus Poribacteria					Candidatus Poribacteria bacterium	MAE20510.1,MAE20718.1	NA	MAE17904.1
2014291	Candidatus Ratteibacteria					bacterium (Candidatus Ratteibacteria) CG15_BIG_FIL_POST_REV_8_21_14_020_41_12	PIW34077.1	NA	PIW33006.1
1980939	Candidatus Ratteibacteria					candidate division NPL-UPA2 bacterium Unc8	RIH99753.1	NA	RIH99754.1
1817884	Candidatus Raymondbacteria					Candidatus Raymondbacteria bacterium RifOxyA12_full_50_37	OGJ85713.1	NA	OGJ85712.1
2268124	Candidatus Riflebacteria	Candidatus Ozemobacteria		Candidatus Ozemobacteraceae	Candidatus Ozemobacter	Candidatus Ozemobacter sibiricus	RCK80124.1	NA	RCK80123.1
2053586	Candidatus Riflebacteria					Candidatus Riflebacteria bacterium	HAE37469.1	NA	HAE37470.1
1817874	Candidatus Riflebacteria					Candidatus Riflebacteria bacterium GWC2_50_8	OGK11435.1	NA	OGK11417.1
2013830	Candidatus Riflebacteria					Candidatus Riflebacteria bacterium HGW-Riflebacteria-2	PKL50212.1	NA	PKL50107.1
1805353	Candidatus Rokubacteria					Candidatus Rokubacteria bacterium 13_1_40CM_2_68_13	OLD31024.1	NA	OLD31023.1
1805372	Candidatus Rokubacteria					Candidatus Rokubacteria bacterium 13_2_20CM_69_15_1	OLB04190.1	NA	OLB07601.1
1802095	Candidatus Rokubacteria					Candidatus Rokubacteria bacterium GWA2_70_23	OGK76136.1	NA	OGK76086.1
1802100	Candidatus Rokubacteria					Candidatus Rokubacteria bacterium RBG_16_73_20	OGK94936.1	NA	OGK94937.1
1802109	Candidatus Rokubacteria					Candidatus Rokubacteria bacterium RIFCSPLOWO2_12_FULL_71_19	NA	NA	NA
1802565	Candidatus Saganbacteria					candidate division WOR-1 bacterium RIFCSPHIGHO2_02_FULL_45_12	OGB87260.1	OGB86934.1	NA
1802570	Candidatus Saganbacteria					candidate division WOR-1 bacterium RIFOXYA12_FULL_43_27	OGC04838.1	OGC04259.1	NA
1802572	Candidatus Saganbacteria					candidate division WOR-1 bacterium RIFOXYA2_FULL_36_21	OGC07636.1	OGC07271.1	NA
1802577	Candidatus Saganbacteria					candidate division WOR-1 bacterium RIFOXYB12_FULL_52_16	OGC29500.1	OGC30897.1	NA
2014293	Candidatus Saganbacteria					Candidatus Saganbacteria bacterium CG08_land_8_20_14_0_20_45_16	PIS31080.1	PIS28076.1	NA
2419984	Candidatus Schekmanbacteria					Candidatus Schekmanbacteria bacterium	RMF95072.1	NA	RMF95064.1
1817878	Candidatus Schekmanbacteria					Candidatus Schekmanbacteria bacterium RBG_13_48_7	NA	NA	OGL45348.1
1817880	Candidatus Schekmanbacteria					Candidatus Schekmanbacteria bacterium RBG_16_38_11	OGL44031.1	NA	OGL44032.1
1817881	Candidatus Schekmanbacteria					Candidatus Schekmanbacteria bacterium RIFCSPHIGHO2_02_FULL_38_11	OGL51071.1	NA	OGL51070.1
2250710	Candidatus Stahlbacteria					candidate division TA06 bacterium	RKX67717.1	NA	RKX67718.1
1635278	Candidatus Stahlbacteria					candidate division TA06 bacterium 32_111	KUK51250.1	NA	KUK51251.1
1703772	Candidatus Stahlbacteria					candidate division TA06 bacterium DG_78	KPJ72405.1	NA	KPJ72406.1
1703779	Candidatus Stahlbacteria					candidate division WOR_3 bacterium SM23_42	KPK63900.1	NA	KPK63899.1
1973747	Candidatus Stahlbacteria					candidate division WOR-3 bacterium JGI_Cruoil_03_51_56	OYD16428.1	NA	OYD16427.1
2250252	Candidatus Sumerlaeota	Candidatus Sumerlaeia	Candidatus Sumerlaeales	Candidatus Sumerlaeaceae	Candidatus Sumerlaea	Candidatus Sumerlaea chitinovorans	AXA35037.1	NA	AXA35902.1
1046935	Candidatus Sumerlaeota					BRC1 bacterium SCGC AAA257-C11	NA	NA	ASML01000005.1_17
2013722	Candidatus Sumerlaeota					candidate division BRC1 bacterium HGW-BRC1-1	PKO19793.1	NA	PKO14812.1
1703761	Candidatus Sumerlaeota					candidate division BRC1 bacterium SM23_51	NA	NA	KPL12900.1
2107588	Candidatus Sumerlaeota					Candidatus Sumerlaeota bacterium	HBF33065.1	NA	HBF33500.1
1817813	Candidatus Wallbacteria					Candidatus Wallbacteria bacterium GWC2_49_35	OGM04682.1	NA	OGM04681.1
2013854	Candidatus Wallbacteria					Candidatus Wallbacteria bacterium HGW-Wallbacteria-1	PKK90546.1,PKK91251.1	NA	PKK90545.1
1895743	Chlamydiae	Chlamydiia	Chlamydiales			Chlamydiales bacterium 38-26	NA	NA	NA
1437425	Chlamydiae	Chlamydiia	Parachlamydiales	Criblamydiaceae	Criblamydia	Criblamydia sequanensis	NA	NA	NA
765952	Chlamydiae	Chlamydiia	Parachlamydiales	Parachlamydiaceae	Parachlamydia	Parachlamydia acanthamoebae	NA	NA	NA
331113	Chlamydiae	Chlamydiia	Parachlamydiales	Simkaniaceae	Simkania	Simkania negevensis	NA	NA	NA
1797610	Chlamydiae					Chlamydiae bacterium RIFCSPLOWO2_12_FULL_45_20	NA	NA	NA
1868324	Chlorobi	Chlorobia	Chlorobiales	Candidatus Thermochlorobacteriaceae	Candidatus Thermochlorobacter	Candidatus Thermochlorobacter aerophilum	RFM25392.1	NA	RFM25399.1
1519464	Chlorobi	Chlorobia	Chlorobiales	Candidatus Thermochlorobacteriaceae		Candidatus Thermochlorobacteriaceae bacterium GBChlB	KER10964.1	NA	KER10965.1
194439	Chlorobi	Chlorobia	Chlorobiales	Chlorobiaceae	Chlorobaculum	Chlorobaculum tepidum	AAM71278.1	NA	AAM71279.1
1674889	Chlorobi	Chlorobia	Chlorobiales			Chlorobiales bacterium Clorobi_01	LUZT01000012.1_30	NA	LUZT01000012.1_31
1619898	Chlorobi					Chlorobi bacterium OLB7	KXK57978.1	NA	NA
1986204	Chloroflexi	Anaerolineae	Anaerolineales	Anaerolineaceae	Brevefilum	Brevefilum fermentans	SMX54823.1	NA	SMX54822.1
872965	Chloroflexi	Ardenticatenia	Ardenticatenales	Ardenticatenaceae	Ardenticatena	Ardenticatena maritima	GAP64606.1	NA	GAP64607.1
926550	Chloroflexi	Caldilineae	Caldilineales	Caldilineaceae	Caldilinea	Caldilinea aerophila	BAM01842.1	NA	BAM01843.1
324602	Chloroflexi	Chloroflexia	Chloroflexales	Chloroflexaceae	Chloroflexus	Chloroflexus aurantiacus	ABY33986.1	NA	ABY33987.1
1495650	Chloroflexi	Thermoflexia	Thermoflexales	Thermoflexaceae	Thermoflexus	Thermoflexus hugenholtzii	PFG74212.1	NA	PFG74211.1
118005	Chrysiogenetes	Chrysiogenetes	Chrysiogenales	Chrysiogenaceae	Chrysiogenes	Chrysiogenes arsenatis	AWNK01000007.1_298	NA	AWNK01000007.1_299
653733	Chrysiogenetes	Chrysiogenetes	Chrysiogenales	Chrysiogenaceae	Desulfurispirillum	Desulfurispirillum indicum	ADU66989.1	NA	ADU66988.1
1259795	Coprothermobacterota	Coprothermobacteria	Coprothermobacterales	Coprothermobacteraceae	Coprothermobacter	Coprothermobacter platensis	KB899040.1_539	KB899040.1_334	KB899040.1_213
55509	Coprothermobacterota	Coprothermobacteria	Coprothermobacterales	Coprothermobacteraceae	Coprothermobacter	Coprothermobacter sp.	HAR39942.1	NA	HAR40216.1
1618372	CPR	Candidatus Beckwithbacteria				Candidatus Beckwithbacteria bacterium GW2011_GWC1_49_16	AKM79322.1	NA	AKM79323.1
1974525	CPR	Candidatus Buchananbacteria				Candidatus Buchananbacteria bacterium CG10_big_fil_rev_8_21_14_0_10_33_19	PIS05706.1	NA	PIS05705.1
1797711	CPR	Candidatus Curtissbacteria				Candidatus Curtissbacteria bacterium RIFCSPHIGHO2_01_FULL_41_11	OGD86870.1	NA	OGD86872.1
1953289	CPR	Candidatus Gottesmanbacteria				Candidatus Gottesmanbacteria bacterium UBA6577	DJJD01000004.1_389	NA	DJJD01000004.1_388
1798471	CPR	Candidatus Jorgensenbacteria				Candidatus Jorgensenbacteria bacterium RIFCSPLOWO2_01_FULL_45_25b	OGG42172.1	NA	OGG42142.1
2052151	CPR	Candidatus Levybacteria				Candidatus Levybacteria bacterium	PLZJ01000002.1_656	NA	PLZJ01000002.1_655
1802277	CPR	Candidatus Sungbacteria				Candidatus Sungbacteria bacterium RIFCSPLOWO2_01_FULL_47_32	OHA06234.1	NA	OHA06233.1
1802368	CPR	Candidatus Terrybacteria				Candidatus Terrybacteria bacterium RIFCSPLOWO2_01_FULL_48_14	OHA52237.1	NA	OHA52238.1
1802593	CPR	Candidatus Woykebacteria				Candidatus Woykebacteria bacterium RBG_13_40_15	OGY24302.1	NA	OGY24301.1
1802722	CPR	Candidatus Yonathbacteria				Candidatus Yonathbacteria bacterium RIFCSPHIGHO2_01_FULL_44_41	OHA79107.1	NA	OHA79106.1
1183438	Cyanobacteria	Gloeobacteria	Gloeobacterales	Gloeobacteraceae	Gloeobacter	Gloeobacter kilaueensis	AGY56935.1	AGY60119.1	NA
755178	Cyanobacteria		Chroococcales	Cyanobacteriaceae	Cyanobacterium	Cyanobacterium aponinum	AFZ53764.1	AFZ53628.1	NA
1173022	Cyanobacteria		Oscillatoriales	Gomontiellaceae	Crinalium	Crinalium epipsammum	AFZ11090.1	AFZ14576.1	NA
111780	Cyanobacteria		Pleurocapsales	Dermocarpellaceae	Stanieria	Stanieria cyanosphaera	AFZ36532.1	AFZ35319.1	NA
129961	Cyanobacteria		Spirulinales	Spirulinaceae	Spirulina	Spirulina major	KV878783.1_217	KV878783.1_1967	NA
768670	Deferribacteres	Deferribacteres	Deferribacterales	Deferribacteraceae	Calditerrivibrio	Calditerrivibrio nitroreducens	ADR19626.1	NA	ADR19627.1
1950942	Deferribacteres	Deferribacteres	Deferribacterales			Deferribacterales bacterium UBA4806	DHGE01000120.1_56	NA	DHGE01000120.1_55
1935133	Deferribacteres	Deferribacteres				Deferribacteres bacterium JdFR-76	NA	NA	NA
243230	Deinococcus-Thermus	Deinococci	Deinococcales	Deinococcaceae	Deinococcus	Deinococcus radiodurans	AAF10211.1	NA	AAF10210.1
649638	Deinococcus-Thermus	Deinococci	Deinococcales	Trueperaceae	Truepera	Truepera radiovictrix	ADI14730.1	NA	ADI14729.1
1919250	Deinococcus-Thermus	Deinococci	Deinococcales	Trueperaceae	Truepera	Truepera sp. bin119	MPNL01000003.1_65	NA	MPNL01000003.1_66
300852	Deinococcus-Thermus	Deinococci	Thermales	Thermaceae	Thermus	Thermus thermophilus	BAD70912.1	NA	BAD70911.1
2010949	Dictyoglomi	Dictyoglomia	Dictyoglomales	Dictyoglomaceae	Dictyoglomus	Dictyoglomus sp. NZ13-RE01	PMQ01624.1	NA	PMQ01595.1
445932	Elusimicrobia	Elusimicrobia	Elusimicrobiales	Elusimicrobiaceae	Elusimicrobium	Elusimicrobium minutum	ACC98097.1	NA	ACC98096.1
1408281	Elusimicrobia	Endomicrobia	Endomicrobiales	Endomicrobiaceae	Endomicrobium	Endomicrobium proavitum	AKL98301.1	NA	AKL98302.1
471821	Elusimicrobia					uncultured Termite group 1 bacterium	BAG14116.1	NA	BAG14117.1
1008392	Fibrobacteres	Chitinispirillia	Chitinispirillales	Chitinispirillaceae	Chitinispirillum	Chitinispirillum alkaliphilum	KMQ53053.1	NA	KMQ53052.1
1313304	Fibrobacteres	Chitinivibrionia	Chitinivibrionales	Chitinivibrionaceae	Chitinivibrio	Chitinivibrio alkaliphilus	ERP31193.1	NA	ERP31194.1
1896204	Fibrobacteres	Fibrobacteria	Fibrobacterales	Fibrobacteraceae	Fibrobacter	Fibrobacter sp. UWB13	SMG37699.1	NA	SMG37710.1
833	Fibrobacteres	Fibrobacteria	Fibrobacterales	Fibrobacteraceae	Fibrobacter	Fibrobacter succinogenes	SUQ19989.1	NA	SUQ19990.1
59374	Fibrobacteres	Fibrobacteria	Fibrobacterales	Fibrobacteraceae	Fibrobacter	Fibrobacter succinogenes	ACX74174.1	NA	ACX74175.1
224308	Firmicutes	Bacilli	Bacillales	Bacillaceae	Bacillus	Bacillus subtilis	CAB13402.2	CAB13413.3	CAB13401.2
373903	Firmicutes	Clostridia	Halanaerobiales	Halanaerobiaceae	Halothermothrix	Halothermothrix orenii	ACL69669.1	ACL69679.1	ACL69668.1
1555112	Firmicutes	Limnochordia	Limnochordales	Limnochordaceae	Limnochorda	Limnochorda pilosa	BAS27702.1	BAS28375.1	NA
1192197	Firmicutes	Negativicutes	Selenomonadales	Sporomusaceae	Pelosinus	Pelosinus fermentans	AJQ27384.1	AJQ27402.1	AJQ27383.1
1123281	Firmicutes	Tissierellia	Tissierellales	Tissierellaceae	Sporanaerobacter	Sporanaerobacter acetigenes	SHH62039.1	SHI03890.1	SHH62066.1
190304	Fusobacteria	Fusobacteriia	Fusobacteriales	Fusobacteriaceae	Fusobacterium	Fusobacterium nucleatum	AAL95644.1	AAL94758.1,AAL95206.1	AAL95645.1
523794	Fusobacteria	Fusobacteriia	Fusobacteriales	Leptotrichiaceae	Leptotrichia	Leptotrichia buccalis	ACV38129.1,ACV39087.1,ACV38234.1,ACV39216.1	ACV39951.1	NA
1971640	Fusobacteria	Fusobacteriia				Fusobacteriia bacterium 4572_132	OQY10589.1	OQY08278.1	OQY10590.1
1972457	Fusobacteria	Fusobacteriia				Fusobacteriia bacterium 4572_74	OQY41890.1	OQY42182.1	OQY41889.1
379066	Gemmatimonadetes	Gemmatimonadetes	Gemmatimonadales	Gemmatimonadaceae	Gemmatimonas	Gemmatimonas aurantiaca	BAH38481.1	NA	BAH38473.1
1379270	Gemmatimonadetes	Gemmatimonadetes	Gemmatimonadales	Gemmatimonadaceae	Gemmatimonas	Gemmatimonas phototrophica	AMW06666.1	NA	AMW04765.1
1703357	Gemmatimonadetes	Gemmatimonadetes	Gemmatimonadales	Gemmatimonadaceae	Gemmatimonas	Gemmatimonas sp. SG8_28	KPK05133.1	NA	KPK05134.1
1805174	Gemmatimonadetes					Gemmatimonadetes bacterium 13_1_20CM_4_69_16	OLD95048.1	NA	OLD95049.1
1805195	Gemmatimonadetes					Gemmatimonadetes bacterium 13_1_40CM_66_11	NA	NA	OLC10990.1
945713	Ignavibacteriae	Ignavibacteria	Ignavibacteriales	Ignavibacteriaceae	Ignavibacterium	Ignavibacterium album	AFH49905.1	NA	AFH49906.1
1191523	Ignavibacteriae	Ignavibacteria	Ignavibacteriales	Melioribacteraceae	Melioribacter	Melioribacter roseus	AFN73553.1	NA	AFN73554.1
1961105	Ignavibacteriae	Ignavibacteria	Ignavibacteriales			Ignavibacteriales bacterium UTCHB2	OQY70408.1	NA	OQY70407.1
1798453	Ignavibacteriae	Ignavibacteria				Ignavibacteria bacterium RIFOXYC2_FULL_38_25	OGV16343.1	NA	OGV16344.1
2013810	Ignavibacteriae					Ignavibacteriae bacterium HGW-Ignavibacteriae-3	PKL84066.1	NA	PKL84067.1
1307763	Kiritimatiellaeota	Kiritimatiellae	Kiritimatiellales	Kiritimatiellaceae	Kiritimatiella	Kiritimatiella glycovorans	AKJ63746.1	NA	AKJ63745.1
2026752	Kiritimatiellaeota	Kiritimatiellae	Kiritimatiellales	Kiritimatiellaceae		Kiritimatiellaceae bacterium	MAI20158.1	NA	MAI20157.1
2202731	Kiritimatiellaeota	Kiritimatiellae	Kiritimatiellales			Kiritimatiellales bacterium	QIHI01000001.1_10	NA	QIHI01000001.1_11
1674902	Lentisphaerae	Lentisphaeria	Lentisphaerales			Lentisphaerales bacterium Lenti_01	LVAY01000191.1_3	NA	LVAY01000191.1_2
172901	Lentisphaerae	Lentisphaeria	Victivallales	Victivallaceae	Victivallis	Victivallis vadensis	PVY38451.1	NA	PVY38452.1
2094242	Lentisphaerae	Lentisphaeria	Victivallales			Victivallales bacterium CCUG 44730	AVM45671.1	NA	AVM45670.1
1674903	Lentisphaerae	Lentisphaeria	Victivallales			Victivallales bacterium Lenti_02	NA	NA	LVAZ01000028.1_2
1798578	Lentisphaerae					Lentisphaerae bacterium RIFOXYA12_FULL_48_11	OGV65262.1	NA	OGV65263.1
1266370	Nitrospinae	Nitrospinia	Nitrospinales	Nitrospinaceae	Nitrospina	Nitrospina gracilis	CCQ89386.1	NA	CCQ89385.1
1953052	Nitrospinae	Nitrospinia	Nitrospinales	Nitrospinaceae		Nitrospinaceae bacterium UBA2164	DCWK01000137.1_23	NA	DCWK01000137.1_22
1953053	Nitrospinae	Nitrospinia	Nitrospinales	Nitrospinaceae		Nitrospinaceae bacterium UBA3496	DFQF01000077.1_7	NA	DFQF01000077.1_8
1801684	Nitrospinae					Nitrospinae bacterium RIFCSPLOWO2_02_39_17	OGW06991.1	NA	OGW06992.1
1801687	Nitrospinae					Nitrospinae bacterium RIFCSPLOWO2_12_FULL_45_22	OGW14573.1	NA	OGW14574.1
289376	Nitrospirae	Nitrospira	Nitrospirales	Nitrospiraceae	Thermodesulfovibrio	Thermodesulfovibrio yellowstonii	ACI21193.1	NA	ACI21365.1
2013825	Nitrospirae	Nitrospira				Nitrospira bacterium HGW-Nitrospira-1	PKL52350.1	NA	NA
1704025	Nitrospirae	Nitrospira				Nitrospira bacterium SG8_35_4	KPK01746.1,KPK00006.1	NA	KPK01747.1
1805277	Nitrospirae					Nitrospirae bacterium CG2_30_41_42	OIP58817.1	NA	OIP58816.1
1801712	Nitrospirae					Nitrospirae bacterium RIFCSPHIGHO2_01_FULL_66_17	NA	NA	NA
1961114	Planctomycetes	Candidatus Brocadiae	Candidatus Brocadiales	Candidatus Brocadiaceae	Candidatus Brocadia	Candidatus Brocadia sp. UTAMX2	NA	NA	NA
1951200	Planctomycetes	Phycisphaerae	Phycisphaerales			Phycisphaerales bacterium UBA4658	NA	NA	NA
1851148	Planctomycetes	Phycisphaerae	Sedimentisphaerales	Sedimentisphaeraceae	Limihaloglobus	Limihaloglobus sulfuriphilus	NA	NA	NA
1940790	Planctomycetes	Phycisphaerae	Sedimentisphaerales	Sedimentisphaeraceae	Sedimentisphaera	Sedimentisphaera cyanobacteriorum	NA	NA	NA
521674	Planctomycetes	Planctomycetia	Planctomycetales	Planctomycetaceae	Planctopirus	Planctopirus limnophila	NA	NA	NA
1122135	Proteobacteria	Alphaproteobacteria	Kiloniellales	Kiloniellaceae	Kiloniella	Kiloniella laminariae	KB893146.1_169	NA	KB893146.1_170
1876515	Proteobacteria	Alphaproteobacteria	Rhizobiales	Notoacmeibacteraceae	Notoacmeibacter	Notoacmeibacter marinus	OXT00396.1	NA	OXT00397.1
246200	Proteobacteria	Alphaproteobacteria	Rhodobacterales	Rhodobacteraceae	Ruegeria	Ruegeria pomeroyi	AAV94500.1	NA	AAV94499.1
1236958	Proteobacteria	Alphaproteobacteria	Sneathiellales	Sneathiellaceae	Sneathiella	Sneathiella glossodoripedis	BAMS01000001.1_1608	NA	BAMS01000001.1_1607
349215	Proteobacteria	Alphaproteobacteria			Micavibrio	Micavibrio aeruginosavorus	AGH98605.1	NA	AGH98608.1
338969	Proteobacteria	Betaproteobacteria	Burkholderiales	Comamonadaceae	Rhodoferax	Rhodoferax ferrireducens	ABD71129.1	NA	ABD71130.1
1356306	Proteobacteria	Betaproteobacteria	Ferrovales	Ferrovaceae	Ferrovum	Ferrovum sp. PN-J185	KXW56270.1	NA	KXW56269.1
122586	Proteobacteria	Betaproteobacteria	Neisseriales	Neisseriaceae	Neisseria	Neisseria meningitidis	AAF40865.1	NA	AAF40864.1
228410	Proteobacteria	Betaproteobacteria	Nitrosomonadales	Nitrosomonadaceae	Nitrosomonas	Nitrosomonas europaea	CAD84908.1	NA	CAD84907.1
159087	Proteobacteria	Betaproteobacteria	Rhodocyclales	Azonexaceae	Dechloromonas	Dechloromonas aromatica	AAZ48222.1	NA	AAZ48223.1
2093367	Proteobacteria	Deltaproteobacteria	Desulfarculales	Desulfarculaceae	Desulfarculus	Desulfarculus sp.	RJX32694.1	NA	RJX32695.1
96561	Proteobacteria	Deltaproteobacteria	Desulfobacterales	Desulfobacteraceae	Desulfococcus	Desulfococcus oleovorans	ABW68585.1	NA	ABW68586.1
338963	Proteobacteria	Deltaproteobacteria	Desulfuromonadales	Desulfuromonadaceae	Pelobacter	Pelobacter carbinolicus	ABA89435.2	NA	ABA89436.1
290397	Proteobacteria	Deltaproteobacteria	Myxococcales	Anaeromyxobacteraceae	Anaeromyxobacter	Anaeromyxobacter dehalogenans	ABC83544.1	NA	ABC83543.1
56780	Proteobacteria	Deltaproteobacteria	Syntrophobacterales	Syntrophaceae	Syntrophus	Syntrophus aciditrophicus	ABC76565.1	NA	ABC76564.1
85962	Proteobacteria	Epsilonproteobacteria	Campylobacterales	Helicobacteraceae	Helicobacter	Helicobacter pylori	AAD08025.1	NA	AAD08024.1
223786	Proteobacteria	Epsilonproteobacteria	Campylobacterales	Hydrogenimonaceae	Hydrogenimonas	Hydrogenimonas thermophila	SFP47618.1	NA	SFP47581.1
1424653	Proteobacteria	Epsilonproteobacteria	Nautiliales	Nautiliaceae	Cetia	Cetia pacifica	ROR40933.1	NA	ROR40932.1
1936991	Proteobacteria	Epsilonproteobacteria	Nautiliales	Nautiliaceae	Lebetimonas	Lebetimonas natsushimae	GAX87586.1	NA	GAX87587.1
387092	Proteobacteria	Epsilonproteobacteria			Nitratiruptor	Nitratiruptor sp. SB155-2	BAF70143.1	NA	BAF70142.1
1620215	Proteobacteria	Gammaproteobacteria	Acidiferrobacterales	Acidiferrobacteraceae	Sulfuricaulis	Sulfuricaulis limicola	BAV32879.1	NA	BAV32878.1
83333	Proteobacteria	Gammaproteobacteria	Enterobacterales	Enterobacteriaceae	Escherichia	Escherichia coli	AIZ54750.1	NA	AIZ54740.1
1283300	Proteobacteria	Gammaproteobacteria	Methylococcales	Methylothermaceae	Methylohalobius	Methylohalobius crimeensis	ATXB01000002.1_144	NA	ATXB01000002.1_145
1076937	Proteobacteria	Gammaproteobacteria	Nevskiales	Sinobacteraceae	Fontimonas	Fontimonas thermophila	SFF60980.1	NA	SFF60990.1
593135	Proteobacteria	Gammaproteobacteria	Orbales	Orbaceae	Orbus	Orbus hercynius	RKS86949.1	NA	RKS86948.1
960	Proteobacteria	Oligoflexia	Bacteriovoracales	Bacteriovoracaceae	Bacteriovorax	Bacteriovorax stolpii	AUN96590.1	NA	AUN96589.1
862908	Proteobacteria	Oligoflexia	Bacteriovoracales	Halobacteriovoraceae	Halobacteriovorax	Halobacteriovorax marinus	CBW25010.1	NA	CBW25009.1
264462	Proteobacteria	Oligoflexia	Bdellovibrionales	Bdellovibrionaceae	Bdellovibrio	Bdellovibrio bacteriovorus	CAE80944.1	NA	CAE80945.1
1069642	Proteobacteria	Oligoflexia	Bdellovibrionales	Bdellovibrionaceae	Bdellovibrio	Bdellovibrio bacteriovorus	AFY02794.1	NA	AFY02795.1
1915309	Proteobacteria	Oligoflexia	Silvanigrellales	Silvanigrellaceae	Silvanigrella	Silvanigrella aquatica	APJ02455.1	NA	NA
1921086	Proteobacteria	Zetaproteobacteria	Mariprofundales	Mariprofundaceae	Mariprofundus	Mariprofundus aestuarium	ATX78866.1	NA	ATX78865.1
1921087	Proteobacteria	Zetaproteobacteria	Mariprofundales	Mariprofundaceae	Mariprofundus	Mariprofundus ferrinatatus	ATX82682.1	NA	ATX82683.1
314345	Proteobacteria	Zetaproteobacteria	Mariprofundales	Mariprofundaceae	Mariprofundus	Mariprofundus ferrooxydans	EAU54387.1	NA	EAU54388.1
1974110	Proteobacteria	Zetaproteobacteria				Zetaproteobacteria bacterium CG_4_10_14_0_2_um_filter_55_20	PIZ37854.1	NA	PIZ37853.1
1974119	Proteobacteria	Zetaproteobacteria				Zetaproteobacteria bacterium CG_4_9_14_3_um_filter_53_7	PJA31767.1	NA	PJA31974.1
1196024	Rhodothermaeota	Rhodothermia	Rhodothermales	Rubricoccaceae	Rubrivirga	Rubrivirga marina	PAP75496.1	NA	PAP75495.1
890426	Rhodothermaeota	Rhodothermia	Rhodothermales	Salinibacteraceae	Salinivenus	Salinivenus lutea	NCRC01000006.1_21	NA	NCRC01000006.1_20
1986238	Rhodothermaeota					Rhodothermaeota bacterium MED-G16	NA	NA	NA
1986240	Rhodothermaeota					Rhodothermaeota bacterium MED-G19	PDH40905.1	NA	PDH40904.1
189518	Spirochaetes	Spirochaetia	Leptospirales	Leptospiraceae	Leptospira	Leptospira interrogans	AAN47811.1	NA	AAN47810.1
224326	Spirochaetes	Spirochaetia	Spirochaetales	Borreliaceae	Borreliella	Borreliella burgdorferi	AAC66649.2	NA	AAC66648.1
243276	Spirochaetes	Spirochaetia	Spirochaetales	Spirochaetaceae	Treponema	Treponema pallidum	AAC65374.1	NA	AAC65373.1
1948760	Spirochaetes	Spirochaetia				Spirochaetia bacterium UBA5763	DIEX01000034.1_61	NA	DIEX01000034.1_60
2013835	Spirochaetes					Spirochaetae bacterium HGW-Spirochaetae-3	PKL25567.1	NA	PKL25568.1
1197717	Synergistetes	Synergistia	Synergistales	Synergistaceae	Cloacibacillus	Cloacibacillus porcorum	ANZ46476.1,ANZ46619.1	NA	ANZ44943.1
525903	Synergistetes	Synergistia	Synergistales	Synergistaceae	Thermanaerovibrio	Thermanaerovibrio acidaminovorans	ACZ19945.1,ACZ19110.1	NA	ACZ19109.1
1641385	Synergistetes	Synergistia	Synergistales			Synergistales bacterium 54_9	KUL04323.1	NA	KUL04324.1
2013842	Synergistetes					Synergistetes bacterium HGW-Synergistetes-1	PKL05211.1,PKL05617.1	NA	PKL05444.1
1104568	Synergistetes					Synergistetes bacterium JGI 0000079-D21	AQRZ01000023.1_8	AQRZ01000051.1_38	AQRZ01000023.1_9
1653476	Thermodesulfobacteria	Thermodesulfobacteria	Thermodesulfobacteriales	Thermodesulfobacteriaceae	Caldimicrobium	Caldimicrobium thiodismutans	BAU23174.1	NA	BAU23175.1
289377	Thermodesulfobacteria	Thermodesulfobacteria	Thermodesulfobacteriales	Thermodesulfobacteriaceae	Thermodesulfobacterium	Thermodesulfobacterium commune	AIH04131.1	NA	AIH04132.1
2202153	Thermodesulfobacteria					Thermodesulfobacteria bacterium	RKX60679.1	NA	RKX60680.1
521045	Thermotogae	Thermotogae	Kosmotogales	Kosmotogaceae	Kosmotoga	Kosmotoga olearia	ACR79079.1	NA	ACR79078.1
1150474	Thermotogae	Thermotogae	Mesoaciditogales	Mesoaciditogaceae	Mesoaciditoga	Mesoaciditoga lauensis	JQJI01000015.1_31	NA	JQJI01000015.1_32
1006576	Thermotogae	Thermotogae	Petrotogales	Petrotogaceae	Defluviitoga	Defluviitoga tunisiensis	CEP79095.1	NA	CEP79094.1
391009	Thermotogae	Thermotogae	Thermotogales	Fervidobacteriaceae	Thermosipho	Thermosipho melanesiensis	ABR31124.1	NA	ABR31123.1
243274	Thermotogae	Thermotogae	Thermotogales	Thermotogaceae	Thermotoga	Thermotoga maritima	AAD35918.1	NA	AAD35917.1
481448	Verrucomicrobia	Methylacidiphilae	Methylacidiphilales	Methylacidiphilaceae	Methylacidiphilum	Methylacidiphilum infernorum	ACD83459.1	NA	ACD83460.1
1838286	Verrucomicrobia	Opitutae	Opitutales	Opitutaceae	Lacunisphaera	Lacunisphaera limnophila	AOS46401.1	NA	AOS46402.1
1982325	Verrucomicrobia	Spartobacteria				Spartobacteria bacterium AMD-G4	PAZ00127.1	NA	PAZ00126.1
1674915	Verrucomicrobia	Verrucomicrobiae	Verrucomicrobiales	Verrucomicrobia subdivision 3		Verrucomicrobia bacterium Verruco_03	LVBX01000049.1_21	NA	LVBX01000049.1_22
1895866	Verrucomicrobia					Verrucomicrobia bacterium 61-8	OJV16337.1	NA	OJV16338.1
