# Supplementary material for: SepF is the FtsZ anchor in archaea, with features of an ancestral cell division system
Source: Nat Commun. 2021 Jun 4;12:3214. doi: 10.1038/s41467-021-23099-8 (PMC8178401; doi:10.1038/s41467-021-23099-8)
Supplement: Supplementary file 9 — Source Data [file 41467_2021_23099_MOESM9_ESM.xlsx]

## Sheet: SPR CTD peptide steady-state_R1
Response vs CTD peptide conc_X	Response vs CTD peptide conc_Y	fitting_X	fitting_Y
3.9e-6	142594	3.9e-6	116698
3.9e-6	139741	1.39616	373905
7.8e-6	291093	2.40232	582235
7.8e-6	289214	3.40848	75441
1.56e-5	497166	4.41465	899092
1.56e-5	497999	5.42081	102238
0.03125	787674	6.42697	112869
0.03125	780343	7.43313	122.13
6.25e-5	112023	8.43929	130271
6.25e-5	111359	9.44545	137482
1.25e-4	147264	10.4516	143915
1.25e-4	146836	11.4578	149689
2.5e-4	183215	12.4639	154901
2.5e-4	182187	13.4701	159628
0.0005	216632	14.4763	163935
0.0005	217542	15.4824	167876
0.001	249198	16.4886	171496
0.001	249964	17.4947	174832
		18.5009	177917
		19.5071	180777
		20.5132	183437
		21.5194	185917
		22.5256	188234
		23.5317	190404
		24.5379	192441
		2.5544	194356
		26.5502	196161
		27.5564	197863
		28.5625	199473
		29.5687	200997
		30.5748	202441
		3.1581	203813
		32.5872	205117
		33.5933	206358
		34.5995	207.54
		35.6057	208669
		36.6118	209746
		3.7618	210776
		38.6241	211762
		39.6303	212707
		40.6365	213613
		41.6426	214482
		42.6488	215316
		43.6549	216118
		44.6611	216.89
		45.6673	217633
		46.6734	218348
		47.6796	219038
		48.6858	219704
		49.6919	220346
		50.6981	220966
		51.7042	221566
		52.7104	222145
		53.7166	222706
		54.7227	223249
		55.7289	223775
		56.7351	224284
		57.7412	224778
		58.7474	225257
		59.7535	225722
		60.7597	226174
		61.7659	226612
		6.2772	227038
		63.7782	227452
		64.7843	227854
		65.7905	228246
		66.7967	228627
		67.8028	228998
		6.8809	229.36
		69.8152	229712
		70.8213	230055
		71.8275	230389
		72.8336	230715
		73.8398	231033
		7.4846	231344
		75.8521	231647
		76.8583	231943
		77.8644	232231
		78.8706	232514
		79.8768	232789
		80.8829	233059
		81.8891	233322
		82.8953	233.58
		83.9014	233832
		84.9076	234079
		85.9137	234.32
		86.9199	234556
		87.9261	234788
		88.9322	235014
		89.9384	235236
		90.9445	235453
		91.9507	235666
		92.9569	235875
		9.3963	236.08
		94.9692	236.28
		95.9754	236477
		96.9815	236.67
		97.9877	236859
		98.9938	237045
		0.001	237227

## Sheet: SPR Peptide_over_sepF_R1
1000µM - 1_X	1000µM - 1_Y	1000µM - 2_X	1000µM - 2_Y	500µM - 1_X	500µM - 1_Y	500µM - 2_X	500µM - 2_Y	250 µM - 1_X	250 µM - 1_Y	250 µM - 2_X	250 µM - 2_Y	125µM - 1_X	125µM - 1_Y	125µM - 2_X	125µM - 2_Y	62.5µM - 1_X	62.5µM - 1_Y	62.5µM - 2_X	62.5µM - 2_Y	31.25µM - 1_X	31.25µM - 1_Y	31.25µM - 2_X	31.25µM - 2_Y	15.6µM - 1_X	15.6µM - 1_Y	15.6µM - 2_X	15.6µM - 2_Y	7.8µM - 1_X	7.8µM - 1_Y	7.8µM - 2_X	7.8µM - 2_Y	3.9µM - 1_X	3.9µM - 1_Y	3.9µM - 2_X	3.9µM - 2_Y
-53.14	0.0319	-53.14	-0.0379	-53.14	-0.179	-53.14	-0.0511	-53.14	-0.1043	-53.14	0.0217	-53.14	0.0881	-53.14	-0.14	-53.14	-0.2498	-53.14	-0.0198	-53.14	-0.076	-53.14	-0.1673	-53.14	-0.0696	-53.14	-0.2064	-53.14	-0.0169	-53.14	4.1e-3	-53.14	-0.0374	-53.14	-0.0154
-53.04	-0.0153	-53.04	0.0535	-53.04	-0.1266	-53.04	-0.0593	-53.04	-0.093	-53.04	-0.0568	-53.04	0.0506	-53.04	-0.1091	-53.04	-0.2287	-53.04	0.0423	-53.04	-0.1154	-53.04	-0.1169	-53.04	-0.0192	-53.04	-0.1345	-53.04	-0.0348	-53.04	-4.1e-3	-53.04	-0.0358	-53.04	0.0252
-52.94	0.0337	-52.94	0.0439	-52.94	-0.146	-52.94	-0.063	-52.94	-0.1318	-52.94	-0.0762	-52.94	0	-52.94	-0.1675	-52.94	-0.1943	-52.94	0.0229	-52.94	-0.0957	-52.94	-0.1167	-52.94	-0.0288	-52.94	-0.1147	-52.94	-0.0249	-52.94	-0.043	-52.94	-0.0308	-52.94	5.9e-3
-52.84	0.0138	-52.84	0.0348	-52.84	-0.1238	-52.84	-0.0447	-52.84	-0.1234	-52.84	-0.0355	-52.84	1.6e-3	-52.84	-0.1238	-52.84	-0.1419	-52.84	0.0734	-52.84	-0.0911	-52.84	-0.0916	-52.84	-0.0604	-52.84	-0.1317	-52.84	-0.0379	-52.84	-0.096	-52.84	-0.0281	-52.84	-0.0003
-52.74	4.5e-3	-52.74	0.044	-52.74	-0.0805	-52.74	-0.0453	-52.74	-0.1142	-52.74	-0.0107	-52.74	-0.0116	-52.74	-0.0834	-52.74	-0.1151	-52.74	0.1139	-52.74	-0.0937	-52.74	-0.0541	-52.74	-0.0717	-52.74	-0.1029	-52.74	-0.0356	-52.74	-0.0956	-52.74	-0.0492	-52.74	0.0284
-52.64	0.0237	-52.64	0.0262	-52.64	-0.0485	-52.64	-0.0495	-52.64	-0.1066	-52.64	-1.2e-3	-52.64	3.7e-3	-52.64	-0.0534	-52.64	-0.0978	-52.64	0.097	-52.64	-0.0842	-52.64	-0.029	-52.64	-0.0427	-52.64	-0.0856	-52.64	-0.0427	-52.64	-0.0998	-52.64	-0.0671	-52.64	0.0565
-52.54	0.0245	-52.54	0.0289	-52.54	-0.0243	-52.54	-0.0546	-52.54	-0.1	-52.54	0.0221	-52.54	0.0006	-52.54	-0.0331	-52.54	-0.0873	-52.54	0.088	-52.54	-0.0619	-52.54	-0.0262	-52.54	-0.0419	-52.54	-0.0614	-52.54	-0.0458	-52.54	-0.1127	-52.54	-0.0624	-52.54	0.0573
-52.44	9.7e-3	-52.44	0.061	-52.44	-0.0254	-52.44	-0.0498	-52.44	-0.0914	-52.44	0.0405	-52.44	-0.024	-52.44	-0.0391	-52.44	-0.0748	-52.44	0.0927	-52.44	-0.0689	-52.44	-0.0352	-52.44	-0.043	-52.44	-0.043	-52.44	-0.0489	-52.44	-0.106	-52.44	-0.0538	-52.44	0.0463
-52.34	0.0175	-52.34	0.0629	-52.34	-0.0254	-52.34	-0.0264	-52.34	-0.0992	-52.34	0.0317	-52.34	-0.0162	-52.34	-0.0206	-52.34	-0.0826	-52.34	0.08	-52.34	-0.0552	-52.34	-0.0274	-52.34	-0.0411	-52.34	-0.0372	-52.34	-0.0508	-52.34	-0.106	-52.34	-0.0479	-52.34	0.0542
-52.24	0.0166	-52.24	0.064	-52.24	-0.0244	-52.24	-0.0332	-52.24	-0.1059	-52.24	0.0425	-52.24	-0.0131	-52.24	-0.0107	-52.24	-0.0717	-52.24	0.0625	-52.24	-0.0424	-52.24	-0.038	-52.24	-0.0556	-52.24	-0.038	-52.24	-0.0576	-52.24	-0.101	-52.24	-0.0585	-52.24	0.0455
-52.14	0.0109	-52.14	0.068	-52.14	-0.0243	-52.14	-0.0272	-52.14	-0.1097	-52.14	0.0504	-52.14	-0.0228	-52.14	0.005	-52.14	-0.0736	-52.14	0.0626	-52.14	-0.0326	-52.14	-0.0292	-52.14	-0.0516	-52.14	-0.0477	-52.14	-0.0516	-52.14	-0.097	-52.14	-0.078	-52.14	0.0416
-52.04	0	-52.04	0.061	-52.04	-0.0254	-52.04	-0.0342	-52.04	-0.1167	-52.04	0.0385	-52.04	-0.0181	-52.04	7.8e-3	-52.04	-0.0689	-52.04	0.0615	-52.04	-0.0181	-52.04	-0.0352	-52.04	-0.0538	-52.04	-0.043	-52.04	-0.0498	-52.04	-0.1021	-52.04	-0.0733	-52.04	0.0297
-51.94	2.9e-3	-51.94	0.0698	-51.94	-0.0127	-51.94	-0.0313	-51.94	-0.1236	-51.94	0.0317	-51.94	-5.4e-3	-51.94	0	-51.94	-0.0718	-51.94	0.0644	-51.94	-0.0171	-51.94	-0.0323	-51.94	-0.0459	-51.94	-0.0362	-51.94	-0.045	-51.94	-0.0874	-51.94	-0.0586	-51.94	0.0376
-51.84	-0.0001	-51.84	0.055	-51.84	-0.0177	-51.84	-0.0343	-51.84	-0.1266	-51.84	0.0287	-51.84	-4.5e-3	-51.84	-9.9e-3	-51.84	-0.0631	-51.84	0.0594	-51.84	-0.0202	-51.84	-0.0372	-51.84	-0.0451	-51.84	-0.046	-51.84	-0.0363	-51.84	-0.0924	-51.84	-0.0578	-51.84	0.0326
-51.74	-2.5e-3	-51.74	0.0419	-51.74	-0.024	-51.74	-0.0269	-51.74	-0.1251	-51.74	0.0302	-51.74	-0.0138	-51.74	-0.0221	-51.74	-0.0655	-51.74	0.0531	-51.74	-0.0225	-51.74	-0.0279	-51.74	-0.0533	-51.74	-0.0533	-51.74	-0.0338	-51.74	-0.089	-51.74	-0.066	-51.74	0.0302
-51.64	0.0106	-51.64	0.0228	-51.64	-0.0265	-51.64	-0.0206	-51.64	-0.1159	-51.64	0.0297	-51.64	-0.0211	-51.64	-0.0128	-51.64	-0.0582	-51.64	0.0565	-51.64	-0.0192	-51.64	-0.0265	-51.64	-0.0441	-51.64	-0.0382	-51.64	-0.0206	-51.64	-0.0856	-51.64	-0.0665	-51.64	0.0297
-51.54	7.9e-3	-51.54	0.022	-51.54	-0.0273	-51.54	-0.0224	-51.54	-0.1127	-51.54	0.0328	-51.54	-0.0219	-51.54	-9.7e-3	-51.54	-0.059	-51.54	0.0596	-51.54	-0.0161	-51.54	-0.0332	-51.54	-0.0371	-51.54	-0.0468	-51.54	-0.0234	-51.54	-0.0786	-51.54	-0.0537	-51.54	0.0425
-51.44	3.9e-3	-51.44	0.0336	-51.44	-0.0274	-51.44	-0.0127	-51.44	-0.1128	-51.44	0.0327	-51.44	-0.022	-51.44	0	-51.44	-0.0591	-51.44	0.0537	-51.44	-0.0162	-51.44	-0.0372	-51.44	-0.0411	-51.44	-0.0352	-51.44	-0.0274	-51.44	-0.0826	-51.44	-0.0606	-51.44	0.0366
-51.34	0	-51.34	0.0308	-51.34	-0.0146	-51.34	-0.0156	-51.34	-0.1167	-51.34	0.0298	-51.34	-0.0249	-51.34	0.003	-51.34	-0.062	-51.34	0.0586	-51.34	-3.4e-3	-51.34	-0.04	-51.34	-0.0283	-51.34	-0.038	-51.34	-0.0146	-51.34	-0.0864	-51.34	-0.0625	-51.34	0.0357
-51.24	-8.3e-3	-51.24	0.0234	-51.24	-0.0181	-51.24	-0.0171	-51.24	-0.1133	-51.24	0.0225	-51.24	-0.0264	-51.24	-0.0005	-51.24	-0.0693	-51.24	0.0513	-51.24	-6.8e-3	-51.24	-0.0376	-51.24	-0.0317	-51.24	-0.0356	-51.24	-8.3e-3	-51.24	-0.0947	-51.24	-0.0659	-51.24	0.0439
-51.14	1.4e-3	-51.14	0.0233	-51.14	-0.0182	-51.14	-3.5e-3	-51.14	-0.1134	-51.14	0.0224	-51.14	-0.0186	-51.14	-0.0006	-51.14	-0.0753	-51.14	0.0609	-51.14	-0.003	-51.14	-0.0377	-51.14	-0.0201	-51.14	-0.0299	-51.14	-8.4e-3	-51.14	-0.0948	-51.14	-0.066	-51.14	0.0439
-51.04	2.8e-3	-51.04	0.0345	-51.04	-0.007	-51.04	-0.0119	-51.04	-0.108	-51.04	0.0238	-51.04	-0.0211	-51.04	0.0008	-51.04	-0.068	-51.04	0.0565	-51.04	-5.5e-3	-51.04	-0.0363	-51.04	-0.0245	-51.04	-0.0304	-51.04	-0.007	-51.04	-0.0934	-51.04	-0.0646	-51.04	0.0492
-50.94	0.0152	-50.94	0.0313	-50.94	-4.3e-3	-50.94	-9.2e-3	-50.94	-0.1093	-50.94	0.0206	-50.94	-0.0185	-50.94	0.0133	-50.94	-0.0653	-50.94	0.0553	-50.94	-2.8e-3	-50.94	-0.0336	-50.94	-0.0102	-50.94	-0.0219	-50.94	7.4e-3	-50.94	-0.081	-50.94	-0.0619	-50.94	0.0479
-50.84	0.009	-50.84	0.0329	-50.84	-4.7e-3	-50.84	-9.5e-3	-50.84	-0.0999	-50.84	0.0163	-50.84	-0.0188	-50.84	0.0129	-50.84	-0.0657	-50.84	0.0549	-50.84	-3.2e-3	-50.84	-0.0242	-50.84	-0.0125	-50.84	-0.0222	-50.84	7.1e-3	-50.84	-0.0813	-50.84	-0.0525	-50.84	0.0515
-50.74	0.004	-50.74	0.0299	-50.74	-0.0116	-50.74	-0.0008	-50.74	-0.1068	-50.74	0.0153	-50.74	-0.0199	-50.74	0.006	-50.74	-0.0736	-50.74	0.0578	-50.74	5.5e-3	-50.74	-0.0311	-50.74	-0.0174	-50.74	-0.0135	-50.74	0.0001	-50.74	-0.0726	-50.74	-0.0536	-50.74	0.0465
-50.64	5.3e-3	-50.64	0.037	-50.64	-0.0142	-50.64	0.0004	-50.64	-0.1095	-50.64	0.0204	-50.64	-0.0186	-50.64	3.3e-3	-50.64	-0.0606	-50.64	0.0551	-50.64	0.0009	-50.64	-0.0338	-50.64	-0.0162	-50.64	-0.0123	-50.64	-2.5e-3	-50.64	-0.0714	-50.64	-0.0523	-50.64	0.0419
-50.54	-1.5e-3	-50.54	0.0264	-50.54	-3.4e-3	-50.54	-0.0005	-50.54	-0.1104	-50.54	0.0156	-50.54	-0.0195	-50.54	2.4e-3	-50.54	-0.0635	-50.54	0.0542	-50.54	-3.9e-3	-50.54	-0.0249	-50.54	-0.0229	-50.54	-3.4e-3	-50.54	-3.4e-3	-50.54	-0.0781	-50.54	-0.0532	-50.54	0.0371
-50.44	5.2e-3	-50.44	0.0272	-50.44	-2.6e-3	-50.44	6.2e-3	-50.44	-0.0998	-50.44	0.0164	-50.44	-0.0187	-50.44	0.013	-50.44	-0.0676	-50.44	0.0648	-50.44	6.7e-3	-50.44	-0.03	-50.44	-0.0261	-50.44	-2.6e-3	-50.44	7.1e-3	-50.44	-0.0812	-50.44	-0.0583	-50.44	0.0477
-50.34	0.003	-50.34	0.0249	-50.34	-4.8e-3	-50.34	0	-50.34	-0.1079	-50.34	0.0142	-50.34	-0.0151	-50.34	4.9e-3	-50.34	-0.0698	-50.34	0.0625	-50.34	-1.4e-3	-50.34	-0.0361	-50.34	-0.0283	-50.34	-4.8e-3	-50.34	-0.0009	-50.34	-0.0737	-50.34	-0.0546	-50.34	0.0396
-50.24	-2.1e-3	-50.24	0.0257	-50.24	-0.004	-50.24	0.0008	-50.24	-0.111	-50.24	9.1e-3	-50.24	-0.0182	-50.24	1.8e-3	-50.24	-0.0592	-50.24	0.0672	-50.24	-4.5e-3	-50.24	-0.0255	-50.24	-0.0275	-50.24	-0.0001	-50.24	-0.004	-50.24	-0.0729	-50.24	-0.0538	-50.24	0.0463
-50.14	3.5e-3	-50.14	0.0177	-50.14	-6.3e-3	-50.14	-1.4e-3	-50.14	-0.1132	-50.14	0.0128	-50.14	-0.0204	-50.14	-0.0004	-50.14	-0.0614	-50.14	0.0611	-50.14	-0.0126	-50.14	-0.0277	-50.14	-0.0258	-50.14	-6.3e-3	-50.14	3.5e-3	-50.14	-0.0751	-50.14	-0.0561	-50.14	0.044
-50.04	5.5e-3	-50.04	0.0157	-50.04	-1.4e-3	-50.04	0.0006	-50.04	-0.1171	-50.04	0.0147	-50.04	-0.0243	-50.04	5.5e-3	-50.04	-0.0595	-50.04	0.0572	-50.04	-2.8e-3	-50.04	-0.0199	-50.04	-0.0277	-50.04	5.5e-3	-50.04	-0.0004	-50.04	-0.0732	-50.04	-0.0541	-50.04	0.0392
-49.94	1.6e-3	-49.94	0.0275	-49.94	-4.2e-3	-49.94	0.0124	-49.94	-0.1092	-49.94	0.0168	-49.94	-0.0262	-49.94	3.6e-3	-49.94	-0.0574	-49.94	0.0651	-49.94	-0.0008	-49.94	-0.0218	-49.94	-0.0257	-49.94	1.6e-3	-49.94	7.5e-3	-49.94	-0.0672	-49.94	-0.0482	-49.94	0.0461
-49.84	-2.7e-3	-49.84	0.0173	-49.84	-4.7e-3	-49.84	0.0119	-49.84	-0.1096	-49.84	0.0193	-49.84	-0.0266	-49.84	3.2e-3	-49.84	-0.0579	-49.84	0.0588	-49.84	-7.1e-3	-49.84	-0.0222	-49.84	-0.0222	-49.84	-2.7e-3	-49.84	7.1e-3	-49.84	-0.0716	-49.84	-0.0525	-49.84	0.0456
-49.74	-3.7e-3	-49.74	0.0105	-49.74	-5.6e-3	-49.74	0.011	-49.74	-0.1106	-49.74	0.0134	-49.74	-0.0178	-49.74	-3.7e-3	-49.74	-0.0491	-49.74	0.0539	-49.74	-0.012	-49.74	-0.0232	-49.74	-0.0271	-49.74	6.1e-3	-49.74	6.1e-3	-49.74	-0.0628	-49.74	-0.0535	-49.74	0.0388
-49.64	-1.8e-3	-49.64	8.4e-3	-49.64	0.006	-49.64	0.0167	-49.64	-0.1088	-49.64	0.0153	-49.64	-0.0218	-49.64	0.004	-49.64	-0.0472	-49.64	0.0558	-49.64	-0.0004	-49.64	-0.0174	-49.64	-0.0253	-49.64	7.9e-3	-49.64	2.1e-3	-49.64	-0.0609	-49.64	-0.0575	-49.64	0.0465
-49.54	0.0008	-49.54	0.0111	-49.54	-1.1e-3	-49.54	0.0116	-49.54	-0.1061	-49.54	0.0257	-49.54	-0.027	-49.54	2.8e-3	-49.54	-0.0485	-49.54	0.0477	-49.54	-1.6e-3	-49.54	-0.0226	-49.54	-0.0167	-49.54	0.0008	-49.54	-3.1e-3	-49.54	-0.0621	-49.54	-0.0529	-49.54	0.0453
-49.44	-0.0004	-49.44	9.9e-3	-49.44	7.4e-3	-49.44	0.0142	-49.44	-0.1073	-49.44	0.0284	-49.44	-0.0243	-49.44	5.5e-3	-49.44	-0.0419	-49.44	0.0553	-49.44	0.004	-49.44	-0.0102	-49.44	-0.0141	-49.44	9.4e-3	-49.44	-0.0004	-49.44	-0.0536	-49.44	-0.0502	-49.44	0.0421
-49.34	-0.0009	-49.34	9.3e-3	-49.34	6.9e-3	-49.34	0.0137	-49.34	-0.0981	-49.34	0.0279	-49.34	-0.0307	-49.34	0.0166	-49.34	-0.0463	-49.34	0.0547	-49.34	-1.4e-3	-49.34	-0.0107	-49.34	-0.0205	-49.34	8.8e-3	-49.34	-0.0009	-49.34	-0.0581	-49.34	-0.0507	-49.34	0.0474
-49.24	-1.5e-3	-49.24	8.8e-3	-49.24	0.0005	-49.24	0.0171	-49.24	-0.1045	-49.24	0.0273	-49.24	-0.0352	-49.24	0.0161	-49.24	-0.0469	-49.24	0.0483	-49.24	-0.002	-49.24	-0.0181	-49.24	-0.0249	-49.24	2.4e-3	-49.24	8.3e-3	-49.24	-0.0586	-49.24	-0.0513	-49.24	0.0469
-49.14	4.2e-3	-49.14	4.7e-3	-49.14	8.1e-3	-49.14	0.015	-49.14	-0.1066	-49.14	0.0389	-49.14	-0.0236	-49.14	0.012	-49.14	-0.0451	-49.14	0.0462	-49.14	-0.0002	-49.14	-0.0212	-49.14	-0.0231	-49.14	0.012	-49.14	4.2e-3	-49.14	-0.0471	-49.14	-0.0495	-49.14	0.0428
-49.04	0	-49.04	0.0103	-49.04	7.9e-3	-49.04	0.0147	-49.04	-0.1069	-49.04	0.0328	-49.04	-0.0239	-49.04	7.9e-3	-49.04	-0.0356	-49.04	0.0557	-49.04	9.3e-3	-49.04	-0.0117	-49.04	-0.0136	-49.04	0.0118	-49.04	0	-49.04	-0.0473	-49.04	-0.0459	-49.04	0.0503
-48.94	0.0005	-48.94	0.0107	-48.94	8.3e-3	-48.94	0.019	-48.94	-0.1064	-48.94	0.0293	-48.94	-0.0234	-48.94	2.4e-3	-48.94	-0.041	-48.94	0.0503	-48.94	3.9e-3	-48.94	-0.0171	-48.94	-0.0132	-48.94	6.3e-3	-48.94	0.0005	-48.94	-0.0527	-48.94	-0.0493	-48.94	0.0508
-48.84	-0.0008	-48.84	3.6e-3	-48.84	7.1e-3	-48.84	0.0139	-48.84	-0.1038	-48.84	0.0222	-48.84	-0.0305	-48.84	-2.7e-3	-48.84	-0.0462	-48.84	0.0451	-48.84	-1.2e-3	-48.84	-0.0222	-48.84	-0.0144	-48.84	1.2e-3	-48.84	-0.0008	-48.84	-0.0481	-48.84	-0.0506	-48.84	0.0437
-48.74	5.5e-3	-48.74	0.002	-48.74	9.4e-3	-48.74	0.026	-48.74	-0.1054	-48.74	0.0206	-48.74	-0.0321	-48.74	9.4e-3	-48.74	-0.0341	-48.74	0.0416	-48.74	1.1e-3	-48.74	-0.0102	-48.74	-0.019	-48.74	0.0133	-48.74	1.6e-3	-48.74	-0.0458	-48.74	-0.0483	-48.74	0.0421
-48.64	-0.0006	-48.64	-6.9e-3	-48.64	7.2e-3	-48.64	0.0238	-48.64	-0.1075	-48.64	0.0282	-48.64	-0.0343	-48.64	0.0004	-48.64	-0.0362	-48.64	0.0356	-48.64	-6.9e-3	-48.64	-0.0123	-48.64	-0.026	-48.64	0.0111	-48.64	9.2e-3	-48.64	-0.0479	-48.64	-0.0504	-48.64	0.0341
-48.54	-0.004	-48.54	-0.0152	-48.54	7.8e-3	-48.54	0.0205	-48.54	-0.1109	-48.54	0.019	-48.54	-0.0279	-48.54	-7.9e-3	-48.54	-0.0396	-48.54	0.0439	-48.54	-4.4e-3	-48.54	-5.9e-3	-48.54	-0.0196	-48.54	7.8e-3	-48.54	0	-48.54	-0.0513	-48.54	-0.0538	-48.54	0.0366
-48.44	-2.5e-3	-48.44	-0.0138	-48.44	0.0111	-48.44	0.016	-48.44	-0.0977	-48.44	0.0263	-48.44	-0.0265	-48.44	-0.0123	-48.44	-0.0382	-48.44	0.0453	-48.44	-0.003	-48.44	-0.0103	-48.44	-0.0182	-48.44	0.0131	-48.44	7.2e-3	-48.44	-0.0499	-48.44	-0.0426	-48.44	0.038
-48.34	-0.0009	-48.34	-0.0151	-48.34	7.9e-3	-48.34	0.0206	-48.34	-0.1059	-48.34	0.0249	-48.34	-0.0346	-48.34	-0.0175	-48.34	-0.0454	-48.34	0.0381	-48.34	-0.0102	-48.34	-0.0214	-48.34	-0.0253	-48.34	7.9e-3	-48.34	5.9e-3	-48.34	-0.0415	-48.34	-0.0439	-48.34	0.0464
-48.24	-8.7e-3	-48.24	-0.0122	-48.24	6.9e-3	-48.24	0.0235	-48.24	-0.1137	-48.24	0.0279	-48.24	-0.0424	-48.24	-0.0205	-48.24	-0.0463	-48.24	0.0411	-48.24	-1.4e-3	-48.24	-0.0224	-48.24	-0.0224	-48.24	0.0108	-48.24	8.8e-3	-48.24	-0.0385	-48.24	-0.0527	-48.24	0.0435
-48.14	-8.9e-3	-48.14	-8.4e-3	-48.14	-1.1e-3	-48.14	0.0272	-48.14	-0.1139	-48.14	0.0316	-48.14	-0.0426	-48.14	-0.0206	-48.14	-0.0485	-48.14	0.035	-48.14	-7.5e-3	-48.14	-0.0245	-48.14	-0.0226	-48.14	0.0184	-48.14	-0.0001	-48.14	-0.0407	-48.14	-0.0568	-48.14	0.0531
-48.04	-5.3e-3	-48.04	0.005	-48.04	-5.3e-3	-48.04	0.025	-48.04	-0.1103	-48.04	0.0235	-48.04	-0.039	-48.04	-7.2e-3	-48.04	-0.0429	-48.04	0.0348	-48.04	-5.8e-3	-48.04	-0.0248	-48.04	-0.019	-48.04	0.0113	-48.04	4.5e-3	-48.04	-0.0409	-48.04	-0.0531	-48.04	0.045
-47.94	-0.0006	-47.94	9.7e-3	-47.94	-0.0006	-47.94	0.0258	-47.94	-0.1056	-47.94	0.0204	-47.94	-0.0304	-47.94	-2.5e-3	-47.94	-0.0421	-47.94	0.0492	-47.94	-8.9e-3	-47.94	-0.0201	-47.94	-0.0142	-47.94	0.0111	-47.94	9.2e-3	-47.94	-0.0362	-47.94	-0.0367	-47.94	0.0419
-47.84	-4.7e-3	-47.84	-6.1e-3	-47.84	1.2e-3	-47.84	0.0373	-47.84	-0.0999	-47.84	0.032	-47.84	-0.0325	-47.84	-6.6e-3	-47.84	-0.0403	-47.84	0.051	-47.84	-0.013	-47.84	-8.6e-3	-47.84	-0.0183	-47.84	0.0129	-47.84	0.011	-47.84	-0.0344	-47.84	-0.0349	-47.84	0.0437
-47.74	-7.5e-3	-47.74	-0.0168	-47.74	2.3e-3	-47.74	0.0384	-47.74	-0.1027	-47.74	0.0272	-47.74	-0.0314	-47.74	-3.6e-3	-47.74	-0.0295	-47.74	0.0521	-47.74	-0.0158	-47.74	-0.0134	-47.74	-0.0212	-47.74	0.014	-47.74	0.012	-47.74	-0.0334	-47.74	-0.0397	-47.74	0.0545
-47.64	-6.8e-3	-47.64	-0.0161	-47.64	0.0127	-47.64	0.0391	-47.64	-0.102	-47.64	0.0337	-47.64	-0.0307	-47.64	0.001	-47.64	-0.0288	-47.64	0.0528	-47.64	-0.021	-47.64	-0.0166	-47.64	-0.0205	-47.64	8.8e-3	-47.64	0.0127	-47.64	-0.0444	-47.64	-0.0429	-47.64	0.0552
-47.54	2.4e-3	-47.54	-6.8e-3	-47.54	0.0122	-47.54	0.0327	-47.54	-0.1025	-47.54	0.0332	-47.54	-0.0313	-47.54	-5.4e-3	-47.54	-0.0293	-47.54	0.062	-47.54	-0.0156	-47.54	-7.3e-3	-47.54	-0.0112	-47.54	4.4e-3	-47.54	6.3e-3	-47.54	-0.0527	-47.54	-0.0435	-47.54	0.0479
-47.44	-4.3e-3	-47.44	-0.0136	-47.44	0.0113	-47.44	0.0279	-47.44	-0.1034	-47.44	0.0323	-47.44	-0.038	-47.44	-0.0004	-47.44	-0.036	-47.44	0.0553	-47.44	-0.0165	-47.44	-0.0141	-47.44	-0.0121	-47.44	3.5e-3	-47.44	1.6e-3	-47.44	-0.0536	-47.44	-0.0346	-47.44	0.0421
-47.34	-0.0103	-47.34	-9.9e-3	-47.34	9.2e-3	-47.34	0.0258	-47.34	-0.0958	-47.34	0.0243	-47.34	-0.0343	-47.34	-2.5e-3	-47.34	-0.0421	-47.34	0.0492	-47.34	-0.0255	-47.34	-8.4e-3	-47.34	-0.0142	-47.34	5.3e-3	-47.34	9.2e-3	-47.34	-0.0558	-47.34	-0.0367	-47.34	0.0497
-47.24	-0.0111	-47.24	-0.0106	-47.24	8.5e-3	-47.24	0.0251	-47.24	-0.0965	-47.24	0.0295	-47.24	-0.035	-47.24	-9.1e-3	-47.24	-0.0428	-47.24	0.0417	-47.24	-0.0213	-47.24	-9.1e-3	-47.24	-0.015	-47.24	0.0007	-47.24	8.5e-3	-47.24	-0.0467	-47.24	-0.0374	-47.24	0.049
-47.14	-0.0121	-47.14	-0.0175	-47.14	0.0113	-47.14	0.024	-47.14	-0.1034	-47.14	0.0284	-47.14	-0.0419	-47.14	-0.0141	-47.14	-0.0439	-47.14	0.0455	-47.14	-0.0282	-47.14	-0.0102	-47.14	-0.0102	-47.14	-6.3e-3	-47.14	7.4e-3	-47.14	-0.0546	-47.14	-0.0385	-47.14	0.0421
-47.04	-1.7e-3	-47.04	-0.011	-47.04	0.008	-47.04	0.0246	-47.04	-0.1067	-47.04	0.0222	-47.04	-0.0452	-47.04	-9.5e-3	-47.04	-0.0335	-47.04	0.0461	-47.04	-0.0198	-47.04	-0.0154	-47.04	-0.0134	-47.04	0.0002	-47.04	2.2e-3	-47.04	-0.0589	-47.04	-0.0379	-47.04	0.0486
-46.94	-7.7e-3	-46.94	-0.0111	-46.94	2.1e-3	-46.94	0.0187	-46.94	-0.1068	-46.94	0.027	-46.94	-0.0453	-46.94	-0.0135	-46.94	-0.0433	-46.94	0.046	-46.94	-0.0199	-46.94	-0.0194	-46.94	-0.0135	-46.94	0.0001	-46.94	-1.8e-3	-46.94	-0.0589	-46.94	-0.0448	-46.94	0.0485
-46.84	-0.0114	-46.84	-0.0109	-46.84	0.0101	-46.84	0.0267	-46.84	-0.0969	-46.84	0.0272	-46.84	-0.0353	-46.84	-0.0134	-46.84	-0.0334	-46.84	0.0462	-46.84	-0.0197	-46.84	-9.5e-3	-46.84	-0.0192	-46.84	-5.5e-3	-46.84	-7.5e-3	-46.84	-0.0588	-46.84	-0.0495	-46.84	0.0487
-46.74	-0.0111	-46.74	-0.0164	-46.74	0.0104	-46.74	0.027	-46.74	-0.0965	-46.74	0.0275	-46.74	-0.035	-46.74	-0.013	-46.74	-0.033	-46.74	0.0407	-46.74	-0.0252	-46.74	-9.1e-3	-46.74	-0.0228	-46.74	0.0007	-46.74	0.0007	-46.74	-0.0584	-46.74	-0.0491	-46.74	0.0431
-46.64	-8.7e-3	-46.64	-8.2e-3	-46.64	0.0128	-46.64	0.0294	-46.64	-0.0941	-46.64	0.0299	-46.64	-0.0384	-46.64	-0.0106	-46.64	-0.0306	-46.64	0.049	-46.64	-0.0267	-46.64	-2.8e-3	-46.64	-0.0204	-46.64	3.1e-3	-46.64	3.1e-3	-46.64	-0.056	-46.64	-0.037	-46.64	0.0416
-46.54	1.7e-3	-46.54	-0.0134	-46.54	0.0134	-46.54	0.0232	-46.54	-0.0935	-46.54	0.0247	-46.54	-0.0417	-46.54	-0.0158	-46.54	-0.03	-46.54	0.0398	-46.54	-0.0261	-46.54	-0.0158	-46.54	-0.0198	-46.54	-2.2e-3	-46.54	-2.2e-3	-46.54	-0.0554	-46.54	-0.0461	-46.54	0.0423
-46.44	2.8e-3	-46.44	-0.0162	-46.44	0.0145	-46.44	0.0194	-46.44	-0.0827	-46.44	0.0316	-46.44	-0.0465	-46.44	-0.0187	-46.44	-0.0231	-46.44	0.035	-46.44	-0.025	-46.44	-0.0148	-46.44	-0.0187	-46.44	-0.005	-46.44	-0.005	-46.44	-0.0543	-46.44	-0.0353	-46.44	0.0433
-46.34	-1.5e-3	-46.34	-0.0146	-46.34	0.0161	-46.34	0.0151	-46.34	-0.0869	-46.34	0.0273	-46.34	-0.0488	-46.34	-7.3e-3	-46.34	-0.0137	-46.34	0.0425	-46.34	-0.0195	-46.34	-0.0103	-46.34	-0.0171	-46.34	-3.4e-3	-46.34	-0.0151	-46.34	-0.0488	-46.34	-0.0337	-46.34	0.0449
-46.24	-5.6e-3	-46.24	-0.0218	-46.24	0.01	-46.24	0.011	-46.24	-0.0911	-46.24	0.029	-46.24	-0.0491	-46.24	-7.6e-3	-46.24	-0.0178	-46.24	0.0422	-46.24	-0.0237	-46.24	-0.0154	-46.24	-7.6e-3	-46.24	-3.7e-3	-46.24	-9.5e-3	-46.24	-0.053	-46.24	-0.0398	-46.24	0.0388
-46.14	-4.8e-3	-46.14	-0.0258	-46.14	6.9e-3	-46.14	0.0118	-46.14	-0.0903	-46.14	0.0279	-46.14	-0.0542	-46.14	-0.0127	-46.14	-0.017	-46.14	0.043	-46.14	-0.0288	-46.14	-0.0146	-46.14	-0.0127	-46.14	-2.9e-3	-46.14	-0.0127	-46.14	-0.0522	-46.14	-0.0332	-46.14	0.0455
-46.04	-0.012	-46.04	-0.033	-46.04	0.0153	-46.04	4.6e-3	-46.04	-0.0916	-46.04	0.0226	-46.04	-0.0496	-46.04	-8.1e-3	-46.04	-2.8e-3	-46.04	0.0417	-46.04	-0.0242	-46.04	-0.012	-46.04	-0.0179	-46.04	-4.2e-3	-46.04	-0.014	-46.04	-0.0477	-46.04	-0.0345	-46.04	0.0441
-45.94	-0.0159	-45.94	-0.0369	-45.94	0.027	-45.94	0.0007	-45.94	-0.0916	-45.94	0.0344	-45.94	-0.0565	-45.94	-0.015	-45.94	1.2e-3	-45.94	0.0456	-45.94	-0.0301	-45.94	-0.0159	-45.94	-0.0237	-45.94	-0.0003	-45.94	-0.0101	-45.94	-0.0399	-45.94	-0.0345	-45.94	0.0441
-45.84	-0.021	-45.84	-0.0479	-45.84	0.0396	-45.84	5.4e-3	-45.84	-0.0869	-45.84	0.0293	-45.84	-0.0664	-45.84	-0.0249	-45.84	-3.9e-3	-45.84	0.0366	-45.84	-0.0391	-45.84	-0.0112	-45.84	-0.0229	-45.84	-0.0151	-45.84	-0.019	-45.84	-0.0488	-45.84	-0.0356	-45.84	0.0449
-45.74	-0.0104	-45.74	-0.0471	-45.74	0.0286	-45.74	-1.6e-3	-45.74	-0.0881	-45.74	0.032	-45.74	-0.0637	-45.74	-0.0163	-45.74	-5.1e-3	-45.74	0.0355	-45.74	-0.0363	-45.74	-0.0182	-45.74	-0.0241	-45.74	-0.0202	-45.74	-0.0202	-45.74	-0.05	-45.74	-0.0407	-45.74	0.0399
-45.64	-9.6e-3	-45.64	-0.0502	-45.64	0.0392	-45.64	0.005	-45.64	-0.0931	-45.64	0.0289	-45.64	-0.0668	-45.64	-0.0155	-45.64	-4.3e-3	-45.64	0.0402	-45.64	-0.0394	-45.64	-0.0214	-45.64	-0.0233	-45.64	-0.0194	-45.64	-0.0155	-45.64	-0.0492	-45.64	-0.0399	-45.64	0.0524
-45.54	-0.0151	-45.54	-0.0459	-45.54	0.0396	-45.54	0.0112	-45.54	-0.0869	-45.54	0.0293	-45.54	-0.0664	-45.54	-0.0151	-45.54	-9.8e-3	-45.54	0.0308	-45.54	-0.0391	-45.54	-0.0112	-45.54	-0.0229	-45.54	-0.0259	-45.54	-0.019	-45.54	-0.0391	-45.54	-0.0337	-45.54	0.0605
-45.44	-0.0199	-45.44	-0.0566	-45.44	0.0328	-45.44	8.4e-3	-45.44	-0.0878	-45.44	0.0225	-45.44	-0.0673	-45.44	-0.0219	-45.44	-4.8e-3	-45.44	0.026	-45.44	-0.0458	-45.44	-0.0121	-45.44	-0.0141	-45.44	-0.0316	-45.44	-0.0199	-45.44	-0.04	-45.44	-0.0365	-45.44	0.0597
-45.34	-0.02	-45.34	-0.0605	-45.34	0.0386	-45.34	8.3e-3	-45.34	-0.0879	-45.34	0.0283	-45.34	-0.0732	-45.34	-0.0132	-45.34	-4.9e-3	-45.34	0.0259	-45.34	-0.0342	-45.34	-6.3e-3	-45.34	-0.0142	-45.34	-0.02	-45.34	-0.02	-45.34	-0.04	-45.34	-0.0405	-45.34	0.0693
-45.24	-7.2e-3	-45.24	-0.0478	-45.24	0.0416	-45.24	7.4e-3	-45.24	-0.0751	-45.24	0.0313	-45.24	-0.0624	-45.24	-1.4e-3	-45.24	-7.7e-3	-45.24	0.0387	-45.24	-0.0331	-45.24	0.0006	-45.24	-0.018	-45.24	-0.0229	-45.24	-0.0238	-45.24	-0.037	-45.24	-0.0277	-45.24	0.0665
-45.14	-6.3e-3	-45.14	-0.0527	-45.14	0.0425	-45.14	0.0142	-45.14	-0.0566	-45.14	0.0225	-45.14	-0.0498	-45.14	0.0112	-45.14	-4.9e-3	-45.14	0.0337	-45.14	-0.0361	-45.14	5.4e-3	-45.14	-0.022	-45.14	-0.0259	-45.14	-0.0181	-45.14	-0.042	-45.14	-0.0269	-45.14	0.0635
-45.04	-0.0126	-45.04	-0.0521	-45.04	0.0431	-45.04	0.0128	-45.04	-0.0443	-45.04	0.027	-45.04	-0.0316	-45.04	0.0119	-45.04	-6.2e-3	-45.04	0.0304	-45.04	-0.0355	-45.04	-3.8e-3	-45.04	-0.0214	-45.04	-0.0253	-45.04	-0.0174	-45.04	-0.0453	-45.04	-0.0262	-45.04	0.0641
-44.94	-0.0166	-44.94	-0.0551	-44.94	0.0538	-44.94	0.004	-44.94	-0.0317	-44.94	0.024	-44.94	-0.0307	-44.94	5.9e-3	-44.94	-9.2e-3	-44.94	0.0313	-44.94	-0.0346	-44.94	-6.8e-3	-44.94	-0.0107	-44.94	-0.0302	-44.94	-0.0224	-44.94	-0.0327	-44.94	-0.0253	-44.94	0.0708
-44.84	-0.0262	-44.84	-0.0589	-44.84	0.0499	-44.84	-3.8e-3	-44.84	-0.0414	-44.84	4.5e-3	-44.84	-0.0345	-44.84	-2.8e-3	-44.84	-0.0131	-44.84	0.0275	-44.84	-0.0287	-44.84	-0.0165	-44.84	-0.0145	-44.84	-0.038	-44.84	-0.036	-44.84	-0.0365	-44.84	-0.035	-44.84	0.0807
-44.74	-0.0267	-44.74	-0.0496	-44.74	0.0495	-44.74	-4.2e-3	-44.74	-0.0457	-44.74	4.1e-3	-44.74	-0.035	-44.74	-9.1e-3	-44.74	-0.0203	-44.74	0.027	-44.74	-0.0291	-44.74	-0.015	-44.74	-0.0208	-44.74	-0.0384	-44.74	-0.0403	-44.74	-0.0369	-44.74	-0.0394	-44.74	0.0744
-44.64	-0.0281	-44.64	-0.0471	-44.64	0.052	-44.64	-1.7e-3	-44.64	-0.0432	-44.64	-3.2e-3	-44.64	-0.0384	-44.64	-4.7e-3	-44.64	-0.0227	-44.64	0.0354	-44.64	-0.0325	-44.64	-0.0144	-44.64	-3.7e-3	-44.64	-0.0174	-44.64	-0.0437	-44.64	-0.0403	-44.64	-0.0467	-44.64	0.073
-44.54	-0.0226	-44.54	-0.0543	-44.54	0.0614	-44.54	-2.1e-3	-44.54	-0.0436	-44.54	-7.5e-3	-44.54	-0.0328	-44.54	-1.1e-3	-44.54	-0.0231	-44.54	0.0389	-44.54	-0.0133	-44.54	-8.9e-3	-44.54	2.8e-3	-44.54	-2.1e-3	-44.54	-0.0538	-44.54	-0.0446	-44.54	-0.0372	-44.54	0.0726
-44.44	-0.0175	-44.44	-0.0581	-44.44	0.0625	-44.44	0.003	-44.44	-0.0268	-44.44	-6.3e-3	-44.44	-0.0317	-44.44	9.8e-3	-44.44	0.0123	-44.44	0.0401	-44.44	-2.4e-3	-44.44	-0.0136	-44.44	9.8e-3	-44.44	-5.8e-3	-44.44	-0.0566	-44.44	-0.0493	-44.44	-0.0419	-44.44	0.064
-44.34	-0.0302	-44.34	-0.061	-44.34	0.0498	-44.34	-7.8e-3	-44.34	-0.0297	-44.34	0.0103	-44.34	-0.0444	-44.34	0.0157	-44.34	0.0455	-44.34	0.0567	-44.34	-0.0131	-44.34	-0.0127	-44.34	0.003	-44.34	-0.0127	-44.34	-0.0459	-44.34	-0.06	-44.34	-0.0293	-44.34	0.0572
-44.24	-0.038	-44.24	-0.0688	-44.24	0.0411	-44.24	-0.0185	-44.24	-0.0395	-44.24	0.0152	-44.24	-0.0581	-44.24	0.002	-44.24	0.0396	-44.24	0.0684	-44.24	-0.018	-44.24	-0.0273	-44.24	-7.8e-3	-44.24	-0.0166	-44.24	-0.0683	-44.24	-0.0649	-44.24	-0.0517	-44.24	0.063
-44.14	-0.0127	-44.14	-0.0787	-44.14	0.0517	-44.14	-0.0274	-44.14	-0.0474	-44.14	0.0122	-44.14	-0.066	-44.14	-8.8e-3	-44.14	0.0239	-44.14	0.0585	-44.14	-0.023	-44.14	-0.0498	-44.14	-0.0108	-44.14	-0.0206	-44.14	-0.0987	-44.14	-0.0396	-44.14	-0.042	-44.14	0.059
-44.04	3.6e-3	-44.04	-0.0858	-44.04	0.0466	-44.04	-0.0364	-44.04	-0.0408	-44.04	0.0168	-44.04	-0.075	-44.04	-0.0198	-44.04	0.0207	-44.04	0.0456	-44.04	-0.0164	-44.04	-0.0511	-44.04	-0.0101	-44.04	-0.0237	-44.04	-0.0941	-44.04	-0.0223	-44.04	-0.0189	-44.04	0.0558
-43.94	6.2e-3	-43.94	-0.0441	-43.94	0.0443	-43.94	-8.5e-3	-43.94	-0.0392	-43.94	8.6e-3	-43.94	-0.0832	-43.94	-0.0261	-43.94	0.0281	-43.94	0.0374	-43.94	-0.008	-43.94	-0.0417	-43.94	-8.5e-3	-43.94	-0.028	-43.94	-0.0905	-43.94	-0.0207	-43.94	-0.0192	-43.94	0.0574
-43.84	1.6e-3	-43.84	-0.0233	-43.84	0.0505	-43.84	0.0124	-43.84	-0.0447	-43.84	0.006	-43.84	-0.077	-43.84	-1.3e-3	-43.84	0.0324	-43.84	0.0339	-43.84	-2.8e-3	-43.84	-0.0208	-43.84	-8.1e-3	-43.84	-0.0198	-43.84	-0.0579	-43.84	-0.032	-43.84	-0.0159	-43.84	0.0578
-43.74	-0.0008	-43.74	-0.0276	-43.74	0.0442	-43.74	0.0139	-43.74	-0.0471	-43.74	8.5e-3	-43.74	-0.0911	-43.74	0.0168	-43.74	0.0437	-43.74	0.0471	-43.74	4.6e-3	-43.74	3.2e-3	-43.74	-0.0115	-43.74	0.0002	-43.74	-0.0379	-43.74	-0.0384	-43.74	-3.7e-3	-43.74	0.0534
-43.64	1.5e-3	-43.64	-0.0176	-43.64	0.0415	-43.64	0.0122	-43.64	-0.0488	-43.64	4.9e-3	-43.64	-0.0811	-43.64	0.0151	-43.64	0.0391	-43.64	0.0483	-43.64	-4.9e-3	-43.64	-0.0005	-43.64	-0.0161	-43.64	5.4e-3	-43.64	-0.0483	-43.64	-0.0391	-43.64	-1.5e-3	-43.64	0.0479
-43.54	6.8e-3	-43.54	-4.4e-3	-43.54	0.0488	-43.54	0.0195	-43.54	-0.0396	-43.54	-0.0005	-43.54	-0.1099	-43.54	5.8e-3	-43.54	0.062	-43.54	0.0537	-43.54	-0.0152	-43.54	-6.9e-3	-43.54	-0.0137	-43.54	5.8e-3	-43.54	-0.0489	-43.54	-0.0357	-43.54	-0.0166	-43.54	0.021
-43.44	0.0254	-43.44	8.3e-3	-43.44	0.0391	-43.44	0.0186	-43.44	-0.0288	-43.44	-0.0103	-43.44	-0.1499	-43.44	0.0117	-43.44	0.1162	-43.44	0.0771	-43.44	-4.4e-3	-43.44	-0.002	-43.44	-0.0313	-43.44	0.0156	-43.44	-0.0005	-43.44	-0.0513	-43.44	-0.0264	-43.44	-0.0142
-43.34	0.0803	-43.34	-0.0554	-43.34	-0.0354	-43.34	0.0657	-43.34	-0.0945	-43.34	0.0525	-43.34	-0.1755	-43.34	0.055	-43.34	0.0989	-43.34	0.1301	-43.34	-0.0456	-43.34	0.0608	-43.34	-0.0705	-43.34	-0.0373	-43.34	-0.0005	-43.34	-0.1062	-43.34	-6.1e-3	-43.34	-0.0515
-43.24	0.0779	-43.24	-0.069	-43.24	-0.0363	-43.24	0.0867	-43.24	-0.091	-43.24	0.0716	-43.24	-0.1423	-43.24	0.033	-43.24	-0.0578	-43.24	0.1473	-43.24	-0.029	-43.24	0.0779	-43.24	-0.0329	-43.24	-0.0519	-43.24	-0.0117	-43.24	-0.0666	-43.24	-0.0441	-43.24	-0.0119
-43.14	0.1015	-43.14	0.0517	-43.14	-0.1187	-43.14	0.1083	-43.14	0.0458	-43.14	0.1425	-43.14	0.0282	-43.14	-1.1e-3	-43.14	-0.2374	-43.14	0.2055	-43.14	0.079	-43.14	0.0624	-43.14	0.0951	-43.14	0.0365	-43.14	-0.0131	-43.14	-0.0666	-43.14	-0.1386	-43.14	0.0251
-43.04	4.2e-3	-43.04	-0.0354	-43.04	-3.2e-3	-43.04	-0.0183	-43.04	-0.0256	-43.04	0.074	-43.04	5.6e-3	-43.04	-0.073	-43.04	-0.2741	-43.04	0.1204	-43.04	0.0115	-43.04	-0.0251	-43.04	0.0354	-43.04	-0.0261	-43.04	-0.0271	-43.04	-0.0666	-43.04	-0.2096	-43.04	-0.0004
-42.94	-0.0377	-42.94	-0.0729	-42.94	0.0145	-42.94	-0.0846	-42.94	-0.0534	-42.94	0.0135	-42.94	-8.9e-3	-42.94	-0.0592	-42.94	-0.1827	-42.94	0.0726	-42.94	-0.0187	-42.94	-0.0514	-42.94	9.1e-3	-42.94	-0.0436	-42.94	-0.0573	-42.94	-0.1222	-42.94	-0.1318	-42.94	-1.8e-3
-42.84	0.0176	-42.84	-0.0249	-42.84	-0.0762	-42.84	-0.0312	-42.84	2.9e-3	-42.84	7.8e-3	-42.84	0.0386	-42.84	4.9e-3	-42.84	-0.0679	-42.84	0.064	-42.84	0.0308	-42.84	-9.8e-3	-42.84	0.0664	-42.84	-0.0288	-42.84	-0.0386	-42.84	-0.0962	-42.84	-0.1318	-42.84	0.0389
-42.74	3.6e-3	-42.74	-0.0657	-42.74	-0.0706	-42.74	6.5e-3	-42.74	-0.035	-42.74	-0.0135	-42.74	-0.0277	-42.74	-3.7e-3	-42.74	0.0285	-42.74	0.0378	-42.74	0.007	-42.74	0.0241	-42.74	0.0466	-42.74	-0.0394	-42.74	-0.0472	-42.74	-0.0926	-42.74	-0.0482	-42.74	0.0389
-42.64	-0.0192	-42.64	-0.0939	-42.64	-0.0495	-42.64	3.2e-3	-42.64	-0.0597	-42.64	-0.0138	-42.64	-0.0861	-42.64	-0.0163	-42.64	0.0877	-42.64	0.0394	-42.64	-0.0334	-42.64	0.0794	-42.64	4.2e-3	-42.64	-0.0143	-42.64	-0.0202	-42.64	-0.1017	-42.64	0.0237	-42.64	0.0389
-42.54	-5.3e-3	-42.54	-0.0995	-42.54	-0.0326	-42.54	-4.8e-3	-42.54	-0.0307	-42.54	-0.0233	-42.54	-0.0917	-42.54	0.0123	-42.54	0.0992	-42.54	0.0484	-42.54	-0.0351	-42.54	0.0758	-42.54	-0.0131	-42.54	-1.4e-3	-42.54	2.5e-3	-42.54	-0.1093	-42.54	0.0543	-42.54	0.0333
-42.44	-9.2e-3	-42.44	-0.1162	-42.44	-0.0405	-42.44	-2.4e-3	-42.44	-0.0312	-42.44	-0.0351	-42.44	-0.0937	-42.44	0.0181	-42.44	0.0791	-42.44	0.0445	-42.44	-0.0371	-42.44	0.0435	-42.44	-0.0229	-42.44	-0.0131	-42.44	-1.9e-3	-42.44	-0.1093	-42.44	0.0406	-42.44	0.0372
-42.34	-0.0111	-42.34	-0.1103	-42.34	-0.0424	-42.34	0.0006	-42.34	-0.0536	-42.34	-0.0351	-42.34	-0.0956	-42.34	0.0103	-42.34	0.0645	-42.34	0.0142	-42.34	-0.0331	-42.34	0.0435	-42.34	-0.0258	-42.34	-0.0316	-42.34	-6.3e-3	-42.34	-0.1015	-42.34	0.0182	-42.34	0.0392
-42.24	-4.9e-3	-42.24	-0.0845	-42.24	-0.0372	-42.24	0.0156	-42.24	-0.0455	-42.24	-0.0201	-42.24	-0.0962	-42.24	-0.0157	-42.24	0.0639	-42.24	0.0175	-42.24	-0.0181	-42.24	0.0332	-42.24	-0.0206	-42.24	-0.0342	-42.24	-0.0108	-42.24	-0.0982	-42.24	0.0156	-42.24	0.0327
-42.14	-0.0005	-42.14	-0.0596	-42.14	-0.0269	-42.14	0.0181	-42.14	-0.043	-42.14	-0.0215	-42.14	-0.1016	-42.14	-0.0298	-42.14	0.0459	-42.14	0.02	-42.14	-0.0273	-42.14	0.0259	-42.14	-0.0151	-42.14	-0.0288	-42.14	-0.0103	-42.14	-0.0977	-42.14	-3.4e-3	-42.14	0.0352
-42.04	-6.6e-3	-42.04	-0.0569	-42.04	-0.0281	-42.04	0.009	-42.04	-0.0462	-42.04	-0.0169	-42.04	-0.1087	-42.04	-0.0447	-42.04	6.6e-3	-42.04	4.1e-3	-42.04	-0.0305	-42.04	7.1e-3	-42.04	-0.0261	-42.04	-0.0281	-42.04	-0.0164	-42.04	-0.0969	-42.04	-0.0193	-42.04	0.0398
-41.94	-0.0185	-41.94	-0.0629	-41.94	-0.0341	-41.94	0.004	-41.94	-0.0473	-41.94	-0.017	-41.94	-0.1001	-41.94	-0.0537	-41.94	-6.3e-3	-41.94	-5.8e-3	-41.94	-0.0327	-41.94	-2.9e-3	-41.94	-0.04	-41.94	-0.0244	-41.94	-0.0224	-41.94	-0.0981	-41.94	-0.0312	-41.94	0.0318
-41.84	-0.025	-41.84	-0.0665	-41.84	-0.0269	-41.84	-0.0152	-41.84	-0.0509	-41.84	-0.0255	-41.84	-0.0987	-41.84	-0.0572	-41.84	-8.9e-3	-41.84	-0.0182	-41.84	-0.0294	-41.84	-6.4e-3	-41.84	-0.0338	-41.84	-0.024	-41.84	-0.0191	-41.84	-0.1007	-41.84	-0.0348	-41.84	0.0312
-41.74	-0.0309	-41.74	-0.0607	-41.74	-0.027	-41.74	-0.0104	-41.74	-0.0617	-41.74	-0.0314	-41.74	-0.0998	-41.74	-0.0583	-41.74	-9.9e-3	-41.74	-0.0182	-41.74	-0.0256	-41.74	-7.5e-3	-41.74	-0.0309	-41.74	-0.0251	-41.74	-0.0153	-41.74	-0.1017	-41.74	-0.0348	-41.74	0.035
-41.64	-0.0318	-41.64	-0.0587	-41.64	-0.024	-41.64	-7.4e-3	-41.64	-0.0431	-41.64	-0.0382	-41.64	-0.0968	-41.64	-0.0553	-41.64	-6.9e-3	-41.64	-9.4e-3	-41.64	-0.0167	-41.64	-4.5e-3	-41.64	-0.0269	-41.64	-0.0279	-41.64	-0.0123	-41.64	-0.0929	-41.64	-0.0309	-41.64	0.038
-41.54	-0.0309	-41.54	-0.05	-41.54	-0.0212	-41.54	-0.0007	-41.54	-0.0383	-41.54	-0.0353	-41.54	-0.09	-41.54	-0.0544	-41.54	-0.006	-41.54	1.3e-3	-41.54	-0.0217	-41.54	-3.6e-3	-41.54	-0.0251	-41.54	-0.0241	-41.54	-0.0153	-41.54	-0.0881	-41.54	-0.0339	-41.54	0.0389
-41.44	-0.0352	-41.44	-0.0503	-41.44	-0.0176	-41.44	-0.0108	-41.44	-0.0367	-41.44	-0.0455	-41.44	-0.0943	-41.44	-0.0625	-41.44	-0.0103	-41.44	-4.9e-3	-41.44	-0.0259	-41.44	-0.002	-41.44	-0.0332	-41.44	-0.0235	-41.44	-9.8e-3	-41.44	-0.0923	-41.44	-0.044	-41.44	0.0307
-41.34	-0.0249	-41.34	-0.042	-41.34	-0.019	-41.34	-0.0122	-41.34	-0.0342	-41.34	-0.041	-41.34	-0.0762	-41.34	-0.0503	-41.34	-0.0117	-41.34	-4.4e-3	-41.34	-0.0273	-41.34	-9.3e-3	-41.34	-0.0308	-41.34	-0.0249	-41.34	-0.0171	-41.34	-0.0879	-41.34	-0.0454	-41.34	0.0332
-41.24	-0.0152	-41.24	-0.0304	-41.24	-0.0113	-41.24	-4.5e-3	-41.24	-0.0265	-41.24	-0.0352	-41.24	-0.0645	-41.24	-0.0484	-41.24	-0.0196	-41.24	1.4e-3	-41.24	-0.0196	-41.24	-7.4e-3	-41.24	-0.0387	-41.24	-0.0269	-41.24	-9.4e-3	-41.24	-0.0821	-41.24	-0.0377	-41.24	0.0351
-41.14	-0.0125	-41.14	-0.0178	-41.14	1.2e-3	-41.14	2.2e-3	-41.14	-0.0198	-41.14	-0.0325	-41.14	-0.0735	-41.14	-0.0613	-41.14	-0.0169	-41.14	-0.0115	-41.14	-0.0188	-41.14	-3.7e-3	-41.14	-0.0359	-41.14	-0.0164	-41.14	-8.6e-3	-41.14	-0.0969	-41.14	-0.0369	-41.14	0.0222
-41.04	-3.6e-3	-41.04	-5.1e-3	-41.04	5.2e-3	-41.04	0.012	-41.04	-9.9e-3	-41.04	-0.0178	-41.04	-0.0676	-41.04	-0.0563	-41.04	-0.008	-41.04	-6.5e-3	-41.04	-0.0197	-41.04	0.0003	-41.04	-0.0329	-41.04	-0.027	-41.04	-0.0134	-41.04	-0.092	-41.04	-0.0261	-41.04	0.0272
-40.94	3.7e-3	-40.94	9.1e-3	-40.94	0.0134	-40.94	0.0144	-40.94	4.2e-3	-40.94	-6.6e-3	-40.94	-0.0593	-40.94	-0.0491	-40.94	-0.0007	-40.94	6.6e-3	-40.94	-0.0261	-40.94	-2.2e-3	-40.94	-0.0295	-40.94	-0.0295	-40.94	-0.0119	-40.94	-0.0906	-40.94	-0.0246	-40.94	0.0344
-40.84	0.0187	-40.84	0.0192	-40.84	0.0245	-40.84	0.0158	-40.84	0.0192	-40.84	-1.3e-3	-40.84	-0.058	-40.84	-0.0272	-40.84	-5.2e-3	-40.84	0.0158	-40.84	-0.0209	-40.84	-0.0008	-40.84	-0.034	-40.84	-0.034	-40.84	-9.6e-3	-40.84	-0.0892	-40.84	-0.0194	-40.84	0.0338
-40.74	0.0223	-40.74	0.0316	-40.74	0.035	-40.74	0.0282	-40.74	0.0355	-40.74	6.2e-3	-40.74	-0.0319	-40.74	-0.0158	-40.74	2.3e-3	-40.74	0.0292	-40.74	-0.0133	-40.74	-0.004	-40.74	-0.0216	-40.74	-0.0255	-40.74	3.8e-3	-40.74	-0.0758	-40.74	-0.006	-40.74	0.0365
-40.64	0.0229	-40.64	0.0526	-40.64	0.0424	-40.64	0.0336	-40.64	0.0409	-40.64	8.7e-3	-40.64	-0.0206	-40.64	-0.0142	-40.64	0.0204	-40.64	0.0356	-40.64	-0.005	-40.64	-2.5e-3	-40.64	-0.0103	-40.64	-0.024	-40.64	0.015	-40.64	-0.0694	-40.64	0.0004	-40.64	0.0321
-40.54	0.0328	-40.54	0.0616	-40.54	0.0514	-40.54	0.0377	-40.54	0.046	-40.54	0.0128	-40.54	-0.0214	-40.54	-0.016	-40.54	0.0128	-40.54	0.0338	-40.54	0.003	-40.54	-4.3e-3	-40.54	-1.4e-3	-40.54	-0.016	-40.54	0.0172	-40.54	-0.0653	-40.54	-1.4e-3	-40.54	0.0235
-40.44	0.0375	-40.44	0.0673	-40.44	0.0668	-40.44	0.0492	-40.44	0.0575	-40.44	0.0273	-40.44	-0.0157	-40.44	-9.4e-3	-40.44	0.0194	-40.44	0.0404	-40.44	7.7e-3	-40.44	0.0121	-40.44	4.3e-3	-40.44	-0.0103	-40.44	0.0121	-40.44	-0.0606	-40.44	-0.0006	-40.44	0.039
-40.34	0.0434	-40.34	0.0673	-40.34	0.0727	-40.34	0.0541	-40.34	0.0712	-40.34	0.0233	-40.34	-0.0157	-40.34	0.0102	-40.34	0.0233	-40.34	0.0443	-40.34	0.0136	-40.34	0.016	-40.34	0.0004	-40.34	-3.5e-3	-40.34	0.017	-40.34	-0.0606	-40.34	-0.0103	-40.34	0.0448
-40.24	0.0496	-40.24	0.0696	-40.24	0.0633	-40.24	0.0564	-40.24	0.0676	-40.24	0.0354	-40.24	-0.0232	-40.24	0.0105	-40.24	0.0257	-40.24	0.0408	-40.24	4.2e-3	-40.24	0.0193	-40.24	6.6e-3	-40.24	-0.009	-40.24	0.0203	-40.24	-0.0583	-40.24	-0.008	-40.24	0.0471
-40.14	0.053	-40.14	0.0731	-40.14	0.0628	-40.14	0.0599	-40.14	0.0574	-40.14	0.0438	-40.14	-0.0197	-40.14	0.0111	-40.14	0.0301	-40.14	0.0501	-40.14	3.7e-3	-40.14	0.0237	-40.14	0.0101	-40.14	-5.5e-3	-40.14	0.0179	-40.14	-0.0607	-40.14	-0.0104	-40.14	0.0545
-40.04	0.0541	-40.04	0.0741	-40.04	0.0639	-40.04	0.0609	-40.04	0.0644	-40.04	0.0556	-40.04	-0.0186	-40.04	9.2e-3	-40.04	0.0321	-40.04	0.0414	-40.04	4.8e-3	-40.04	0.0307	-40.04	7.2e-3	-40.04	-4.5e-3	-40.04	0.0209	-40.04	-0.0577	-40.04	-0.0133	-40.04	0.0556
-39.94	0.0517	-39.94	0.0717	-39.94	0.0673	-39.94	0.0644	-39.94	0.0717	-39.94	0.0493	-39.94	-0.0152	-39.94	0.0107	-39.94	0.0356	-39.94	0.0459	-39.94	9.2e-3	-39.94	0.038	-39.94	8.7e-3	-39.94	-0.001	-39.94	0.0127	-39.94	-0.066	-39.94	-9.8e-3	-39.94	0.0532
-39.84	0.0426	-39.84	0.0684	-39.84	0.068	-39.84	0.0592	-39.84	0.0724	-39.84	0.0538	-39.84	1.1e-3	-39.84	7.4e-3	-39.84	0.0304	-39.84	0.0533	-39.84	0.0206	-39.84	0.0387	-39.84	0.0123	-39.84	-0.0004	-39.84	9.4e-3	-39.84	-0.0692	-39.84	-0.0209	-39.84	0.045
-39.74	0.0388	-39.74	0.0686	-39.74	0.0623	-39.74	0.0554	-39.74	0.0725	-39.74	0.0501	-39.74	0.011	-39.74	7.6e-3	-39.74	0.0266	-39.74	0.0574	-39.74	0.0266	-39.74	0.0388	-39.74	0.0232	-39.74	0.0174	-39.74	0.0252	-39.74	-0.0622	-39.74	-0.0139	-39.74	0.0618
-39.64	0.0307	-39.64	0.0663	-39.64	0.0502	-39.64	0.0473	-39.64	0.0644	-39.64	0.0478	-39.64	0.0126	-39.64	-0.0103	-39.64	0.0243	-39.64	0.0551	-39.64	0.0282	-39.64	0.0365	-39.64	0.0248	-39.64	0.0248	-39.64	0.0326	-39.64	-0.0538	-39.64	-0.0113	-39.64	0.0536
-39.54	0.0227	-39.54	0.0564	-39.54	0.0364	-39.54	0.0295	-39.54	0.0564	-39.54	0.0437	-39.54	2.7e-3	-39.54	-2.7e-3	-39.54	0.0134	-39.54	0.0354	-39.54	0.0144	-39.54	0.0324	-39.54	0.0266	-39.54	0.0315	-39.54	0.0285	-39.54	-0.054	-39.54	-3.7e-3	-39.54	0.0534
-39.44	0.0178	-39.44	0.0476	-39.44	0.0276	-39.44	0.0285	-39.44	0.0456	-39.44	0.0388	-39.44	-0.0218	-39.44	-3.7e-3	-39.44	3.6e-3	-39.44	0.0266	-39.44	0.0193	-39.44	0.0276	-39.44	0.0256	-39.44	0.0315	-39.44	0.0276	-39.44	-0.0589	-39.44	-8.6e-3	-39.44	0.0544
-39.34	0.023	-39.34	0.0372	-39.34	0.023	-39.34	0.026	-39.34	0.0372	-39.34	0.0343	-39.34	-0.0302	-39.34	-8.2e-3	-39.34	-0.0009	-39.34	0.0221	-39.34	0.005	-39.34	0.0172	-39.34	0.0211	-39.34	0.0269	-39.34	0.0289	-39.34	-0.0634	-39.34	-0.0131	-39.34	0.0479
-39.24	0.0195	-39.24	0.0297	-39.24	0.0195	-39.24	0.0302	-39.24	0.0278	-39.24	0.0307	-39.24	-0.0337	-39.24	-0.0118	-39.24	-4.4e-3	-39.24	0.0185	-39.24	-4.4e-3	-39.24	9.7e-3	-39.24	0.0175	-39.24	0.0234	-39.24	0.0293	-39.24	-0.0669	-39.24	-0.0166	-39.24	0.0405
-39.14	0.0126	-39.14	0.0228	-39.14	0.0126	-39.14	0.0194	-39.14	0.0228	-39.14	0.0228	-39.14	-0.0348	-39.14	-0.0187	-39.14	-0.0114	-39.14	0.0174	-39.14	0.0004	-39.14	8.7e-3	-39.14	0.0165	-39.14	0.0155	-39.14	0.0223	-39.14	-0.0739	-39.14	-0.0177	-39.14	0.0394
-39.04	8.1e-3	-39.04	0.0184	-39.04	8.1e-3	-39.04	0.015	-39.04	0.0223	-39.04	0.0174	-39.04	-0.0412	-39.04	-0.0231	-39.04	-0.0158	-39.04	0.0169	-39.04	-0.007	-39.04	8.1e-3	-39.04	0.0101	-39.04	4.2e-3	-39.04	0.0179	-39.04	-0.0783	-39.04	-0.0251	-39.04	0.0389
-38.94	9.5e-3	-38.94	0.0315	-38.94	3.7e-3	-38.94	0.0164	-38.94	0.0237	-38.94	0.0188	-38.94	-0.0437	-38.94	-0.0217	-38.94	-0.0144	-38.94	0.0115	-38.94	-0.0105	-38.94	3.7e-3	-38.94	0.0134	-38.94	1.7e-3	-38.94	0.0134	-38.94	-0.0769	-38.94	-0.0217	-38.94	0.0403
-38.84	0.0124	-38.84	0.0285	-38.84	2.6e-3	-38.84	0.0124	-38.84	0.0265	-38.84	0.0217	-38.84	-0.0408	-38.84	-0.0189	-38.84	-0.0213	-38.84	9.5e-3	-38.84	-7.6e-3	-38.84	2.6e-3	-38.84	0.0202	-38.84	4.6e-3	-38.84	0.0124	-38.84	-0.074	-38.84	-4.2e-3	-38.84	0.0373
-38.74	0.0158	-38.74	0.0338	-38.74	0.006	-38.74	0.0109	-38.74	0.0202	-38.74	0.025	-38.74	-0.0375	-38.74	-0.0155	-38.74	-0.0179	-38.74	0.0128	-38.74	-4.3e-3	-38.74	0.006	-38.74	0.0236	-38.74	7.9e-3	-38.74	0.0255	-38.74	-0.0775	-38.74	-7.7e-3	-38.74	0.0485
-38.64	0.0223	-38.64	0.0384	-38.64	0.0126	-38.64	0.0116	-38.64	0.015	-38.64	0.0257	-38.64	-0.0368	-38.64	-0.0148	-38.64	-0.0172	-38.64	0.0204	-38.64	-3.6e-3	-38.64	6.7e-3	-38.64	0.0243	-38.64	8.7e-3	-38.64	0.0262	-38.64	-0.0817	-38.64	-0.0119	-38.64	0.0492
-38.54	0.0214	-38.54	0.0394	-38.54	0.0174	-38.54	0.0194	-38.54	0.0218	-38.54	0.0209	-38.54	-0.0358	-38.54	-0.0138	-38.54	-0.0162	-38.54	0.0262	-38.54	-8.4e-3	-38.54	7.7e-3	-38.54	0.0253	-38.54	3.8e-3	-38.54	0.0272	-38.54	-0.0807	-38.54	-0.0109	-38.54	0.0502
-38.44	0.0257	-38.44	0.0418	-38.44	0.0198	-38.44	0.0267	-38.44	0.0242	-38.44	0.0252	-38.44	-0.0392	-38.44	-0.0114	-38.44	-0.0138	-38.44	0.0286	-38.44	-9.9e-3	-38.44	0.0101	-38.44	0.0218	-38.44	8.1e-3	-38.44	0.0296	-38.44	-0.0715	-38.44	-8.5e-3	-38.44	0.0408
-38.34	0.0285	-38.34	0.0289	-38.34	0.0187	-38.34	0.0255	-38.34	0.0231	-38.34	0.028	-38.34	-0.0443	-38.34	-2.8e-3	-38.34	-0.015	-38.34	0.0275	-38.34	-0.0111	-38.34	8.9e-3	-38.34	0.0167	-38.34	0.0109	-38.34	0.0285	-38.34	-0.0677	-38.34	-9.6e-3	-38.34	0.0397
-38.24	0.0301	-38.24	0.0305	-38.24	0.0203	-38.24	0.0271	-38.24	0.0149	-38.24	0.0364	-38.24	-0.0368	-38.24	-1.2e-3	-38.24	-7.5e-3	-38.24	0.0291	-38.24	-9.5e-3	-38.24	0.0105	-38.24	0.0183	-38.24	0.0125	-38.24	0.0301	-38.24	-0.0661	-38.24	-0.008	-38.24	0.0413
-38.14	0.038	-38.14	0.0288	-38.14	0.0185	-38.14	0.0253	-38.14	0.0131	-38.14	0.0395	-38.14	-0.0347	-38.14	-0.003	-38.14	-5.4e-3	-38.14	0.0234	-38.14	-0.0171	-38.14	8.7e-3	-38.14	0.0166	-38.14	0.0107	-38.14	0.0283	-38.14	-0.065	-38.14	-9.8e-3	-38.14	0.0395
-38.04	0.0295	-38.04	0.0261	-38.04	0.0198	-38.04	0.0198	-38.04	0.0202	-38.04	0.0407	-38.04	-0.0335	-38.04	-1.7e-3	-38.04	-4.2e-3	-38.04	0.0285	-38.04	-0.0198	-38.04	0.01	-38.04	0.0178	-38.04	0.0119	-38.04	0.0295	-38.04	-0.0686	-38.04	-8.6e-3	-38.04	0.0339
-37.94	0.0369	-37.94	0.0315	-37.94	0.0213	-37.94	0.0164	-37.94	0.0257	-37.94	0.0325	-37.94	-0.032	-37.94	-0.0002	-37.94	-2.7e-3	-37.94	0.0242	-37.94	-0.0124	-37.94	0.0115	-37.94	0.0193	-37.94	0.0134	-37.94	0.031	-37.94	-0.0671	-37.94	-7.1e-3	-37.94	0.0305
-37.84	0.0413	-37.84	0.032	-37.84	0.0218	-37.84	7.1e-3	-37.84	0.0262	-37.84	0.033	-37.84	-0.0431	-37.84	0.0003	-37.84	-2.1e-3	-37.84	0.0208	-37.84	-0.008	-37.84	0.0179	-37.84	0.0198	-37.84	0.014	-37.84	0.0316	-37.84	-0.0666	-37.84	-6.5e-3	-37.84	0.0311
-37.74	0.0443	-37.74	0.0253	-37.74	0.015	-37.74	0.0102	-37.74	0.0292	-37.74	0.0263	-37.74	-0.0401	-37.74	3.3e-3	-37.74	0.0009	-37.74	0.0297	-37.74	-0.005	-37.74	0.0248	-37.74	0.0229	-37.74	0.017	-37.74	0.0346	-37.74	-0.0665	-37.74	-3.5e-3	-37.74	0.0341
-37.64	0.0491	-37.64	0.0242	-37.64	0.0198	-37.64	9.1e-3	-37.64	0.0281	-37.64	0.0252	-37.64	-0.0412	-37.64	-7.5e-3	-37.64	-9.9e-3	-37.64	0.0267	-37.64	-0.0002	-37.64	0.0237	-37.64	0.0218	-37.64	0.0218	-37.64	0.0511	-37.64	-0.0597	-37.64	-4.6e-3	-37.64	0.033
-37.54	0.0534	-37.54	0.0246	-37.54	0.0241	-37.54	0.0163	-37.54	0.0285	-37.54	0.0314	-37.54	-0.0408	-37.54	-7.1e-3	-37.54	-9.6e-3	-37.54	0.0192	-37.54	4.1e-3	-37.54	0.0143	-37.54	0.0222	-37.54	0.0261	-37.54	0.0554	-37.54	-0.0574	-37.54	2.6e-3	-37.54	0.0334
-37.44	0.053	-37.44	0.0242	-37.44	0.0296	-37.44	0.0208	-37.44	0.0184	-37.44	0.035	-37.44	-0.051	-37.44	-1.6e-3	-37.44	-3.1e-3	-37.44	0.0286	-37.44	-0.006	-37.44	0.014	-37.44	0.0277	-37.44	0.0257	-37.44	0.055	-37.44	-0.0529	-37.44	7.1e-3	-37.44	0.033
-37.34	0.0492	-37.34	0.0204	-37.34	0.0297	-37.34	0.017	-37.34	0.0146	-37.34	0.037	-37.34	-0.0548	-37.34	-1.6e-3	-37.34	-0.002	-37.34	0.0287	-37.34	-9.9e-3	-37.34	0.0102	-37.34	0.0277	-37.34	0.0219	-37.34	0.0512	-37.34	-0.0567	-37.34	-6.4e-3	-37.34	0.0292
-37.24	0.0461	-37.24	0.0173	-37.24	0.0207	-37.24	0.0139	-37.24	0.0115	-37.24	0.0261	-37.24	-0.052	-37.24	1.2e-3	-37.24	-0.0149	-37.24	0.0315	-37.24	-0.013	-37.24	7.1e-3	-37.24	0.0149	-37.24	0.0188	-37.24	0.0481	-37.24	-0.0598	-37.24	-9.5e-3	-37.24	0.0329
-37.14	0.0477	-37.14	0.0248	-37.14	0.0184	-37.14	0.0155	-37.14	0.0131	-37.14	0.0277	-37.14	-0.0465	-37.14	0.0126	-37.14	-0.0133	-37.14	0.037	-37.14	-0.0211	-37.14	0.0145	-37.14	0.0165	-37.14	0.0204	-37.14	0.0497	-37.14	-0.0582	-37.14	-7.9e-3	-37.14	0.0394
-37.04	0.0477	-37.04	0.0287	-37.04	0.0184	-37.04	0.0155	-37.04	0.0131	-37.04	0.0277	-37.04	-0.0465	-37.04	0.0165	-37.04	-0.0231	-37.04	0.0428	-37.04	-0.0143	-37.04	0.0184	-37.04	4.7e-3	-37.04	8.7e-3	-37.04	0.0497	-37.04	-0.0524	-37.04	-0.0197	-37.04	0.0394
-36.94	0.0556	-36.94	0.0395	-36.94	0.0195	-36.94	0.0166	-36.94	8.3e-3	-36.94	0.0346	-36.94	-0.0396	-36.94	7.8e-3	-36.94	-0.0162	-36.94	0.0478	-36.94	-8.3e-3	-36.94	9.7e-3	-36.94	5.8e-3	-36.94	9.7e-3	-36.94	0.0507	-36.94	-0.0572	-36.94	-0.0186	-36.94	0.0307
-36.84	0.0722	-36.84	0.0415	-36.84	0.0312	-36.84	0.0185	-36.84	6.3e-3	-36.84	0.0405	-36.84	-0.0337	-36.84	9.7e-3	-36.84	-0.0103	-36.84	0.04	-36.84	-0.0005	-36.84	0.0175	-36.84	7.8e-3	-36.84	0.0117	-36.84	0.0527	-36.84	-0.0494	-36.84	-0.0166	-36.84	0.0327
-36.74	0.0774	-36.74	0.0466	-36.74	0.0364	-36.74	0.0334	-36.74	0.0115	-36.74	0.0456	-36.74	-0.0286	-36.74	0.0149	-36.74	0.0007	-36.74	0.051	-36.74	8.5e-3	-36.74	0.0266	-36.74	0.0129	-36.74	0.0237	-36.74	0.052	-36.74	-0.0403	-36.74	-0.0115	-36.74	0.031
-36.64	0.0806	-36.64	0.0596	-36.64	0.0396	-36.64	0.0425	-36.64	0.0146	-36.64	0.0488	-36.64	-0.0313	-36.64	0.0278	-36.64	7.8e-3	-36.64	0.0581	-36.64	0.0117	-36.64	0.0298	-36.64	0.0161	-36.64	0.0317	-36.64	0.0591	-36.64	-0.0313	-36.64	-2.4e-3	-36.64	0.0361
-36.54	0.0918	-36.54	0.061	-36.54	0.0507	-36.54	0.0576	-36.54	0.0258	-36.54	0.062	-36.54	-0.0337	-36.54	0.0293	-36.54	9.2e-3	-36.54	0.0595	-36.54	0.0131	-36.54	0.0312	-36.54	0.0117	-36.54	0.0332	-36.54	0.0605	-36.54	-0.0259	-36.54	8.7e-3	-36.54	0.0327
-36.44	0.0856	-36.44	0.0617	-36.44	0.0514	-36.44	0.0583	-36.44	0.0265	-36.44	0.0627	-36.44	-0.033	-36.44	0.03	-36.44	9.9e-3	-36.44	0.0602	-36.44	0.0138	-36.44	0.0319	-36.44	8.5e-3	-36.44	0.0339	-36.44	0.0612	-36.44	-0.0252	-36.44	0.0134	-36.44	0.0334
-36.34	0.0905	-36.34	0.0617	-36.34	0.0514	-36.34	0.0622	-36.34	0.0265	-36.34	0.0627	-36.34	-0.0174	-36.34	0.0397	-36.34	0.0197	-36.34	0.0602	-36.34	0.0138	-36.34	0.0261	-36.34	8.5e-3	-36.34	0.0339	-36.34	0.0612	-36.34	-0.0252	-36.34	3.6e-3	-36.34	0.0392
-36.24	0.0822	-36.24	0.0592	-36.24	0.049	-36.24	0.0558	-36.24	0.0338	-36.24	0.0543	-36.24	-0.016	-36.24	0.0529	-36.24	0.0172	-36.24	0.0578	-36.24	0.027	-36.24	0.0197	-36.24	0.0119	-36.24	0.0314	-36.24	0.0763	-36.24	-0.0277	-36.24	1.1e-3	-36.24	0.0407
-36.14	0.0783	-36.14	0.0534	-36.14	0.0529	-36.14	0.049	-36.14	0.0338	-36.14	0.0504	-36.14	-4.3e-3	-36.14	0.0568	-36.14	0.0172	-36.14	0.0519	-36.14	0.0309	-36.14	0.0294	-36.14	7.9e-3	-36.14	0.0431	-36.14	0.0744	-36.14	-0.0218	-36.14	-4.7e-3	-36.14	0.0407
-36.04	0.0712	-36.04	0.0482	-36.04	0.0477	-36.04	0.0428	-36.04	0.0482	-36.04	0.0492	-36.04	-5.5e-3	-36.04	0.0555	-36.04	0.0199	-36.04	0.0624	-36.04	0.0297	-36.04	0.0282	-36.04	6.7e-3	-36.04	0.0419	-36.04	0.0692	-36.04	-0.0192	-36.04	-9.9e-3	-36.04	0.0394
-35.94	0.0661	-35.94	0.0471	-35.94	0.0505	-35.94	0.0456	-35.94	0.0451	-35.94	0.0578	-35.94	-6.7e-3	-35.94	0.0485	-35.94	0.0148	-35.94	0.0651	-35.94	0.0285	-35.94	0.0427	-35.94	0.0153	-35.94	0.0339	-35.94	0.068	-35.94	-0.0203	-35.94	-1.3e-3	-35.94	0.0324
-35.84	0.0582	-35.84	0.0509	-35.84	0.0445	-35.84	0.0338	-35.84	0.0333	-35.84	0.0499	-35.84	-4.8e-3	-35.84	0.0367	-35.84	6.9e-3	-35.84	0.0572	-35.84	0.0362	-35.84	0.0445	-35.84	0.0133	-35.84	0.0338	-35.84	0.0758	-35.84	-0.0224	-35.84	-3.3e-3	-35.84	0.0265
-35.74	0.0664	-35.74	0.0493	-35.74	0.04	-35.74	0.0322	-35.74	0.0317	-35.74	0.0483	-35.74	-0.0123	-35.74	0.0351	-35.74	5.3e-3	-35.74	0.0556	-35.74	0.0542	-35.74	0.0468	-35.74	0.0253	-35.74	0.0341	-35.74	0.0781	-35.74	-0.0103	-35.74	-0.001	-35.74	0.0288
-35.64	0.0593	-35.64	0.048	-35.64	0.0339	-35.64	0.0348	-35.64	0.0246	-35.64	0.0412	-35.64	-7.6e-3	-35.64	0.028	-35.64	-2.8e-3	-35.64	0.0641	-35.64	0.0568	-35.64	0.0456	-35.64	0.0241	-35.64	0.028	-35.64	0.0768	-35.64	-0.0115	-35.64	0.0153	-35.64	0.0373
-35.54	0.0543	-35.54	0.0411	-35.54	0.0328	-35.54	0.0299	-35.54	0.0196	-35.54	0.046	-35.54	-8.7e-3	-35.54	0.0328	-35.54	1.1e-3	-35.54	0.0631	-35.54	0.0499	-35.54	0.0484	-35.54	0.0328	-35.54	0.0211	-35.54	0.0855	-35.54	-0.0126	-35.54	0.0182	-35.54	0.0362
-35.44	0.0498	-35.44	0.0328	-35.44	0.0342	-35.44	0.0196	-35.44	9.3e-3	-35.44	0.0347	-35.44	-9.2e-3	-35.44	0.0284	-35.44	-3.4e-3	-35.44	0.0625	-35.44	0.0455	-35.44	0.0342	-35.44	0.0284	-35.44	0.0225	-35.44	0.0811	-35.44	-0.0112	-35.44	0.0137	-35.44	0.0474
-35.34	0.0442	-35.34	0.0212	-35.34	0.0246	-35.34	0.01	-35.34	-0.0003	-35.34	0.0144	-35.34	-0.0247	-35.34	0.0266	-35.34	-0.0149	-35.34	0.053	-35.34	0.0476	-35.34	0.0246	-35.34	0.0227	-35.34	0.011	-35.34	0.0754	-35.34	-0.0208	-35.34	0.008	-35.34	0.0456
-35.24	0.0447	-35.24	0.0198	-35.24	0.0193	-35.24	0.0164	-35.24	4.2e-3	-35.24	0.0188	-35.24	-0.0339	-35.24	0.0174	-35.24	-0.0241	-35.24	0.0418	-35.24	0.0364	-35.24	0.0135	-35.24	0.0203	-35.24	0.0115	-35.24	0.0642	-35.24	-0.032	-35.24	6.6e-3	-35.24	0.052
-35.14	0.0435	-35.14	0.0265	-35.14	0.0142	-35.14	0.0113	-35.14	-7.7e-3	-35.14	0.0138	-35.14	-0.0351	-35.14	0.0123	-35.14	-0.0292	-35.14	0.0328	-35.14	0.0206	-35.14	0.0162	-35.14	0.0103	-35.14	0.0006	-35.14	0.0494	-35.14	-0.0409	-35.14	-2.4e-3	-35.14	0.0411
-35.04	0.0401	-35.04	0.0113	-35.04	0.0108	-35.04	7.9e-3	-35.04	-9.2e-3	-35.04	0.0103	-35.04	-0.0424	-35.04	8.8e-3	-35.04	-0.0327	-35.04	0.0235	-35.04	0.0123	-35.04	6.9e-3	-35.04	0.001	-35.04	-0.0127	-35.04	0.0518	-35.04	-0.0444	-35.04	-0.0117	-35.04	0.0269
-34.94	0.0404	-34.94	5.8e-3	-34.94	0.0111	-34.94	-3.5e-3	-34.94	-0.0138	-34.94	0.0107	-34.94	-0.0421	-34.94	9.2e-3	-34.94	-0.0225	-34.94	0.0199	-34.94	6.7e-3	-34.94	3.3e-3	-34.94	-8.4e-3	-34.94	-0.0123	-34.94	0.0463	-34.94	-0.044	-34.94	-0.0152	-34.94	0.0224
-34.84	0.0442	-34.84	5.6e-3	-34.84	0.0207	-34.84	0.0002	-34.84	-4.2e-3	-34.84	0.0144	-34.84	-0.0325	-34.84	0.0285	-34.84	-0.0247	-34.84	0.0334	-34.84	6.6e-3	-34.84	7.1e-3	-34.84	-8.6e-3	-34.84	-2.7e-3	-34.84	0.0403	-34.84	-0.0462	-34.84	-0.0115	-34.84	0.0261
-34.74	0.0555	-34.74	0.017	-34.74	0.0301	-34.74	-0.0001	-34.74	5.2e-3	-34.74	0.0199	-34.74	-0.0172	-34.74	0.0282	-34.74	-0.0231	-34.74	0.0389	-34.74	0.0218	-34.74	5.7e-3	-34.74	0.0008	-34.74	-3.1e-3	-34.74	0.0516	-34.74	-0.0446	-34.74	-0.006	-34.74	0.0355
-34.64	0.0521	-34.64	0.0233	-34.64	0.0325	-34.64	4.2e-3	-34.64	7.6e-3	-34.64	0.0223	-34.64	-0.0109	-34.64	0.0306	-34.64	-0.0207	-34.64	0.0316	-34.64	0.0145	-34.64	0.0101	-34.64	-0.0007	-34.64	-4.6e-3	-34.64	0.0482	-34.64	-0.0383	-34.64	-0.0104	-34.64	0.0281
-34.54	0.0539	-34.54	0.0251	-34.54	0.0227	-34.54	0.01	-34.54	9.5e-3	-34.54	0.0144	-34.54	-3.2e-3	-34.54	0.0285	-34.54	-0.0286	-34.54	0.0393	-34.54	0.0261	-34.54	0.0168	-34.54	1.2e-3	-34.54	-2.7e-3	-34.54	0.0461	-34.54	-0.0403	-34.54	-0.0134	-34.54	0.0261
-34.44	0.0554	-34.44	0.0265	-34.44	0.0309	-34.44	0.0114	-34.44	0.007	-34.44	0.0158	-34.44	2.1e-3	-34.44	0.0339	-34.44	-0.0272	-34.44	0.0446	-34.44	0.0334	-34.44	6.5e-3	-34.44	2.6e-3	-34.44	-0.0111	-34.44	0.0475	-34.44	-0.0389	-34.44	-0.012	-34.44	0.0217
-34.34	0.0598	-34.34	0.0271	-34.34	0.0403	-34.34	0.0217	-34.34	0.0154	-34.34	0.0202	-34.34	6.6e-3	-34.34	0.0383	-34.34	-0.0169	-34.34	0.0393	-34.34	0.032	-34.34	0.0168	-34.34	0.0129	-34.34	-6.6e-3	-34.34	0.052	-34.34	-0.0344	-34.34	-3.7e-3	-34.34	0.0222
-34.24	0.0658	-34.24	0.0312	-34.24	0.0404	-34.24	0.0258	-34.24	0.0155	-34.24	0.0107	-34.24	-0.003	-34.24	0.0385	-34.24	-0.0167	-34.24	0.0395	-34.24	0.0321	-34.24	0.0209	-34.24	0.017	-34.24	-6.4e-3	-34.24	0.0522	-34.24	-0.0284	-34.24	-0.0113	-34.24	0.0321
-34.14	0.0602	-34.14	0.0314	-34.14	0.0466	-34.14	0.0163	-34.14	0.0158	-34.14	0.0207	-34.14	-2.8e-3	-34.14	0.0446	-34.14	-0.0125	-34.14	0.0397	-34.14	0.0392	-34.14	0.0114	-34.14	0.0134	-34.14	-0.0003	-34.14	0.0466	-34.14	-0.0301	-34.14	-7.1e-3	-34.14	0.0383
-34.04	0.0635	-34.04	0.0406	-34.04	0.0538	-34.04	0.0293	-34.04	0.0249	-34.04	0.021	-34.04	6.4e-3	-34.04	0.0518	-34.04	-9.2e-3	-34.04	0.0332	-34.04	0.0474	-34.04	0.0147	-34.04	0.0206	-34.04	-2.9e-3	-34.04	0.0362	-34.04	-0.0307	-34.04	0.003	-34.04	0.0455
-33.94	0.058	-33.94	0.0292	-33.94	0.0483	-33.94	0.0141	-33.94	0.0233	-33.94	0.0204	-33.94	4.8e-3	-33.94	0.0522	-33.94	-0.0147	-33.94	0.0336	-33.94	0.0302	-33.94	0.015	-33.94	0.015	-33.94	-0.0182	-33.94	0.0365	-33.94	-0.0304	-33.94	-7.4e-3	-33.94	0.0458
-33.84	0.0558	-33.84	0.027	-33.84	0.0421	-33.84	0.0119	-33.84	0.0114	-33.84	0.0182	-33.84	2.6e-3	-33.84	0.0538	-33.84	-0.017	-33.84	0.0353	-33.84	0.028	-33.84	0.0226	-33.84	0.0187	-33.84	-0.0204	-33.84	0.0382	-33.84	-0.0287	-33.84	-9.6e-3	-33.84	0.0475
-33.74	0.0507	-33.74	0.0258	-33.74	0.0546	-33.74	0.0107	-33.74	0.0161	-33.74	0.017	-33.74	7.3e-3	-33.74	0.0527	-33.74	-0.0181	-33.74	0.0341	-33.74	0.0268	-33.74	0.0253	-33.74	0.0117	-33.74	-0.0215	-33.74	0.0273	-33.74	-0.0396	-33.74	-0.0108	-33.74	0.0366
-33.64	0.053	-33.64	0.0301	-33.64	0.0491	-33.64	0.0208	-33.64	0.0242	-33.64	0.0213	-33.64	0.0115	-33.64	0.0628	-33.64	-0.007	-33.64	0.0384	-33.64	0.0369	-33.64	0.0198	-33.64	0.0159	-33.64	-0.0114	-33.64	0.0374	-33.64	-0.0353	-33.64	-0.0182	-33.64	0.0408
-33.54	0.0541	-33.54	0.0292	-33.54	0.0483	-33.54	0.0141	-33.54	0.0136	-33.54	0.0263	-33.54	0.0146	-33.54	0.0658	-33.54	-0.003	-33.54	0.0375	-33.54	0.04	-33.54	0.0248	-33.54	0.0121	-33.54	-8.4e-3	-33.54	0.0404	-33.54	-0.0304	-33.54	-0.0133	-33.54	0.04
-33.44	0.0577	-33.44	0.0289	-33.44	0.0479	-33.44	0.0137	-33.44	0.0132	-33.44	0.0298	-33.44	0.0142	-33.44	0.0616	-33.44	-7.3e-3	-33.44	0.0372	-33.44	0.0357	-33.44	0.0284	-33.44	0.0225	-33.44	-8.7e-3	-33.44	0.0401	-33.44	-0.0268	-33.44	-0.0195	-33.44	0.0396
-33.34	0.0626	-33.34	0.0338	-33.34	0.0587	-33.34	0.0245	-33.34	0.0182	-33.34	0.0348	-33.34	0.0192	-33.34	0.0704	-33.34	1.6e-3	-33.34	0.0421	-33.34	0.0446	-33.34	0.0392	-33.34	0.0314	-33.34	-3.8e-3	-33.34	0.0411	-33.34	-0.0277	-33.34	-8.7e-3	-33.34	0.0504
-33.24	0.0586	-33.24	0.0289	-33.24	0.0616	-33.24	0.0274	-33.24	7.4e-3	-33.24	0.0279	-33.24	0.0249	-33.24	0.0694	-33.24	0.0005	-33.24	0.0411	-33.24	0.0435	-33.24	0.0323	-33.24	0.0362	-33.24	-4.8e-3	-33.24	0.044	-33.24	-0.0249	-33.24	-5.8e-3	-33.24	0.0503
-33.14	0.0628	-33.14	0.032	-33.14	0.0609	-33.14	0.0325	-33.14	0.0125	-33.14	0.0291	-33.14	0.0291	-33.14	0.0745	-33.14	-0.0002	-33.14	0.0403	-33.14	0.0428	-33.14	0.0257	-33.14	0.0394	-33.14	-5.5e-3	-33.14	0.0433	-33.14	-0.0256	-33.14	-0.0007	-33.14	0.0545
-33.04	0.062	-33.04	0.0313	-33.04	0.0659	-33.04	0.0259	-33.04	0.0156	-33.04	0.0205	-33.04	0.0283	-33.04	0.0776	-33.04	-0.001	-33.04	0.0454	-33.04	0.042	-33.04	0.021	-33.04	0.0386	-33.04	-0.0161	-33.04	0.0425	-33.04	-0.0264	-33.04	2.4e-3	-33.04	0.0537
-32.94	0.0635	-32.94	0.0269	-32.94	0.0557	-32.94	0.0284	-32.94	7.4e-3	-32.94	0.022	-32.94	0.024	-32.94	0.0704	-32.94	0.0005	-32.94	0.045	-32.94	0.0376	-32.94	0.0225	-32.94	0.0245	-32.94	-0.0205	-32.94	0.0342	-32.94	-0.0249	-32.94	-1.9e-3	-32.94	0.065
-32.84	0.0566	-32.84	0.0278	-32.84	0.0566	-32.84	0.0283	-32.84	6.3e-3	-32.84	0.021	-32.84	0.0151	-32.84	0.0703	-32.84	-0.0005	-32.84	0.04	-32.84	0.0385	-32.84	0.0214	-32.84	0.0195	-32.84	-0.0196	-32.84	0.0332	-32.84	-0.0357	-32.84	-6.9e-3	-32.84	0.0639
-32.74	0.0527	-32.74	0.0376	-32.74	0.0546	-32.74	0.0283	-32.74	6.3e-3	-32.74	0.0268	-32.74	0.0249	-32.74	0.0664	-32.74	-4.4e-3	-32.74	0.04	-32.74	0.0424	-32.74	0.0175	-32.74	0.0253	-32.74	-0.0215	-32.74	0.0332	-32.74	-0.0357	-32.74	-6.9e-3	-32.74	0.06
-32.64	0.0504	-32.64	0.045	-32.64	0.0484	-32.64	0.026	-32.64	9.9e-3	-32.64	0.0284	-32.64	0.0362	-32.64	0.068	-32.64	-2.8e-3	-32.64	0.0377	-32.64	0.046	-32.64	0.0191	-32.64	0.0172	-32.64	-0.0219	-32.64	0.025	-32.64	-0.038	-32.64	-9.2e-3	-32.64	0.0616
-32.54	0.0558	-32.54	0.0485	-32.54	0.0538	-32.54	0.0353	-32.54	7.5e-3	-32.54	0.028	-32.54	0.0358	-32.54	0.0734	-32.54	2.6e-3	-32.54	0.0431	-32.54	0.0397	-32.54	0.0245	-32.54	0.0226	-32.54	-0.0301	-32.54	0.0148	-32.54	-0.0384	-32.54	-0.0194	-32.54	0.0612
-32.44	0.0601	-32.44	0.0489	-32.44	0.0582	-32.44	0.0416	-32.44	9.9e-3	-32.44	0.0284	-32.44	0.0362	-32.44	0.0875	-32.44	6.9e-3	-32.44	0.0475	-32.44	0.0499	-32.44	0.0191	-32.44	0.0269	-32.44	-0.0238	-32.44	0.0191	-32.44	-0.0321	-32.44	-0.0131	-32.44	0.0616
-32.34	0.0656	-32.34	0.0485	-32.34	0.0636	-32.34	0.0451	-32.34	0.0133	-32.34	0.0397	-32.34	0.0358	-32.34	0.087	-32.34	6.5e-3	-32.34	0.047	-32.34	0.0494	-32.34	0.0285	-32.34	0.0265	-32.34	-0.0204	-32.34	0.0245	-32.34	-0.0287	-32.34	-9.6e-3	-32.34	0.0612
-32.24	0.0617	-32.24	0.0504	-32.24	0.0753	-32.24	0.047	-32.24	0.0153	-32.24	0.0416	-32.24	0.0436	-32.24	0.0792	-32.24	2.6e-3	-32.24	0.049	-32.24	0.0514	-32.24	0.0304	-32.24	0.0285	-32.24	-0.0126	-32.24	0.0206	-32.24	-0.0267	-32.24	-0.0116	-32.24	0.069
-32.14	0.0611	-32.14	0.0499	-32.14	0.0787	-32.14	0.0465	-32.14	0.0216	-32.14	0.047	-32.14	0.047	-32.14	0.0787	-32.14	5.9e-3	-32.14	0.0484	-32.14	0.0509	-32.14	0.0299	-32.14	0.0279	-32.14	-9.2e-3	-32.14	0.0201	-32.14	-0.0214	-32.14	-8.2e-3	-32.14	0.0724
-32.04	0.0589	-32.04	0.0574	-32.04	0.0765	-32.04	0.0501	-32.04	0.0242	-32.04	0.0369	-32.04	0.0545	-32.04	0.0823	-32.04	9.6e-3	-32.04	0.0462	-32.04	0.0584	-32.04	0.0335	-32.04	0.0257	-32.04	-0.0114	-32.04	0.0179	-32.04	-0.0197	-32.04	-4.6e-3	-32.04	0.076
-31.94	0.0562	-31.94	0.0548	-31.94	0.0738	-31.94	0.0455	-31.94	0.0216	-31.94	0.0343	-31.94	0.0577	-31.94	0.0836	-31.94	0.0108	-31.94	0.0435	-31.94	0.0558	-31.94	0.0348	-31.94	0.0387	-31.94	-8.2e-3	-31.94	0.0113	-31.94	-0.0263	-31.94	-3.3e-3	-31.94	0.0772
-31.84	0.0535	-31.84	0.052	-31.84	0.0711	-31.84	0.0447	-31.84	0.0188	-31.84	0.0315	-31.84	0.0491	-31.84	0.0808	-31.84	8.1e-3	-31.84	0.0369	-31.84	0.0589	-31.84	0.032	-31.84	0.0398	-31.84	-7.1e-3	-31.84	0.0125	-31.84	-0.0251	-31.84	-6.1e-3	-31.84	0.0745
-31.74	0.0497	-31.74	0.0482	-31.74	0.0672	-31.74	0.0389	-31.74	0.015	-31.74	0.0277	-31.74	0.055	-31.74	0.0829	-31.74	4.3e-3	-31.74	0.0467	-31.74	0.0648	-31.74	0.035	-31.74	0.0321	-31.74	-0.0109	-31.74	8.7e-3	-31.74	-0.0289	-31.74	-0.0001	-31.74	0.0707
-31.64	0.0469	-31.64	0.0523	-31.64	0.0645	-31.64	0.0323	-31.64	0.0123	-31.64	0.0308	-31.64	0.0581	-31.64	0.0782	-31.64	7.4e-3	-31.64	0.044	-31.64	0.066	-31.64	0.0372	-31.64	0.0332	-31.64	-0.0136	-31.64	0.0157	-31.64	-0.0317	-31.64	-2.9e-3	-31.64	0.0679
-31.54	0.0429	-31.54	0.0532	-31.54	0.0605	-31.54	0.0283	-31.54	8.3e-3	-31.54	0.0307	-31.54	0.0581	-31.54	0.0703	-31.54	7.3e-3	-31.54	0.04	-31.54	0.0522	-31.54	0.039	-31.54	0.0351	-31.54	-0.0176	-31.54	0.0117	-31.54	-0.0357	-31.54	-6.9e-3	-31.54	0.0698
-31.44	0.0482	-31.44	0.0584	-31.44	0.0599	-31.44	0.0237	-31.44	0.0135	-31.44	0.0301	-31.44	0.0516	-31.44	0.0696	-31.44	6.7e-3	-31.44	0.0394	-31.44	0.0613	-31.44	0.0423	-31.44	0.0384	-31.44	-0.0114	-31.44	0.0169	-31.44	-0.0363	-31.44	-0.0114	-31.44	0.0731
-31.34	0.0535	-31.34	0.0579	-31.34	0.0613	-31.34	0.0232	-31.34	1.2e-3	-31.34	0.0257	-31.34	0.0491	-31.34	0.0652	-31.34	2.2e-3	-31.34	0.0349	-31.34	0.0569	-31.34	0.0379	-31.34	0.034	-31.34	-0.011	-31.34	0.0164	-31.34	-0.0407	-31.34	-0.0119	-31.34	0.0686
-31.24	0.0523	-31.24	0.0587	-31.24	0.0601	-31.24	0.024	-31.24	0.002	-31.24	0.0265	-31.24	0.0479	-31.24	0.0601	-31.24	-2.8e-3	-31.24	0.0299	-31.24	0.0518	-31.24	0.0328	-31.24	0.0357	-31.24	-4.3e-3	-31.24	0.0113	-31.24	-0.039	-31.24	-0.0111	-31.24	0.0733
-31.14	0.0552	-31.14	0.0596	-31.14	0.064	-31.14	0.0308	-31.14	8.8e-3	-31.14	0.0391	-31.14	0.0449	-31.14	0.063	-31.14	-5.9e-3	-31.14	0.0269	-31.14	0.0488	-31.14	0.0298	-31.14	0.0259	-31.14	-7.3e-3	-31.14	0.0142	-31.14	-0.0371	-31.14	-0.0103	-31.14	0.0605
-31.04	0.0515	-31.04	0.0618	-31.04	0.0711	-31.04	0.0271	-31.04	5.1e-3	-31.04	0.0296	-31.04	0.0374	-31.04	0.0633	-31.04	-3.6e-3	-31.04	0.0232	-31.04	0.051	-31.04	0.0261	-31.04	0.0222	-31.04	-0.011	-31.04	0.0144	-31.04	-0.0407	-31.04	-0.0139	-31.04	0.0628
-30.94	0.0514	-30.94	0.0617	-30.94	0.0612	-30.94	0.0329	-30.94	5.1e-3	-30.94	0.0363	-30.94	0.0431	-30.94	0.0554	-30.94	-3.7e-3	-30.94	0.0192	-30.94	0.051	-30.94	0.0222	-30.94	0.0241	-30.94	-0.015	-30.94	0.0007	-30.94	-0.0447	-30.94	-0.0179	-30.94	0.0627
-30.84	0.0562	-30.84	0.0665	-30.84	0.066	-30.84	0.0416	-30.84	9.9e-3	-30.84	0.0401	-30.84	0.0431	-30.84	0.0582	-30.84	0.002	-30.84	0.0182	-30.84	0.0499	-30.84	0.0269	-30.84	0.0269	-30.84	-0.016	-30.84	-0.0004	-30.84	-0.0458	-30.84	-9.2e-3	-30.84	0.0616
-30.74	0.0546	-30.74	0.0736	-30.74	0.0731	-30.74	0.0487	-30.74	0.017	-30.74	0.0433	-30.74	0.0453	-30.74	0.0516	-30.74	0.0101	-30.74	0.0155	-30.74	0.0443	-30.74	0.034	-30.74	0.0301	-30.74	-0.0187	-30.74	-3.1e-3	-30.74	-0.0426	-30.74	-0.0119	-30.74	0.0589
-30.64	0.06	-30.64	0.0741	-30.64	0.0775	-30.64	0.0434	-30.64	0.0116	-30.64	0.0536	-30.64	0.0458	-30.64	0.0619	-30.64	0.0146	-30.64	0.0219	-30.64	0.0556	-30.64	0.0287	-30.64	0.0307	-30.64	-0.0123	-30.64	-2.5e-3	-30.64	-0.0382	-30.64	-0.0113	-30.64	0.0692
-30.54	0.0601	-30.54	0.0782	-30.54	0.0777	-30.54	0.0504	-30.54	0.0177	-30.54	0.0577	-30.54	0.0518	-30.54	0.066	-30.54	0.0108	-30.54	0.0328	-30.54	0.0597	-30.54	0.0348	-30.54	0.0406	-30.54	-2.4e-3	-30.54	-2.4e-3	-30.54	-0.038	-30.54	-0.0111	-30.54	0.0694
-30.44	0.0653	-30.44	0.0775	-30.44	0.0731	-30.44	0.0604	-30.44	0.0267	-30.44	0.0629	-30.44	0.0609	-30.44	0.0712	-30.44	0.0199	-30.44	0.037	-30.44	0.0648	-30.44	0.0438	-30.44	0.034	-30.44	0.0008	-30.44	3.8e-3	-30.44	-0.0387	-30.44	-0.0119	-30.44	0.0687
-30.34	0.0731	-30.34	0.0814	-30.34	0.0907	-30.34	0.0624	-30.34	0.0287	-30.34	0.0707	-30.34	0.0687	-30.34	0.0614	-30.34	0.0218	-30.34	0.0253	-30.34	0.0629	-30.34	0.036	-30.34	0.038	-30.34	4.7e-3	-30.34	6.7e-3	-30.34	-0.0348	-30.34	-0.0236	-30.34	0.0726
-30.24	0.0646	-30.24	0.0827	-30.24	0.0919	-30.24	0.0656	-30.24	0.0231	-30.24	0.0719	-30.24	0.0602	-30.24	0.0704	-30.24	0.025	-30.24	0.0285	-30.24	0.07	-30.24	0.0392	-30.24	0.0353	-30.24	0.0119	-30.24	0.0001	-30.24	-0.0336	-30.24	-0.0194	-30.24	0.0739
-30.14	0.0621	-30.14	0.086	-30.14	0.0855	-30.14	0.067	-30.14	0.0352	-30.14	0.0753	-30.14	0.0636	-30.14	0.068	-30.14	0.0265	-30.14	0.0299	-30.14	0.0772	-30.14	0.0465	-30.14	0.0426	-30.14	0.0133	-30.14	7.4e-3	-30.14	-0.0243	-30.14	-0.0209	-30.14	0.0772
-30.04	0.0571	-30.04	0.085	-30.04	0.0845	-30.04	0.0522	-30.04	0.0264	-30.04	0.0742	-30.04	0.0625	-30.04	0.0581	-30.04	0.0273	-30.04	0.021	-30.04	0.0859	-30.04	0.0522	-30.04	0.0474	-30.04	0.0142	-30.04	6.3e-3	-30.04	-0.0215	-30.04	-0.0161	-30.04	0.0762
-29.94	0.056	-29.94	0.0779	-29.94	0.0775	-29.94	0.0452	-29.94	0.0389	-29.94	0.0731	-29.94	0.0438	-29.94	0.056	-29.94	0.0145	-29.94	0.0179	-29.94	0.075	-29.94	0.0501	-29.94	0.0443	-29.94	0.0169	-29.94	5.2e-3	-29.94	-0.0324	-29.94	-0.0192	-29.94	0.076
-29.84	0.0593	-29.84	0.0842	-29.84	0.0768	-29.84	0.0505	-29.84	0.0422	-29.84	0.0666	-29.84	0.0549	-29.84	0.0554	-29.84	0.0197	-29.84	0.0173	-29.84	0.0842	-29.84	0.0554	-29.84	0.0436	-29.84	0.0261	-29.84	0.0143	-29.84	-0.0233	-29.84	-0.0237	-29.84	0.0861
-29.74	0.055	-29.74	0.0848	-29.74	0.0784	-29.74	0.0501	-29.74	0.0438	-29.74	0.0682	-29.74	0.0447	-29.74	0.0511	-29.74	0.0194	-29.74	0.013	-29.74	0.0906	-29.74	0.0452	-29.74	0.0364	-29.74	0.0257	-29.74	0.014	-29.74	-0.0236	-29.74	-0.0241	-29.74	0.0858
-29.64	0.0559	-29.64	0.0798	-29.64	0.0774	-29.64	0.051	-29.64	0.0427	-29.64	0.0671	-29.64	0.0437	-29.64	0.052	-29.64	0.0202	-29.64	4.1e-3	-29.64	0.0906	-29.64	0.0559	-29.64	0.0364	-29.64	0.0149	-29.64	0.0149	-29.64	-0.0227	-29.64	-0.0232	-29.64	0.071
-29.54	0.0418	-29.54	0.0794	-29.54	0.0613	-29.54	0.0545	-29.54	0.0423	-29.54	0.0676	-29.54	0.0432	-29.54	0.0496	-29.54	8.1e-3	-29.54	1.7e-3	-29.54	0.0843	-29.54	0.0437	-29.54	0.0398	-29.54	0.0125	-29.54	0.0125	-29.54	-0.0349	-29.54	-0.0198	-29.54	0.0706
-29.44	0.0425	-29.44	0.0684	-29.44	0.063	-29.44	0.0435	-29.44	0.0313	-29.44	0.0674	-29.44	0.042	-29.44	0.0444	-29.44	9.8e-3	-29.44	-3.4e-3	-29.44	0.0791	-29.44	0.0386	-29.44	0.0405	-29.44	7.3e-3	-29.44	3.4e-3	-29.44	-0.0332	-29.44	-0.021	-29.44	0.0752
-29.34	0.0412	-29.34	0.0632	-29.34	0.0627	-29.34	0.0383	-29.34	0.0261	-29.34	0.0525	-29.34	0.0427	-29.34	0.0354	-29.34	9.5e-3	-29.34	-8.6e-3	-29.34	0.07	-29.34	0.0334	-29.34	0.0393	-29.34	2.2e-3	-29.34	2.2e-3	-29.34	-0.0335	-29.34	-0.0203	-29.34	0.074
-29.24	0.0356	-29.24	0.0518	-29.24	0.0571	-29.24	0.0327	-29.24	0.0264	-29.24	0.0469	-29.24	0.041	-29.24	0.0337	-29.24	9.8e-3	-29.24	-8.3e-3	-29.24	0.0684	-29.24	0.0278	-29.24	0.0298	-29.24	-3.4e-3	-29.24	2.4e-3	-29.24	-0.0332	-29.24	-0.0259	-29.24	0.0742
-29.14	0.0284	-29.14	0.0503	-29.14	0.0538	-29.14	0.0352	-29.14	0.0269	-29.14	0.0494	-29.14	0.0279	-29.14	0.0362	-29.14	0.0103	-29.14	-7.8e-3	-29.14	0.065	-29.14	0.0303	-29.14	0.0245	-29.14	-6.8e-3	-29.14	0.003	-29.14	-0.0327	-29.14	-0.0253	-29.14	0.0748
-29.04	0.0283	-29.04	0.0561	-29.04	0.0498	-29.04	0.0351	-29.04	0.0229	-29.04	0.0493	-29.04	0.0239	-29.04	0.0361	-29.04	6.3e-3	-29.04	-5.9e-3	-29.04	0.0669	-29.04	0.0302	-29.04	0.0224	-29.04	-0.0206	-29.04	-0.004	-29.04	-0.0367	-29.04	-0.0293	-29.04	0.0708
-28.94	0.0261	-28.94	0.0519	-28.94	0.0475	-28.94	0.0329	-28.94	0.0207	-28.94	0.0471	-28.94	0.0275	-28.94	0.0339	-28.94	-5.7e-3	-28.94	-4.2e-3	-28.94	0.0685	-28.94	0.028	-28.94	0.0241	-28.94	-0.0159	-28.94	-1.3e-3	-28.94	-0.0389	-28.94	-0.0316	-28.94	0.0744
-28.84	0.031	-28.84	0.0471	-28.84	0.0467	-28.84	0.032	-28.84	0.0257	-28.84	0.0462	-28.84	0.0305	-28.84	0.033	-28.84	-6.6e-3	-28.84	-0.0168	-28.84	0.0579	-28.84	0.033	-28.84	0.0291	-28.84	-2.2e-3	-28.84	-2.2e-3	-28.84	-0.0437	-28.84	-0.0354	-28.84	0.0774
-28.74	0.0336	-28.74	0.0458	-28.74	0.0453	-28.74	0.0365	-28.74	0.038	-28.74	0.0448	-28.74	0.0292	-28.74	0.0316	-28.74	-7.9e-3	-28.74	-0.0123	-28.74	0.0566	-28.74	0.0356	-28.74	0.0219	-28.74	-3.5e-3	-28.74	2.4e-3	-28.74	-0.0411	-28.74	-0.0318	-28.74	0.0761
-28.64	0.0296	-28.64	0.0477	-28.64	0.0472	-28.64	0.0364	-28.64	0.034	-28.64	0.0408	-28.64	0.0252	-28.64	0.0277	-28.64	-0.0119	-28.64	-0.0124	-28.64	0.0584	-28.64	0.0316	-28.64	0.0237	-28.64	-1.6e-3	-28.64	8.1e-3	-28.64	-0.0353	-28.64	-0.03	-28.64	0.0721
-28.54	0.0358	-28.54	0.0519	-28.54	0.0612	-28.54	0.0368	-28.54	0.0344	-28.54	0.0471	-28.54	0.0324	-28.54	0.028	-28.54	-0.0115	-28.54	-0.0003	-28.54	0.0627	-28.54	0.028	-28.54	0.028	-28.54	2.6e-3	-28.54	0.0124	-28.54	-0.0389	-28.54	-0.0257	-28.54	0.0607
-28.44	0.0365	-28.44	0.0585	-28.44	0.058	-28.44	0.0336	-28.44	0.037	-28.44	0.0478	-28.44	0.0341	-28.44	0.0248	-28.44	-0.0147	-28.44	-3.5e-3	-28.44	0.0595	-28.44	0.0287	-28.44	0.0248	-28.44	-0.0006	-28.44	9.2e-3	-28.44	-0.0382	-28.44	-0.0289	-28.44	0.0634
-28.34	0.0328	-28.34	0.0548	-28.34	0.0601	-28.34	0.0299	-28.34	0.0372	-28.34	0.044	-28.34	0.0304	-28.34	0.0211	-28.34	-0.0126	-28.34	-7.2e-3	-28.34	0.0558	-28.34	0.0406	-28.34	0.0211	-28.34	1.6e-3	-28.34	5.5e-3	-28.34	-0.0419	-28.34	-0.0326	-28.34	0.0636
-28.24	0.0211	-28.24	0.0489	-28.24	0.0621	-28.24	0.0279	-28.24	0.0352	-28.24	0.0479	-28.24	0.0284	-28.24	0.025	-28.24	-0.0009	-28.24	-3.3e-3	-28.24	0.0538	-28.24	0.0426	-28.24	0.0191	-28.24	3.5e-3	-28.24	-0.0004	-28.24	-0.0439	-28.24	-0.0287	-28.24	0.0518
-28.14	0.0273	-28.14	0.0493	-28.14	0.0585	-28.14	0.0244	-28.14	0.0415	-28.14	0.0483	-28.14	0.0249	-28.14	0.0253	-28.14	-0.0142	-28.14	-0.003	-28.14	0.0502	-28.14	0.039	-28.14	0.0156	-28.14	0	-28.14	3.9e-3	-28.14	-0.0415	-28.14	-0.0284	-28.14	0.0483
-28.04	0.035	-28.04	0.0502	-28.04	0.0594	-28.04	0.0321	-28.04	0.0423	-28.04	0.0492	-28.04	0.0316	-28.04	0.0262	-28.04	-7.5e-3	-28.04	-2.1e-3	-28.04	0.0511	-28.04	0.0399	-28.04	0.0223	-28.04	0.0008	-28.04	-8.9e-3	-28.04	-0.0465	-28.04	-0.0275	-28.04	0.055
-27.94	0.0289	-27.94	0.0489	-27.94	0.0641	-27.94	0.0357	-27.94	0.0411	-27.94	0.0382	-27.94	0.0343	-27.94	0.0309	-27.94	-4.8e-3	-27.94	-3.3e-3	-27.94	0.0499	-27.94	0.0387	-27.94	0.0191	-27.94	-0.0004	-27.94	5.5e-3	-27.94	-0.038	-27.94	-0.0287	-27.94	0.0577
-27.84	0.0268	-27.84	0.0566	-27.84	0.0658	-27.84	0.0336	-27.84	0.039	-27.84	0.0517	-27.84	0.0321	-27.84	0.0326	-27.84	-6.9e-3	-27.84	-5.5e-3	-27.84	0.0575	-27.84	0.0365	-27.84	0.019	-27.84	-2.5e-3	-27.84	7.2e-3	-27.84	-0.0401	-27.84	-0.0309	-27.84	0.0556
-27.74	0.0369	-27.74	0.0569	-27.74	0.0662	-27.74	0.034	-27.74	0.0462	-27.74	0.0559	-27.74	0.0325	-27.74	0.033	-27.74	-6.6e-3	-27.74	0.0008	-27.74	0.054	-27.74	0.0369	-27.74	0.0232	-27.74	3.7e-3	-27.74	7.6e-3	-27.74	-0.0339	-27.74	-0.0305	-27.74	0.0559
-27.64	0.0329	-27.64	0.0529	-27.64	0.0622	-27.64	0.03	-27.64	0.0471	-27.64	0.0422	-27.64	0.0285	-27.64	0.029	-27.64	-0.0106	-27.64	0.0007	-27.64	0.0539	-27.64	0.0388	-27.64	0.0192	-27.64	3.6e-3	-27.64	3.6e-3	-27.64	-0.034	-27.64	-0.0286	-27.64	0.0519
-27.54	0.0309	-27.54	0.0411	-27.54	0.0601	-27.54	0.0279	-27.54	0.045	-27.54	0.0499	-27.54	0.0265	-27.54	0.0269	-27.54	-0.0126	-27.54	-1.4e-3	-27.54	0.0518	-27.54	0.0406	-27.54	0.023	-27.54	1.6e-3	-27.54	-8.2e-3	-27.54	-0.036	-27.54	-0.0268	-27.54	0.0499
-27.44	0.0274	-27.44	0.0474	-27.44	0.0567	-27.44	0.0245	-27.44	0.0415	-27.44	0.0464	-27.44	0.023	-27.44	0.0235	-27.44	-0.0161	-27.44	0.002	-27.44	0.0484	-27.44	0.0469	-27.44	0.0235	-27.44	-1.9e-3	-27.44	-1.9e-3	-27.44	-0.0395	-27.44	-0.0302	-27.44	0.0464
-27.34	0.0259	-27.34	0.04	-27.34	0.0552	-27.34	0.0229	-27.34	0.04	-27.34	0.0508	-27.34	0.0215	-27.34	0.022	-27.34	-0.0176	-27.34	5.4e-3	-27.34	0.0469	-27.34	0.0454	-27.34	0.022	-27.34	-3.4e-3	-27.34	-3.4e-3	-27.34	-0.041	-27.34	-0.0317	-27.34	0.0449
-27.24	0.0229	-27.24	0.0332	-27.24	0.0522	-27.24	0.02	-27.24	0.0469	-27.24	0.0361	-27.24	0.0244	-27.24	0.0288	-27.24	-0.0205	-27.24	2.4e-3	-27.24	0.0439	-27.24	0.0327	-27.24	0.019	-27.24	5.4e-3	-27.24	-0.0005	-27.24	-0.0381	-27.24	-0.0288	-27.24	0.042
-27.14	0.0204	-27.14	0.0306	-27.14	0.0497	-27.14	0.0174	-27.14	0.0443	-27.14	0.0394	-27.14	0.0257	-27.14	0.0262	-27.14	-0.0231	-27.14	-0.0119	-27.14	0.0472	-27.14	0.0399	-27.14	0.0165	-27.14	2.8e-3	-27.14	0.0008	-27.14	-0.0368	-27.14	-0.0275	-27.14	0.0394
-27.04	0.025	-27.04	0.0294	-27.04	0.0543	-27.04	0.0162	-27.04	0.0431	-27.04	0.0382	-27.04	0.0245	-27.04	0.025	-27.04	-0.0243	-27.04	-0.0131	-27.04	0.0499	-27.04	0.0387	-27.04	0.0152	-27.04	1.6e-3	-27.04	9.4e-3	-27.04	-0.038	-27.04	-0.0287	-27.04	0.045
-26.94	0.0267	-26.94	0.0272	-26.94	0.056	-26.94	0.014	-26.94	0.0408	-26.94	0.036	-26.94	0.0223	-26.94	0.0228	-26.94	-0.0265	-26.94	-0.0153	-26.94	0.0477	-26.94	0.0364	-26.94	0.0189	-26.94	-0.0007	-26.94	7.1e-3	-26.94	-0.0402	-26.94	-0.0309	-26.94	0.0477
-26.84	7.2e-3	-26.84	0.0233	-26.84	0.0522	-26.84	0.016	-26.84	0.037	-26.84	0.0321	-26.84	0.0126	-26.84	0.019	-26.84	-0.0304	-26.84	-0.0191	-26.84	0.0439	-26.84	0.0326	-26.84	0.019	-26.84	-4.5e-3	-26.84	-6.4e-3	-26.84	-0.044	-26.84	-0.0348	-26.84	0.0439
-26.74	2.6e-3	-26.74	0.0168	-26.74	0.0514	-26.74	0.0134	-26.74	0.0363	-26.74	0.0373	-26.74	0.008	-26.74	0.0182	-26.74	-0.0311	-26.74	-0.0198	-26.74	0.0431	-26.74	0.0319	-26.74	0.0182	-26.74	-5.2e-3	-26.74	-7.1e-3	-26.74	-0.0447	-26.74	-0.0355	-26.74	0.0431
-26.64	0.0157	-26.64	0.0259	-26.64	0.043	-26.64	6.9e-3	-26.64	0.0337	-26.64	0.0386	-26.64	5.4e-3	-26.64	0.0157	-26.64	-0.0336	-26.64	-0.0166	-26.64	0.0406	-26.64	0.0293	-26.64	0.0157	-26.64	-7.8e-3	-26.64	5.9e-3	-26.64	-0.0473	-26.64	-0.038	-26.64	0.0406
-26.54	0.0185	-26.54	0.0288	-26.54	0.038	-26.54	5.8e-3	-26.54	0.0444	-26.54	0.0376	-26.54	4.4e-3	-26.54	0.0146	-26.54	-0.0347	-26.54	-0.0137	-26.54	0.0395	-26.54	0.0283	-26.54	0.0146	-26.54	-0.003	-26.54	8.7e-3	-26.54	-0.0484	-26.54	-0.0391	-26.54	0.0395
-26.44	0.0134	-26.44	0.0236	-26.44	0.0388	-26.44	6.5e-3	-26.44	0.0451	-26.44	0.0383	-26.44	5.1e-3	-26.44	0.0153	-26.44	-0.034	-26.44	-0.013	-26.44	0.0344	-26.44	0.0192	-26.44	0.0153	-26.44	-4.2e-3	-26.44	9.5e-3	-26.44	-0.0477	-26.44	-0.0384	-26.44	0.0402
-26.34	7.3e-3	-26.34	0.0234	-26.34	0.0366	-26.34	4.4e-3	-26.34	0.043	-26.34	0.0361	-26.34	2.9e-3	-26.34	0.0132	-26.34	-0.0361	-26.34	-0.0151	-26.34	0.0283	-26.34	0.0269	-26.34	0.0132	-26.34	-0.0005	-26.34	7.3e-3	-26.34	-0.0498	-26.34	-0.0405	-26.34	0.0381
-26.24	7.6e-3	-26.24	0.0276	-26.24	0.0369	-26.24	4.7e-3	-26.24	0.0432	-26.24	0.0364	-26.24	-6.6e-3	-26.24	0.0134	-26.24	-0.0359	-26.24	-0.0149	-26.24	0.0286	-26.24	0.0271	-26.24	0.0134	-26.24	-0.01	-26.24	7.6e-3	-26.24	-0.0495	-26.24	-0.0344	-26.24	0.0384
-26.14	5.3e-3	-26.14	0.0253	-26.14	0.0404	-26.14	-1.6e-3	-26.14	0.0409	-26.14	0.0341	-26.14	0.0009	-26.14	0.0111	-26.14	-0.0382	-26.14	-0.0172	-26.14	0.0263	-26.14	0.0248	-26.14	0.0111	-26.14	3.3e-3	-26.14	5.3e-3	-26.14	-0.0518	-26.14	-0.0387	-26.14	0.036
-26.04	4.2e-3	-26.04	0.0242	-26.04	0.0433	-26.04	1.3e-3	-26.04	0.0399	-26.04	0.033	-26.04	-0.0002	-26.04	0.0101	-26.04	-0.0295	-26.04	-6.5e-3	-26.04	0.0154	-26.04	0.0237	-26.04	0.0101	-26.04	6.2e-3	-26.04	0.014	-26.04	-0.0529	-26.04	-0.0436	-26.04	0.035
-25.94	1.4e-3	-25.94	0.0214	-25.94	0.0307	-25.94	-7.4e-3	-25.94	0.037	-25.94	0.0302	-25.94	2.8e-3	-25.94	7.2e-3	-25.94	-0.0323	-25.94	-9.4e-3	-25.94	0.0126	-25.94	0.0209	-25.94	7.2e-3	-25.94	3.3e-3	-25.94	0.0111	-25.94	-0.0558	-25.94	-0.0465	-25.94	0.0321
-25.84	2.1e-3	-25.84	0.0221	-25.84	0.0314	-25.84	-0.0106	-25.84	0.0309	-25.84	0.0309	-25.84	7.5e-3	-25.84	7.9e-3	-25.84	-0.0316	-25.84	-0.0204	-25.84	0.0133	-25.84	0.0216	-25.84	7.9e-3	-25.84	0.004	-25.84	0.0119	-25.84	-0.0453	-25.84	-0.036	-25.84	0.0328
-25.74	1.9e-3	-25.74	0.0219	-25.74	0.041	-25.74	-0.0108	-25.74	0.0258	-25.74	0.0307	-25.74	7.3e-3	-25.74	0.0195	-25.74	-0.0318	-25.74	-0.0264	-25.74	0.0131	-25.74	0.0214	-25.74	7.8e-3	-25.74	3.9e-3	-25.74	0.0117	-25.74	-0.0455	-25.74	-0.0362	-25.74	0.0327
-25.64	3.3e-3	-25.64	0.0233	-25.64	0.0326	-25.64	-9.4e-3	-25.64	0.0273	-25.64	0.0321	-25.64	8.7e-3	-25.64	9.2e-3	-25.64	-0.0304	-25.64	-0.023	-25.64	0.0146	-25.64	0.0229	-25.64	9.2e-3	-25.64	5.3e-3	-25.64	7.2e-3	-25.64	-0.044	-25.64	-0.0348	-25.64	0.0341
-25.54	5.7e-3	-25.54	0.0199	-25.54	0.0448	-25.54	-0.007	-25.54	0.0297	-25.54	0.0345	-25.54	0.0111	-25.54	0.0233	-25.54	-0.028	-25.54	-0.0167	-25.54	0.017	-25.54	0.0253	-25.54	0.0116	-25.54	7.7e-3	-25.54	5.7e-3	-25.54	-0.0416	-25.54	-0.0324	-25.54	0.0365
-25.44	5.6e-3	-25.44	0.0159	-25.44	0.0349	-25.44	2.7e-3	-25.44	0.0296	-25.44	0.0344	-25.44	0.011	-25.44	0.0232	-25.44	-0.0281	-25.44	-0.0168	-25.44	0.0169	-25.44	0.0252	-25.44	0.0115	-25.44	-2.2e-3	-25.44	5.6e-3	-25.44	-0.0417	-25.44	-0.0324	-25.44	0.0364
-25.34	5.1e-3	-25.34	0.0154	-25.34	0.0442	-25.34	-4.7e-3	-25.34	0.029	-25.34	0.0339	-25.34	0.0105	-25.34	0.0227	-25.34	-0.0286	-25.34	-0.0174	-25.34	0.0261	-25.34	0.0315	-25.34	0.011	-25.34	-2.7e-3	-25.34	5.1e-3	-25.34	-0.0423	-25.34	-0.033	-25.34	0.0359
-25.24	1.7e-3	-25.24	6.1e-3	-25.24	0.0408	-25.24	-0.0129	-25.24	0.0257	-25.24	0.0305	-25.24	0.0169	-25.24	7.6e-3	-25.24	-0.032	-25.24	-0.0207	-25.24	0.013	-25.24	0.033	-25.24	7.6e-3	-25.24	-6.1e-3	-25.24	1.7e-3	-25.24	-0.0456	-25.24	-0.0364	-25.24	0.0325
-25.14	-0.004	-25.14	3.3e-3	-25.14	0.0321	-25.14	-0.0119	-25.14	0.0267	-25.14	0.0316	-25.14	0.0121	-25.14	8.7e-3	-25.14	-0.0309	-25.14	-0.0197	-25.14	0.014	-25.14	0.034	-25.14	8.7e-3	-25.14	0.0008	-25.14	2.8e-3	-25.14	-0.0446	-25.14	-0.0353	-25.14	0.0336
-25.04	-0.0109	-25.04	1.3e-3	-25.04	0.0243	-25.04	-0.0197	-25.04	0.0248	-25.04	0.0297	-25.04	6.2e-3	-25.04	6.7e-3	-25.04	-0.0328	-25.04	-0.0216	-25.04	0.0121	-25.04	0.0321	-25.04	6.7e-3	-25.04	-3.1e-3	-25.04	0.0008	-25.04	-0.0465	-25.04	-0.0372	-25.04	0.0316
-24.94	-9.6e-3	-24.94	2.6e-3	-24.94	0.0275	-24.94	-0.0223	-24.94	0.026	-24.94	0.025	-24.94	7.5e-3	-24.94	0.0197	-24.94	-0.0316	-24.94	-0.0204	-24.94	0.0133	-24.94	0.0333	-24.94	7.9e-3	-24.94	-5.7e-3	-24.94	2.1e-3	-24.94	-0.0453	-24.94	-0.036	-24.94	0.0328
-24.84	-0.008	-24.84	4.2e-3	-24.84	0.0427	-24.84	-0.0207	-24.84	0.0276	-24.84	0.0227	-24.84	9.1e-3	-24.84	3.7e-3	-24.84	-0.03	-24.84	-0.0246	-24.84	0.0149	-24.84	0.0349	-24.84	9.5e-3	-24.84	-4.1e-3	-24.84	-6.1e-3	-24.84	-0.0437	-24.84	-0.0344	-24.84	0.0344
-24.74	-8.4e-3	-24.74	3.8e-3	-24.74	0.0365	-24.74	-0.0269	-24.74	0.0273	-24.74	0.0224	-24.74	2.8e-3	-24.74	-0.0006	-24.74	-0.0362	-24.74	-0.0172	-24.74	0.0146	-24.74	0.0346	-24.74	9.2e-3	-24.74	-0.0162	-24.74	9.2e-3	-24.74	-0.044	-24.74	-0.025	-24.74	0.0341
-24.64	0.0005	-24.64	0.0127	-24.64	0.0376	-24.64	-0.0317	-24.64	0.0264	-24.64	0.0156	-24.64	-0.002	-24.64	0.0103	-24.64	-0.041	-24.64	-0.0298	-24.64	0.0137	-24.64	0.0269	-24.64	8.3e-3	-24.64	-0.0229	-24.64	0.0122	-24.64	-0.0352	-24.64	-0.0259	-24.64	0.0332
-24.54	-6.3e-3	-24.54	0.005	-24.54	0.0348	-24.54	-0.0326	-24.54	0.0196	-24.54	0.0108	-24.54	-2.8e-3	-24.54	9.4e-3	-24.54	-0.0419	-24.54	-0.019	-24.54	6.9e-3	-24.54	0.0211	-24.54	7.4e-3	-24.54	-0.0277	-24.54	5.5e-3	-24.54	-0.036	-24.54	-0.0268	-24.54	0.0323
-24.44	-9.6e-3	-24.44	0.0006	-24.44	0.0372	-24.44	-0.0223	-24.44	0.0162	-24.44	0.0114	-24.44	-2.3e-3	-24.44	9.9e-3	-24.44	-0.0414	-24.44	-0.0184	-24.44	3.6e-3	-24.44	0.0216	-24.44	7.9e-3	-24.44	-0.0272	-24.44	2.1e-3	-24.44	-0.0414	-24.44	-0.0262	-24.44	0.0328
-24.34	-0.0101	-24.34	0.0002	-24.34	0.0407	-24.34	-0.0228	-24.34	0.0158	-24.34	0.0109	-24.34	0.009	-24.34	9.5e-3	-24.34	-0.0418	-24.34	-0.0189	-24.34	3.1e-3	-24.34	0.0309	-24.34	7.5e-3	-24.34	-0.0277	-24.34	1.6e-3	-24.34	-0.0457	-24.34	-0.0267	-24.34	0.0324
-24.24	-0.0118	-24.24	-1.5e-3	-24.24	0.039	-24.24	-0.0303	-24.24	0.0141	-24.24	9.2e-3	-24.24	7.3e-3	-24.24	7.8e-3	-24.24	-0.0396	-24.24	-0.0206	-24.24	1.4e-3	-24.24	0.0293	-24.24	5.8e-3	-24.24	-0.0293	-24.24	0	-24.24	-0.0474	-24.24	-0.0186	-24.24	0.0307
-24.14	0.0007	-24.14	-6.7e-3	-24.14	0.0397	-24.14	-0.0335	-24.14	0.0148	-24.14	0.0158	-24.14	0.008	-24.14	8.5e-3	-24.14	-0.0428	-24.14	-0.0198	-24.14	-7.6e-3	-24.14	0.0241	-24.14	0.0007	-24.14	-0.0286	-24.14	0.0007	-24.14	-0.0526	-24.14	-0.0237	-24.14	0.0217
-24.04	0.0007	-24.04	-0.0106	-24.04	0.0397	-24.04	-0.0335	-24.04	0.0246	-24.04	0.0197	-24.04	0.008	-24.04	8.5e-3	-24.04	-0.0428	-24.04	-0.0101	-24.04	-7.6e-3	-24.04	0.0202	-24.04	-3.2e-3	-24.04	-0.0286	-24.04	0.0007	-24.04	-0.0565	-24.04	-0.0277	-24.04	0.0148
-23.94	-4.1e-3	-23.94	-9.5e-3	-23.94	0.0447	-23.94	-0.0324	-23.94	0.0257	-23.94	0.0208	-23.94	9.1e-3	-23.94	3.7e-3	-23.94	-0.0417	-23.94	-0.009	-23.94	-6.6e-3	-23.94	0.031	-23.94	-2.2e-3	-23.94	-0.0276	-23.94	-4.1e-3	-23.94	-0.0456	-23.94	-0.0266	-23.94	0.011
-23.84	-5.6e-3	-23.84	2.7e-3	-23.84	0.0432	-23.84	-0.0261	-23.84	0.0222	-23.84	0.0232	-23.84	0.0212	-23.84	0.0119	-23.84	-0.0393	-23.84	-6.6e-3	-23.84	-4.2e-3	-23.84	0.0334	-23.84	0.0002	-23.84	-0.0252	-23.84	-5.6e-3	-23.84	-0.0432	-23.84	-0.0301	-23.84	0.0134
-23.74	0.007	-23.74	5.5e-3	-23.74	0.046	-23.74	-0.0331	-23.74	0.0211	-23.74	0.026	-23.74	0.0172	-23.74	0.0148	-23.74	-0.0365	-23.74	0.006	-23.74	8.4e-3	-23.74	0.0363	-23.74	3.1e-3	-23.74	-0.0223	-23.74	-2.8e-3	-23.74	-0.0463	-23.74	-0.0311	-23.74	0.0162
-23.64	2.8e-3	-23.64	7.2e-3	-23.64	0.0419	-23.64	-0.0353	-23.64	0.017	-23.64	0.0277	-23.64	0.014	-23.64	0.0165	-23.64	-0.025	-23.64	7.7e-3	-23.64	4.3e-3	-23.64	0.038	-23.64	4.7e-3	-23.64	-0.0206	-23.64	-1.1e-3	-23.64	-0.0387	-23.64	-0.0197	-23.64	0.0179
-23.54	-1.1e-3	-23.54	7.2e-3	-23.54	0.0419	-23.54	-0.0411	-23.54	0.0131	-23.54	0.0277	-23.54	0.014	-23.54	0.0106	-23.54	-0.0309	-23.54	7.7e-3	-23.54	0.0004	-23.54	0.0477	-23.54	0.0106	-23.54	-0.0206	-23.54	-1.1e-3	-23.54	-0.0387	-23.54	-0.0197	-23.54	0.0179
-23.44	-6.5e-3	-23.44	1.8e-3	-23.44	0.0384	-23.44	-0.0446	-23.44	7.6e-3	-23.44	0.0281	-23.44	8.6e-3	-23.44	0.0169	-23.44	-0.0344	-23.44	1.3e-3	-23.44	0.0008	-23.44	0.0482	-23.44	0.015	-23.44	-0.0202	-23.44	3.2e-3	-23.44	-0.0383	-23.44	-0.0192	-23.44	0.0281
-23.34	-0.0009	-23.34	9.3e-3	-23.34	0.0323	-23.34	-0.0507	-23.34	0.0132	-23.34	0.0318	-23.34	8.3e-3	-23.34	0.0166	-23.34	-0.0346	-23.34	-3.9e-3	-23.34	0.0005	-23.34	0.042	-23.34	0.0147	-23.34	-0.0205	-23.34	-0.0009	-23.34	-0.0385	-23.34	-9.7e-3	-23.34	0.022
-23.24	-7.1e-3	-23.24	3.1e-3	-23.24	0.028	-23.24	-0.0521	-23.24	0.007	-23.24	0.0275	-23.24	4.1e-3	-23.24	0.0104	-23.24	-0.032	-23.24	-0.0003	-23.24	0.0002	-23.24	0.0378	-23.24	8.5e-3	-23.24	-0.0208	-23.24	-7.1e-3	-23.24	-0.0291	-23.24	-0.0101	-23.24	0.0178
-23.14	-0.0105	-23.14	-0.0003	-23.14	0.0217	-23.14	-0.0564	-23.14	3.6e-3	-23.14	0.0222	-23.14	8.5e-3	-23.14	7.1e-3	-23.14	-0.0364	-23.14	-0.0134	-23.14	0.0007	-23.14	0.0324	-23.14	0.0149	-23.14	-0.0261	-23.14	-0.0105	-23.14	-0.0286	-23.14	-0.0154	-23.14	0.0241
-23.04	-0.0189	-23.04	-8.6e-3	-23.04	0.0143	-23.04	-0.0648	-23.04	-4.7e-3	-23.04	9.9e-3	-23.04	2.1e-3	-23.04	-1.3e-3	-23.04	-0.0389	-23.04	-6.2e-3	-23.04	-1.8e-3	-23.04	0.0261	-23.04	6.5e-3	-23.04	-0.0325	-23.04	-0.013	-23.04	-0.0369	-23.04	-0.012	-23.04	0.0197
-22.94	-0.0206	-22.94	-0.0259	-22.94	6.8e-3	-22.94	-0.0606	-22.94	-0.0103	-22.94	-1.5e-3	-22.94	-5.4e-3	-22.94	-0.0137	-22.94	-0.0464	-22.94	-7.9e-3	-22.94	-3.5e-3	-22.94	0.0341	-22.94	0.0009	-22.94	-0.0401	-22.94	-0.0108	-22.94	-0.0425	-22.94	-0.0137	-22.94	0.0141
-22.84	-0.0308	-22.84	-0.0342	-22.84	-3.4e-3	-22.84	-0.0669	-22.84	-0.0166	-22.84	-2.9e-3	-22.84	0	-22.84	-0.0151	-22.84	-0.0508	-22.84	-4.4e-3	-22.84	0	-22.84	0.0337	-22.84	0.0005	-22.84	-0.0503	-22.84	-0.0151	-22.84	-0.0488	-22.84	-0.02	-22.84	0.0137
-22.74	-0.0386	-22.74	-0.0273	-22.74	-0.0103	-22.74	-0.0737	-22.74	-0.0244	-22.74	-4.9e-3	-22.74	-2.9e-3	-22.74	-0.0161	-22.74	-0.0537	-22.74	-5.4e-3	-22.74	-0.001	-22.74	0.0308	-22.74	7.3e-3	-22.74	-0.0396	-22.74	-0.0122	-22.74	-0.0381	-22.74	-0.0181	-22.74	0.0107
-22.64	-0.0414	-22.64	-0.0292	-22.64	-2.4e-3	-22.64	-0.0756	-22.64	-0.0175	-22.64	-8.7e-3	-22.64	-4.8e-3	-22.64	-0.0199	-22.64	-0.0614	-22.64	-3.3e-3	-22.64	1.1e-3	-22.64	0.0387	-22.64	5.5e-3	-22.64	-0.0375	-22.64	-0.0102	-22.64	-0.036	-22.64	-0.0209	-22.64	8.9e-3
-22.54	-0.0352	-22.54	-0.0269	-22.54	-5.9e-3	-22.54	-0.0635	-22.54	-0.021	-22.54	-0.0162	-22.54	-8.3e-3	-22.54	-0.0176	-22.54	-0.0513	-22.54	2.9e-3	-22.54	3.4e-3	-22.54	0.0351	-22.54	1.9e-3	-22.54	-0.0352	-22.54	1.9e-3	-22.54	-0.0396	-22.54	-0.0245	-22.54	5.3e-3
-22.44	-0.0398	-22.44	-0.0335	-22.44	-0.0105	-22.44	-0.0701	-22.44	-0.0315	-22.44	-0.0266	-22.44	-9.1e-3	-22.44	-0.0222	-22.44	-0.0579	-22.44	-7.6e-3	-22.44	-7.1e-3	-22.44	0.0305	-22.44	-2.7e-3	-22.44	-0.0359	-22.44	-5.6e-3	-22.44	-0.0442	-22.44	-0.0291	-22.44	-5.1e-3
-22.34	-0.0369	-22.34	-0.0344	-22.34	-3.7e-3	-22.34	-0.0711	-22.34	-0.0325	-22.34	-0.0218	-22.34	-0.0159	-22.34	-0.0252	-22.34	-0.0589	-22.34	-8.6e-3	-22.34	-0.0003	-22.34	0.0373	-22.34	-5.6e-3	-22.34	-0.0398	-22.34	-7.6e-3	-22.34	-0.0384	-22.34	-0.0203	-22.34	3.6e-3
-22.24	-0.0398	-22.24	-0.0315	-22.24	-4.7e-3	-22.24	-0.0584	-22.24	-0.0354	-22.24	-0.0286	-22.24	-0.0169	-22.24	-0.032	-22.24	-0.0618	-22.24	-0.0115	-22.24	-8.1e-3	-22.24	0.0305	-22.24	-6.6e-3	-22.24	-0.0476	-22.24	-4.7e-3	-22.24	-0.0462	-22.24	-0.0271	-22.24	6.6e-3
-22.14	-0.0433	-22.14	-0.0311	-22.14	-0.0101	-22.14	-0.0638	-22.14	-0.0389	-22.14	-0.0379	-22.14	-6.7e-3	-22.14	-0.0257	-22.14	-0.0555	-22.14	-5.2e-3	-22.14	-0.0125	-22.14	0.027	-22.14	-0.012	-22.14	-0.0511	-22.14	-0.0101	-22.14	-0.0496	-22.14	-0.0306	-22.14	0.007
-22.04	-0.0427	-22.04	-0.0208	-22.04	-0.0134	-22.04	-0.0574	-22.04	-0.0286	-22.04	-0.0471	-22.04	-0.013	-22.04	-0.031	-22.04	-0.055	-22.04	-0.0144	-22.04	-0.0178	-22.04	0.0207	-22.04	-0.0115	-22.04	-0.0564	-22.04	-1.7e-3	-22.04	-0.055	-22.04	-0.0261	-22.04	1.7e-3
-21.94	-0.0343	-21.94	-0.0162	-21.94	-3.1e-3	-21.94	-0.0587	-21.94	-0.0299	-21.94	-0.0368	-21.94	-0.0133	-21.94	-0.0206	-21.94	-0.0563	-21.94	-0.006	-21.94	-0.0172	-21.94	0.0204	-21.94	-0.0177	-21.94	-0.0558	-21.94	-3.1e-3	-21.94	-0.0446	-21.94	-0.0255	-21.94	-3.6e-3
-21.84	-0.0325	-21.84	-0.0174	-21.84	-8.1e-3	-21.84	-0.057	-21.84	-0.0281	-21.84	-0.0379	-21.84	2.1e-3	-21.84	-0.015	-21.84	-0.0447	-21.84	-4.2e-3	-21.84	-0.0115	-21.84	0.0378	-21.84	-0.0169	-21.84	-0.0501	-21.84	-7.1e-3	-21.84	-0.0447	-21.84	-0.0316	-21.84	9.9e-3
-21.74	-0.0354	-21.74	-0.0154	-21.74	-0.0002	-21.74	-0.0481	-21.74	-0.031	-21.74	-0.0398	-21.74	-0.0007	-21.74	-0.0178	-21.74	-0.0417	-21.74	-7.1e-3	-21.74	-8.5e-3	-21.74	0.0408	-21.74	-0.0198	-21.74	-0.0373	-21.74	-0.0139	-21.74	-0.0515	-21.74	-0.0266	-21.74	7.1e-3
-21.64	-0.0362	-21.64	-0.0162	-21.64	-0.003	-21.64	-0.0489	-21.64	-0.022	-21.64	-0.0269	-21.64	0.0102	-21.64	-0.0147	-21.64	-0.0445	-21.64	-7.9e-3	-21.64	-1.5e-3	-21.64	0.0439	-21.64	-0.0206	-21.64	-0.0342	-21.64	-0.0147	-21.64	-0.0425	-21.64	-0.0235	-21.64	6.3e-3
-21.54	-0.0303	-21.54	-0.0103	-21.54	8.7e-3	-21.54	-0.0489	-21.54	-0.0162	-21.54	-0.0269	-21.54	0.0102	-21.54	-0.0127	-21.54	-0.0328	-21.54	7.8e-3	-21.54	0.0004	-21.54	0.0498	-21.54	-4.9e-3	-21.54	-0.0284	-21.54	-0.0147	-21.54	-0.0425	-21.54	-7.9e-3	-21.54	0.0219
-21.44	-0.0322	-21.44	-2.4e-3	-21.44	6.9e-3	-21.44	-0.039	-21.44	-0.018	-21.44	-0.0327	-21.44	0.0201	-21.44	-8.7e-3	-21.44	-0.0258	-21.44	0.0118	-21.44	4.4e-3	-21.44	0.0635	-21.44	-6.8e-3	-21.44	-0.0244	-21.44	-0.0146	-21.44	-0.0424	-21.44	-3.9e-3	-21.44	0.0259
-21.34	-0.0302	-21.34	-4.4e-3	-21.34	4.9e-3	-21.34	-0.0439	-21.34	-0.02	-21.34	-0.0307	-21.34	0.0162	-21.34	-3.9e-3	-21.34	-0.0288	-21.34	0.0176	-21.34	6.4e-3	-21.34	0.0596	-21.34	0.001	-21.34	-0.0283	-21.34	-0.0127	-21.34	-0.0307	-21.34	-7.8e-3	-21.34	0.0279
-21.24	-0.029	-21.24	4.7e-3	-21.24	4.2e-3	-21.24	-0.0339	-21.24	-0.0207	-21.24	-0.0295	-21.24	0.0174	-21.24	-9.5e-3	-21.24	-0.0295	-21.24	0.0189	-21.24	5.7e-3	-21.24	0.0609	-21.24	6.2e-3	-21.24	-0.0231	-21.24	-0.0134	-21.24	-0.0256	-21.24	-6.5e-3	-21.24	0.0262
-21.14	-0.0271	-21.14	-3.2e-3	-21.14	6.1e-3	-21.14	-0.0379	-21.14	-0.013	-21.14	-0.0296	-21.14	0.0232	-21.14	-0.0115	-21.14	-0.0218	-21.14	0.0139	-21.14	3.6e-3	-21.14	0.0666	-21.14	2.2e-3	-21.14	-0.0252	-21.14	-0.0154	-21.14	-0.0296	-21.14	5.1e-3	-21.14	0.0329
-21.04	-0.0278	-21.04	-0.0137	-21.04	1.5e-3	-21.04	-0.0425	-21.04	-0.0195	-21.04	-0.0381	-21.04	0.0127	-21.04	-0.0181	-21.04	-0.0283	-21.04	0.02	-21.04	2.9e-3	-21.04	0.062	-21.04	-2.4e-3	-21.04	-0.0317	-21.04	-6.3e-3	-21.04	-0.0342	-21.04	4.4e-3	-21.04	0.0322
-20.94	-0.0234	-20.94	-0.017	-20.94	-3.9e-3	-20.94	-0.038	-20.94	-0.0229	-20.94	-0.0434	-20.94	3.5e-3	-20.94	-0.0156	-20.94	-0.0317	-20.94	0.0147	-20.94	7.4e-3	-20.94	0.0665	-20.94	-7.8e-3	-20.94	-0.0351	-20.94	-5.8e-3	-20.94	-0.0336	-20.94	-1.9e-3	-20.94	0.0269
-20.84	-0.0371	-20.84	-0.0258	-20.84	-0.0009	-20.84	-0.0449	-20.84	-0.0258	-20.84	-0.0561	-20.84	6.4e-3	-20.84	-0.0224	-20.84	-0.0249	-20.84	0.002	-20.84	0.0005	-20.84	0.0538	-20.84	-2.9e-3	-20.84	-0.0439	-20.84	-4.8e-3	-20.84	-0.0327	-20.84	0	-20.84	0.0298
-20.74	-0.0383	-20.74	-0.0261	-20.74	-3.2e-3	-20.74	-0.0471	-20.74	-0.0222	-20.74	-0.0534	-20.74	4.2e-3	-20.74	-0.0246	-20.74	-0.0271	-20.74	0.0115	-20.74	4.2e-3	-20.74	0.0535	-20.74	0.0008	-20.74	-0.0403	-20.74	-0.0119	-20.74	-0.0232	-20.74	-2.2e-3	-20.74	0.0276
-20.64	-0.043	-20.64	-0.0308	-20.64	-0.0118	-20.64	-0.0459	-20.64	-0.0279	-20.64	-0.063	-20.64	1.4e-3	-20.64	-0.0176	-20.64	-0.0298	-20.64	6.8e-3	-20.64	0.0151	-20.64	0.0488	-20.64	-0.004	-20.64	-0.043	-20.64	-0.0157	-20.64	-0.0289	-20.64	-4.9e-3	-20.64	0.0249
-20.54	-0.0421	-20.54	-0.0309	-20.54	-0.0109	-20.54	-0.0548	-20.54	-0.028	-20.54	-0.0719	-20.54	-4.5e-3	-20.54	-0.0226	-20.54	-0.025	-20.54	0.0135	-20.54	0.0101	-20.54	0.0555	-20.54	-0.0128	-20.54	-0.0382	-20.54	-0.0206	-20.54	-0.0328	-20.54	5.7e-3	-20.54	0.0297
-20.44	-0.0489	-20.44	-0.0386	-20.44	-0.0118	-20.44	-0.0459	-20.44	-0.0289	-20.44	-0.0728	-20.44	-2.5e-3	-20.44	-0.0293	-20.44	-0.0318	-20.44	0.0107	-20.44	9.2e-3	-20.44	0.0527	-20.44	-0.0137	-20.44	-0.0391	-20.44	-0.0118	-20.44	-0.0259	-20.44	2.9e-3	-20.44	0.0288
-20.34	-0.0593	-20.34	-0.049	-20.34	-0.0192	-20.34	-0.0524	-20.34	-0.0353	-20.34	-0.0695	-20.34	-0.0129	-20.34	-0.03	-20.34	-0.0363	-20.34	6.2e-3	-20.34	2.8e-3	-20.34	0.0423	-20.34	-4.6e-3	-20.34	-0.0397	-20.34	-0.0124	-20.34	-0.0305	-20.34	-1.6e-3	-20.34	0.0223
-20.24	-0.0653	-20.24	-0.055	-20.24	-0.0165	-20.24	-0.0428	-20.24	-0.0414	-20.24	-0.0756	-20.24	-0.0189	-20.24	-0.037	-20.24	-0.0384	-20.24	0.004	-20.24	2.6e-3	-20.24	0.0519	-20.24	-0.0008	-20.24	-0.0428	-20.24	-0.0145	-20.24	-0.017	-20.24	0.006	-20.24	0.0319
-20.14	-0.0741	-20.14	-0.0541	-20.14	-0.0253	-20.14	-0.0477	-20.14	-0.0502	-20.14	-0.0687	-20.14	-0.0121	-20.14	-0.0311	-20.14	-0.0355	-20.14	-4.7e-3	-20.14	0.0133	-20.14	0.046	-20.14	0.004	-20.14	-0.0428	-20.14	-0.0174	-20.14	-0.0218	-20.14	3.1e-3	-20.14	0.027
-20.04	-0.0705	-20.04	-0.0564	-20.04	-0.0334	-20.04	-0.0403	-20.04	-0.0486	-20.04	-0.073	-20.04	-0.0163	-20.04	-0.0354	-20.04	-0.0437	-20.04	-0.0129	-20.04	9.1e-3	-20.04	0.0427	-20.04	-4.1e-3	-20.04	-0.0412	-20.04	-6.1e-3	-20.04	-0.0241	-20.04	-1.2e-3	-20.04	0.0247
-19.94	-0.0807	-19.94	-0.0616	-19.94	-0.0269	-19.94	-0.0465	-19.94	-0.0577	-19.94	-0.0763	-19.94	-0.0255	-19.94	-0.0348	-19.94	-0.0538	-19.94	-6.4e-3	-19.94	0.0107	-19.94	0.0375	-19.94	-7.4e-3	-19.94	-0.0504	-19.94	-0.0113	-19.94	-0.0177	-19.94	-4.5e-3	-19.94	0.0292
-19.84	-0.0742	-19.84	-0.0639	-19.84	-0.0312	-19.84	-0.038	-19.84	-0.0659	-19.84	-0.0688	-19.84	-0.0336	-19.84	-0.0429	-19.84	-0.0532	-19.84	-0.0117	-19.84	1.5e-3	-19.84	0.0391	-19.84	-0.0127	-19.84	-0.0488	-19.84	-0.0195	-19.84	-0.0258	-19.84	0.001	-19.84	0.021
-19.74	-0.0797	-19.74	-0.0636	-19.74	-0.0406	-19.74	-0.0435	-19.74	-0.0577	-19.74	-0.0782	-19.74	-0.0431	-19.74	-0.0465	-19.74	-0.0567	-19.74	-0.0221	-19.74	-0.002	-19.74	0.0297	-19.74	-0.0133	-19.74	-0.0582	-19.74	-0.023	-19.74	-0.0352	-19.74	-8.4e-3	-19.74	0.0175
-19.64	-0.0831	-19.64	-0.0572	-19.64	-0.0381	-19.64	-0.0469	-19.64	-0.064	-19.64	-0.0816	-19.64	-0.0464	-19.64	-0.042	-19.64	-0.0621	-19.64	-0.0215	-19.64	-7.4e-3	-19.64	0.0205	-19.64	-0.0225	-19.64	-0.0674	-19.64	-0.0186	-19.64	-0.0386	-19.64	-0.0118	-19.64	0.0122
-19.54	-0.0836	-19.54	-0.0616	-19.54	-0.0367	-19.54	-0.0475	-19.54	-0.0694	-19.54	-0.0724	-19.54	-0.0479	-19.54	-0.0465	-19.54	-0.0567	-19.54	-0.0201	-19.54	-0.002	-19.54	0.0258	-19.54	-0.0211	-19.54	-0.0543	-19.54	-0.0172	-19.54	-0.0294	-19.54	-0.0123	-19.54	0.0165
-19.44	-0.0796	-19.44	-0.0684	-19.44	-0.0386	-19.44	-0.0376	-19.44	-0.0596	-19.44	-0.0791	-19.44	-0.0547	-19.44	-0.0522	-19.44	-0.0625	-19.44	-0.022	-19.44	-7.8e-3	-19.44	0.02	-19.44	-0.0132	-19.44	-0.0464	-19.44	-0.019	-19.44	-0.0254	-19.44	-0.0181	-19.44	0.0156
-19.34	-0.0815	-19.34	-0.0615	-19.34	-0.0405	-19.34	-0.0415	-19.34	-0.0635	-19.34	-0.082	-19.34	-0.0527	-19.34	-0.0542	-19.34	-0.0605	-19.34	-0.02	-19.34	-0.0156	-19.34	0.0122	-19.34	-0.021	-19.34	-0.0552	-19.34	-0.0269	-19.34	-0.0273	-19.34	-8.3e-3	-19.34	0.0215
-19.24	-0.0762	-19.24	-0.0523	-19.24	-0.0323	-19.24	-0.0401	-19.24	-0.0679	-19.24	-0.0669	-19.24	-0.0513	-19.24	-0.045	-19.24	-0.0591	-19.24	-0.0245	-19.24	-0.0201	-19.24	0.0136	-19.24	-0.0254	-19.24	-0.045	-19.24	-0.0215	-19.24	-0.0289	-19.24	-9.8e-3	-19.24	0.017
-19.14	-0.0686	-19.14	-0.0583	-19.14	-0.0393	-19.14	-0.0324	-19.14	-0.0681	-19.14	-0.0691	-19.14	-0.0534	-19.14	-0.052	-19.14	-0.0515	-19.14	-0.0305	-19.14	-0.0105	-19.14	0.0115	-19.14	-0.0217	-19.14	-0.0373	-19.14	-0.0285	-19.14	-0.0359	-19.14	-1.2e-3	-19.14	0.0169
-19.04	-0.0696	-19.04	-0.0593	-19.04	-0.0403	-19.04	-0.0237	-19.04	-0.0613	-19.04	-0.0759	-19.04	-0.0505	-19.04	-0.0539	-19.04	-0.0525	-19.04	-0.0373	-19.04	-0.0134	-19.04	0.0154	-19.04	-0.0285	-19.04	-0.0442	-19.04	-0.0266	-19.04	-0.0329	-19.04	-4.1e-3	-19.04	0.0139
-18.94	-0.0623	-18.94	-0.0579	-18.94	-0.0388	-18.94	-0.0222	-18.94	-0.0579	-18.94	-0.0725	-18.94	-0.053	-18.94	-0.0427	-18.94	-0.051	-18.94	-0.031	-18.94	-0.0169	-18.94	0.0119	-18.94	-0.0222	-18.94	-0.0369	-18.94	-0.0232	-18.94	-0.0354	-18.94	-6.6e-3	-18.94	0.0115
-18.84	-0.0591	-18.84	-0.0586	-18.84	-0.0396	-18.84	-0.0288	-18.84	-0.0508	-18.84	-0.0654	-18.84	-0.0537	-18.84	-0.0493	-18.84	-0.0518	-18.84	-0.0327	-18.84	-0.0244	-18.84	5.4e-3	-18.84	-0.0239	-18.84	-0.0337	-18.84	-0.0259	-18.84	-0.0264	-18.84	-3.4e-3	-18.84	0.0107
-18.74	-0.0528	-18.74	-0.0562	-18.74	-0.043	-18.74	-0.0303	-18.74	-0.0523	-18.74	-0.0669	-18.74	-0.0572	-18.74	-0.0508	-18.74	-0.0562	-18.74	-0.0303	-18.74	-0.022	-18.74	-0.002	-18.74	-0.0274	-18.74	-0.0313	-18.74	-0.0157	-18.74	-0.0298	-18.74	-4.9e-3	-18.74	7.3e-3
-18.64	-0.0543	-18.64	-0.0597	-18.64	-0.0348	-18.64	-0.0338	-18.64	-0.0499	-18.64	-0.0704	-18.64	-0.0587	-18.64	-0.0367	-18.64	-0.0489	-18.64	-0.0338	-18.64	-0.0294	-18.64	-3.5e-3	-18.64	-0.0191	-18.64	-0.0387	-18.64	-0.0191	-18.64	-0.0216	-18.64	-8.4e-3	-18.64	0.0116
-18.54	-0.0557	-18.54	-0.0494	-18.54	-0.0303	-18.54	-0.0332	-18.54	-0.0513	-18.54	-0.0699	-18.54	-0.0542	-18.54	-0.0323	-18.54	-0.0445	-18.54	-0.0332	-18.54	-0.0249	-18.54	-4.9e-3	-18.54	-0.0206	-18.54	-0.0284	-18.54	-0.0245	-18.54	-0.023	-18.54	1.9e-3	-18.54	6.3e-3
-18.44	-0.0656	-18.44	-0.0455	-18.44	-0.0265	-18.44	-0.0294	-18.44	-0.0514	-18.44	-0.0661	-18.44	-0.0446	-18.44	-0.0343	-18.44	-0.0465	-18.44	-0.0294	-18.44	-0.025	-18.44	-0.0109	-18.44	-0.0265	-18.44	-0.0372	-18.44	-0.0245	-18.44	-0.0133	-18.44	-0.0001	-18.44	0.016
-18.34	-0.0542	-18.34	-0.0439	-18.34	-0.0308	-18.34	-0.0278	-18.34	-0.04	-18.34	-0.0645	-18.34	-0.0527	-18.34	-0.0366	-18.34	-0.0488	-18.34	-0.0239	-18.34	-0.0234	-18.34	-0.0132	-18.34	-0.0171	-18.34	-0.0347	-18.34	-0.019	-18.34	-0.0176	-18.34	-8.3e-3	-18.34	0.0107
-18.24	-0.0494	-18.24	-0.0392	-18.24	-0.0299	-18.24	-0.0299	-18.24	-0.0411	-18.24	-0.0655	-18.24	-0.0518	-18.24	-0.0221	-18.24	-0.0499	-18.24	-0.023	-18.24	-0.0245	-18.24	-4.5e-3	-18.24	-0.0123	-18.24	-0.0357	-18.24	-0.0182	-18.24	-0.0225	-18.24	-7.4e-3	-18.24	0.0204
-18.14	-0.0444	-18.14	-0.0303	-18.14	-0.0308	-18.14	-0.0298	-18.14	-0.04	-18.14	-0.0645	-18.14	-0.0469	-18.14	-0.0269	-18.14	-0.0391	-18.14	-0.0239	-18.14	-0.0137	-18.14	-9.3e-3	-18.14	-0.0132	-18.14	-0.0405	-18.14	-0.019	-18.14	-0.0117	-18.14	-8.3e-3	-18.14	0.0195
-18.04	-0.0513	-18.04	-0.0352	-18.04	-0.0259	-18.04	-0.0366	-18.04	-0.041	-18.04	-0.0557	-18.04	-0.0547	-18.04	-0.0239	-18.04	-0.04	-18.04	-0.0288	-18.04	-0.0205	-18.04	-0.0142	-18.04	-8.3e-3	-18.04	-0.0396	-18.04	-0.0239	-18.04	-0.0186	-18.04	-3.4e-3	-18.04	8.8e-3
-17.94	-0.0571	-17.94	-0.0371	-17.94	-0.022	-17.94	-0.0269	-17.94	-0.0371	-17.94	-0.0576	-17.94	-0.0557	-17.94	-0.0298	-17.94	-0.042	-17.94	-0.0308	-17.94	-0.0264	-17.94	-0.0171	-17.94	-4.4e-3	-17.94	-0.0454	-17.94	-0.0103	-17.94	-0.0186	-17.94	0.0005	-17.94	8.8e-3
-17.84	-0.0629	-17.84	-0.036	-17.84	-0.0229	-17.84	-0.0219	-17.84	-0.0321	-17.84	-0.0566	-17.84	-0.0507	-17.84	-0.0287	-17.84	-0.0468	-17.84	-0.0297	-17.84	-0.0253	-17.84	-0.017	-17.84	-5.3e-3	-17.84	-0.0404	-17.84	-0.0111	-17.84	-0.0204	-17.84	-1.4e-3	-17.84	0.0177
-17.74	-0.0641	-17.74	-0.0382	-17.74	-0.023	-17.74	-0.024	-17.74	-0.0284	-17.74	-0.0528	-17.74	-0.047	-17.74	-0.025	-17.74	-0.047	-17.74	-0.026	-17.74	-0.0216	-17.74	-0.0133	-17.74	-5.5e-3	-17.74	-0.0406	-17.74	-0.0113	-17.74	-0.003	-17.74	7.2e-3	-17.74	0.0175
-17.64	-0.0691	-17.64	-0.0413	-17.64	-0.0222	-17.64	-0.0271	-17.64	-0.0344	-17.64	-0.0462	-17.64	-0.0462	-17.64	-0.0242	-17.64	-0.0364	-17.64	-0.0252	-17.64	-0.0266	-17.64	-0.0183	-17.64	-0.0105	-17.64	-0.0359	-17.64	-0.0105	-17.64	-4.2e-3	-17.64	0.008	-17.64	0.0124
-17.54	-0.0672	-17.54	-0.0453	-17.54	-0.0262	-17.54	-0.0253	-17.54	-0.0375	-17.54	-0.0463	-17.54	-0.0502	-17.54	-0.0282	-17.54	-0.0345	-17.54	-0.0292	-17.54	-0.0287	-17.54	-0.0204	-17.54	-0.0126	-17.54	-0.038	-17.54	-0.0155	-17.54	-0.0131	-17.54	9.9e-3	-17.54	0.0104
-17.44	-0.0667	-17.44	-0.0418	-17.44	-0.0228	-17.44	-0.0208	-17.44	-0.0291	-17.44	-0.0457	-17.44	-0.0399	-17.44	-0.0335	-17.44	-0.036	-17.44	-0.0345	-17.44	-0.0311	-17.44	-6.2e-3	-17.44	1.6e-3	-17.44	-0.0394	-17.44	-0.0159	-17.44	-0.0184	-17.44	8.5e-3	-17.44	0.0148
-17.34	-0.0702	-17.34	-0.0443	-17.34	-0.0253	-17.34	-0.0243	-17.34	-0.0463	-17.34	-0.0336	-17.34	-0.0433	-17.34	-0.035	-17.34	-0.0375	-17.34	-0.036	-17.34	-0.0336	-17.34	-9.6e-3	-17.34	0.004	-17.34	-0.0409	-17.34	-0.0135	-17.34	-0.0101	-17.34	-2.8e-3	-17.34	0.0172
-17.24	-0.0793	-17.24	-0.0495	-17.24	-0.0246	-17.24	-0.0276	-17.24	-0.0495	-17.24	-0.0388	-17.24	-0.0466	-17.24	-0.0403	-17.24	-0.0427	-17.24	-0.0295	-17.24	-0.0388	-17.24	-0.0188	-17.24	4.7e-3	-17.24	-0.0461	-17.24	-0.0188	-17.24	-9.5e-3	-17.24	-0.008	-17.24	0.012
-17.14	-0.0779	-17.14	-0.0481	-17.14	-0.0252	-17.14	-0.0222	-17.14	-0.0501	-17.14	-0.0442	-17.14	-0.0471	-17.14	-0.0388	-17.14	-0.0413	-17.14	-0.0398	-17.14	-0.0335	-17.14	-0.0232	-17.14	0.0139	-17.14	-0.0515	-17.14	-7.6e-3	-17.14	-4.2e-3	-17.14	-6.6e-3	-17.14	0.0232
-17.04	-0.0743	-17.04	-0.0445	-17.04	-0.0254	-17.04	-0.0245	-17.04	-0.0503	-17.04	-0.0455	-17.04	-0.0533	-17.04	-0.042	-17.04	-0.0435	-17.04	-0.042	-17.04	-0.0337	-17.04	-0.0235	-17.04	0.0136	-17.04	-0.0489	-17.04	-0.004	-17.04	-0.0005	-17.04	6.8e-3	-17.04	0.021
-16.94	-0.0728	-16.94	-0.0431	-16.94	-0.0299	-16.94	-0.0269	-16.94	-0.0548	-16.94	-0.044	-16.94	-0.0558	-16.94	-0.0455	-16.94	-0.046	-16.94	-0.0328	-16.94	-0.0382	-16.94	-0.0279	-16.94	8.2e-3	-16.94	-0.0572	-16.94	-2.5e-3	-16.94	-0.005	-16.94	-1.6e-3	-16.94	0.0185
-16.84	-0.0779	-16.84	-0.0325	-16.84	-0.033	-16.84	-0.0261	-16.84	-0.0579	-16.84	-0.0491	-16.84	-0.055	-16.84	-0.0506	-16.84	-0.052	-16.84	-0.0506	-16.84	-0.0471	-16.84	-0.031	-16.84	-1.7e-3	-16.84	-0.0564	-16.84	-7.6e-3	-16.84	1.7e-3	-16.84	3.2e-3	-16.84	0.0193
-16.74	-0.0807	-16.74	-0.0313	-16.74	-0.0318	-16.74	-0.0152	-16.74	-0.0567	-16.74	-0.0518	-16.74	-0.0597	-16.74	-0.0533	-16.74	-0.0558	-16.74	-0.0484	-16.74	-0.0558	-16.74	-0.0357	-16.74	-4.5e-3	-16.74	-0.0592	-16.74	-0.0103	-16.74	-0.003	-16.74	0.0004	-16.74	0.0204
-16.64	-0.0681	-16.64	-0.0344	-16.64	-0.0349	-16.64	-0.0222	-16.64	-0.0598	-16.64	-0.0491	-16.64	-0.0608	-16.64	-0.0603	-16.64	-0.0471	-16.64	-0.0613	-16.64	-0.0471	-16.64	-0.0427	-16.64	-7.6e-3	-16.64	-0.0623	-16.64	-0.0134	-16.64	-0.01	-16.64	-2.7e-3	-16.64	0.0173
-16.54	-0.0672	-16.54	-0.0277	-16.54	-0.038	-16.54	-0.0214	-16.54	-0.057	-16.54	-0.058	-16.54	-0.0599	-16.54	-0.0653	-16.54	-0.0502	-16.54	-0.0487	-16.54	-0.0521	-16.54	-0.0458	-16.54	-0.0008	-16.54	-0.0614	-16.54	-0.0165	-16.54	-0.0131	-16.54	-0.0116	-16.54	0.0241
-16.44	-0.0606	-16.44	-0.021	-16.44	-0.0313	-16.44	-0.0206	-16.44	-0.0464	-16.44	-0.0415	-16.44	-0.0591	-16.44	-0.0625	-16.44	-0.0435	-16.44	-0.0479	-16.44	-0.0494	-16.44	-0.0391	-16.44	0	-16.44	-0.0586	-16.44	-0.0157	-16.44	-0.0123	-16.44	-0.0147	-16.44	0.0239
-16.34	-0.0554	-16.34	-0.0159	-16.34	-0.032	-16.34	-0.0193	-16.34	-0.0471	-16.34	-0.0462	-16.34	-0.0579	-16.34	-0.0633	-16.34	-0.0384	-16.34	-0.0467	-16.34	-0.0501	-16.34	-0.0408	-16.34	1.2e-3	-16.34	-0.0593	-16.34	-4.7e-3	-16.34	-0.011	-16.34	-0.0193	-16.34	0.0241
-16.24	-0.057	-16.24	-0.0116	-16.24	-0.0316	-16.24	-0.015	-16.24	-0.0468	-16.24	-0.0321	-16.24	-0.0536	-16.24	-0.0629	-16.24	-0.0341	-16.24	-0.0424	-16.24	-0.0497	-16.24	-0.0316	-16.24	-0.0004	-16.24	-0.059	-16.24	-6.3e-3	-16.24	-0.0126	-16.24	-9.2e-3	-16.24	0.0225
-16.14	-0.0558	-16.14	-6.5e-3	-16.14	-0.0363	-16.14	-9.9e-3	-16.14	-0.0416	-16.14	-0.0328	-16.14	-0.0485	-16.14	-0.048	-16.14	-0.0348	-16.14	-0.0372	-16.14	-0.0514	-16.14	-0.0265	-16.14	0.0008	-16.14	-0.0597	-16.14	-0.0109	-16.14	-8.4e-3	-16.14	-0.004	-16.14	0.0179
-16.04	-0.05	-16.04	-6.6e-3	-16.04	-0.0305	-16.04	-4.1e-3	-16.04	-0.0359	-16.04	-0.031	-16.04	-0.0427	-16.04	-0.0422	-16.04	-0.0329	-16.04	-0.0315	-16.04	-0.0505	-16.04	-0.0207	-16.04	0.0008	-16.04	-0.0578	-16.04	-0.009	-16.04	-7.5e-3	-16.04	-5.1e-3	-16.04	0.0198
-15.94	-0.0445	-15.94	-0.005	-15.94	-0.025	-15.94	-8.4e-3	-15.94	-0.0362	-15.94	-0.0352	-15.94	-0.0372	-15.94	-0.0367	-15.94	-0.0274	-15.94	-0.026	-15.94	-0.045	-15.94	-0.0152	-15.94	2.4e-3	-15.94	-0.0426	-15.94	-9.4e-3	-15.94	-0.002	-15.94	-4.5e-3	-15.94	0.0253
-15.84	-0.0419	-15.84	-2.3e-3	-15.84	-0.0223	-15.84	0.004	-15.84	-0.0316	-15.84	-0.0326	-15.84	-0.0345	-15.84	-0.0497	-15.84	-0.0248	-15.84	-0.0233	-15.84	-0.0326	-15.84	-0.0184	-15.84	0.005	-15.84	-0.0467	-15.84	-0.0106	-15.84	-5.2e-3	-15.84	-1.8e-3	-15.84	0.0319
-15.74	-0.0451	-15.74	0.0003	-15.74	-0.0295	-15.74	6.6e-3	-15.74	-0.0251	-15.74	-0.03	-15.74	-0.0417	-15.74	-0.051	-15.74	-0.0222	-15.74	-0.0207	-15.74	-0.0359	-15.74	-0.0198	-15.74	7.6e-3	-15.74	-0.0491	-15.74	1.7e-3	-15.74	-6.6e-3	-15.74	-5.1e-3	-15.74	0.0305
-15.64	-0.0355	-15.64	4.1e-3	-15.64	-0.0257	-15.64	-5.2e-3	-15.64	-0.0213	-15.64	-0.0262	-15.64	-0.0379	-15.64	-0.0472	-15.64	-0.036	-15.64	-0.0169	-15.64	-0.0399	-15.64	-0.0159	-15.64	0.0153	-15.64	-0.0452	-15.64	5.5e-3	-15.64	0.007	-15.64	-5.2e-3	-15.64	0.0246
-15.54	-0.0313	-15.54	2.4e-3	-15.54	-0.0215	-15.54	-4.9e-3	-15.54	-0.0132	-15.54	-0.0279	-15.54	-0.0337	-15.54	-0.043	-15.54	-0.024	-15.54	-0.0186	-15.54	-0.0279	-15.54	-0.0176	-15.54	0.0156	-15.54	-0.0411	-15.54	9.7e-3	-15.54	-4.4e-3	-15.54	-0.001	-15.54	0.0288
-15.44	-0.0269	-15.44	2.8e-3	-15.44	-0.0172	-15.44	-0.0006	-15.44	-0.0128	-15.44	-0.0274	-15.44	-0.0294	-15.44	-0.0387	-15.44	-0.0196	-15.44	-0.0182	-15.44	-0.0274	-15.44	-0.0172	-15.44	0.0199	-15.44	-0.0299	-15.44	0.0141	-15.44	5.8e-3	-15.44	-2.5e-3	-15.44	0.0273
-15.34	-0.0215	-15.34	8.3e-3	-15.34	-0.0118	-15.34	4.8e-3	-15.34	-7.4e-3	-15.34	-0.022	-15.34	-0.024	-15.34	-0.0332	-15.34	-0.0142	-15.34	-0.0127	-15.34	-0.0318	-15.34	-0.0118	-15.34	0.0195	-15.34	-0.0196	-15.34	0.0127	-15.34	-4.4e-3	-15.34	-0.001	-15.34	0.0288
-15.24	-0.0185	-15.24	0.0113	-15.24	-8.7e-3	-15.24	7.9e-3	-15.24	-0.0102	-15.24	-0.019	-15.24	-0.021	-15.24	-0.0302	-15.24	-0.0112	-15.24	-9.7e-3	-15.24	-0.019	-15.24	-8.7e-3	-15.24	0.0186	-15.24	-0.0166	-15.24	0.0176	-15.24	-5.3e-3	-15.24	-3.9e-3	-15.24	0.0415
-15.14	-0.0224	-15.14	0.0142	-15.14	-5.8e-3	-15.14	0.0108	-15.14	-0.0112	-15.14	-0.0161	-15.14	-0.018	-15.14	-0.0273	-15.14	-0.0141	-15.14	-6.8e-3	-15.14	-0.0161	-15.14	-5.8e-3	-15.14	0.0215	-15.14	-0.0136	-15.14	0.0284	-15.14	-2.4e-3	-15.14	0.001	-15.14	0.0445
-15.04	-0.0257	-15.04	0.0158	-15.04	-4.2e-3	-15.04	6.5e-3	-15.04	-0.0194	-15.04	-0.0145	-15.04	-0.0164	-15.04	-0.0257	-15.04	-0.0164	-15.04	-5.2e-3	-15.04	-0.0145	-15.04	-4.2e-3	-15.04	0.0231	-15.04	-0.012	-15.04	0.0153	-15.04	3.1e-3	-15.04	0.0007	-15.04	0.0402
-14.94	-0.0242	-14.94	0.0173	-14.94	-2.7e-3	-14.94	0.01	-14.94	-0.0178	-14.94	-0.013	-14.94	-0.0149	-14.94	-0.0242	-14.94	-0.0149	-14.94	-9.5e-3	-14.94	-0.013	-14.94	-2.7e-3	-14.94	0.0246	-14.94	-0.0105	-14.94	0.0168	-14.94	0.0007	-14.94	-1.7e-3	-14.94	0.0339
-14.84	-0.0149	-14.84	0.0198	-14.84	-0.0002	-14.84	0.0164	-14.84	-9.5e-3	-14.84	-0.0105	-14.84	-0.0124	-14.84	-0.0217	-14.84	-0.0124	-14.84	-0.011	-14.84	-0.0105	-14.84	-0.0002	-14.84	0.0271	-14.84	-2.2e-3	-14.84	0.0193	-14.84	3.2e-3	-14.84	0.0008	-14.84	0.0344
-14.74	-9.3e-3	-14.74	0.0205	-14.74	0.0103	-14.74	0.0171	-14.74	-4.9e-3	-14.74	-9.8e-3	-14.74	-0.0176	-14.74	-0.021	-14.74	-0.0117	-14.74	-0.0005	-14.74	-9.8e-3	-14.74	0.0005	-14.74	0.0278	-14.74	-3.4e-3	-14.74	0.02	-14.74	-5.9e-3	-14.74	1.5e-3	-14.74	0.0313
-14.64	-7.7e-3	-14.64	0.0221	-14.64	2.1e-3	-14.64	8.9e-3	-14.64	-3.3e-3	-14.64	-8.2e-3	-14.64	-0.0199	-14.64	-0.0135	-14.64	-0.0101	-14.64	1.1e-3	-14.64	-0.014	-14.64	2.1e-3	-14.64	0.0294	-14.64	0.0001	-14.64	0.0158	-14.64	-4.3e-3	-14.64	3.1e-3	-14.64	0.0328
-14.54	-9.1e-3	-14.54	0.0207	-14.54	0.0007	-14.54	7.5e-3	-14.54	-4.7e-3	-14.54	-9.6e-3	-14.54	-0.0154	-14.54	-0.0169	-14.54	-0.0115	-14.54	-0.0003	-14.54	-0.0194	-14.54	0.0007	-14.54	0.028	-14.54	2.6e-3	-14.54	0.0104	-14.54	-5.7e-3	-14.54	1.6e-3	-14.54	0.0314
-14.44	-9.8e-3	-14.44	0.02	-14.44	3.9e-3	-14.44	6.8e-3	-14.44	-5.4e-3	-14.44	-0.0103	-14.44	-0.0181	-14.44	-0.0157	-14.44	-0.0123	-14.44	-0.001	-14.44	-0.0201	-14.44	0	-14.44	0.0312	-14.44	-0.004	-14.44	9.7e-3	-14.44	-6.4e-3	-14.44	0.0009	-14.44	0.0307
-14.34	-0.0111	-14.34	0.0226	-14.34	4.6e-3	-14.34	5.5e-3	-14.34	-6.7e-3	-14.34	-0.0115	-14.34	-0.0233	-14.34	-0.013	-14.34	-0.0135	-14.34	-2.3e-3	-14.34	-0.0213	-14.34	-1.3e-3	-14.34	0.0261	-14.34	-9.1e-3	-14.34	8.5e-3	-14.34	-7.6e-3	-14.34	-0.0003	-14.34	0.0197
-14.24	-0.0103	-14.24	0.0195	-14.24	9.3e-3	-14.24	0.0005	-14.24	-5.9e-3	-14.24	-0.0166	-14.24	-0.0166	-14.24	-0.0122	-14.24	-0.0127	-14.24	-1.5e-3	-14.24	-0.0146	-14.24	-0.0005	-14.24	0.0171	-14.24	-8.3e-3	-14.24	9.3e-3	-14.24	-2.9e-3	-14.24	0.0005	-14.24	0.0205
-14.14	-8.7e-3	-14.14	0.0113	-14.14	0.001	-14.14	-0.0117	-14.14	-4.4e-3	-14.14	-0.0131	-14.14	-0.0112	-14.14	-0.0224	-14.14	-0.0112	-14.14	0	-14.14	-9.2e-3	-14.14	0.001	-14.14	0.0186	-14.14	-6.8e-3	-14.14	0.0108	-14.14	-0.0151	-14.14	0.002	-14.14	0.0318
-14.04	1.2e-3	-14.04	9.5e-3	-14.04	-0.0008	-14.04	-7.6e-3	-14.04	-0.0003	-14.04	-0.011	-14.04	-3.2e-3	-14.04	-0.0242	-14.04	-0.013	-14.04	-1.7e-3	-14.04	-0.011	-14.04	-0.0008	-14.04	0.0168	-14.04	-0.0183	-14.04	0.009	-14.04	-0.0169	-14.04	0.0002	-14.04	0.03
-13.94	-0.0109	-13.94	0.0189	-13.94	-1.1e-3	-13.94	5.7e-3	-13.94	-2.6e-3	-13.94	-0.0114	-13.94	-3.6e-3	-13.94	-0.0245	-13.94	-0.0133	-13.94	3.8e-3	-13.94	-0.0211	-13.94	-1.1e-3	-13.94	0.0165	-13.94	-0.0128	-13.94	8.7e-3	-13.94	-0.0172	-13.94	-0.0001	-13.94	0.0238
-13.84	-9.6e-3	-13.84	0.0202	-13.84	0.0001	-13.84	-2.8e-3	-13.84	-5.2e-3	-13.84	-0.0101	-13.84	-2.3e-3	-13.84	-0.0233	-13.84	-0.0121	-13.84	0.0128	-13.84	-0.0199	-13.84	0.0001	-13.84	0.0275	-13.84	-7.7e-3	-13.84	0.0197	-13.84	-0.016	-13.84	1.1e-3	-13.84	0.0211
-13.74	-0.0152	-13.74	0.0214	-13.74	1.4e-3	-13.74	-1.6e-3	-13.74	1.9e-3	-13.74	-8.9e-3	-13.74	-1.1e-3	-13.74	-0.0221	-13.74	-0.0108	-13.74	6.3e-3	-13.74	-0.0186	-13.74	1.4e-3	-13.74	0.0287	-13.74	-6.4e-3	-13.74	0.0209	-13.74	-0.005	-13.74	2.4e-3	-13.74	0.0126
-13.64	-1.9e-3	-13.64	0.021	-13.64	0.001	-13.64	-1.9e-3	-13.64	5.4e-3	-13.64	-9.2e-3	-13.64	-1.4e-3	-13.64	-0.0224	-13.64	-0.0112	-13.64	9.8e-3	-13.64	-0.019	-13.64	6.9e-3	-13.64	0.0284	-13.64	-6.8e-3	-13.64	0.0206	-13.64	0.0005	-13.64	-3.9e-3	-13.64	0.022
-13.54	-3.5e-3	-13.54	0.0214	-13.54	7.2e-3	-13.54	-1.6e-3	-13.54	5.8e-3	-13.54	-8.9e-3	-13.54	4.8e-3	-13.54	-0.0162	-13.54	-0.0108	-13.54	0.0102	-13.54	-0.0128	-13.54	0.0111	-13.54	0.0287	-13.54	-0.0103	-13.54	0.0209	-13.54	-0.005	-13.54	-7.4e-3	-13.54	0.0224
-13.44	-8.6e-3	-13.44	0.0212	-13.44	0.011	-13.44	-1.7e-3	-13.44	5.6e-3	-13.44	-9.1e-3	-13.44	8.5e-3	-13.44	-0.0125	-13.44	-5.1e-3	-13.44	0.01	-13.44	-9.1e-3	-13.44	0.011	-13.44	0.0188	-13.44	-6.6e-3	-13.44	0.0207	-13.44	-5.1e-3	-13.44	-7.6e-3	-13.44	0.0222
-13.34	-2.6e-3	-13.34	0.0203	-13.34	0.0101	-13.34	-2.6e-3	-13.34	4.7e-3	-13.34	-9.9e-3	-13.34	7.6e-3	-13.34	-0.0134	-13.34	-2.1e-3	-13.34	0.0189	-13.34	-9.9e-3	-13.34	4.2e-3	-13.34	0.0179	-13.34	-7.5e-3	-13.34	0.0101	-13.34	-0.006	-13.34	-8.5e-3	-13.34	0.0213
-13.24	3.7e-3	-13.24	0.012	-13.24	0.0115	-13.24	-1.2e-3	-13.24	6.1e-3	-13.24	-8.5e-3	-13.24	9.1e-3	-13.24	-0.0119	-13.24	-0.0007	-13.24	0.0203	-13.24	-8.5e-3	-13.24	7.6e-3	-13.24	0.0193	-13.24	-6.1e-3	-13.24	0.0115	-13.24	5.1e-3	-13.24	-7.1e-3	-13.24	0.0227
-13.14	2.6e-3	-13.14	0.0207	-13.14	0.0104	-13.14	-2.3e-3	-13.14	5.1e-3	-13.14	-9.6e-3	-13.14	0.008	-13.14	-0.013	-13.14	-1.8e-3	-13.14	0.0192	-13.14	-9.6e-3	-13.14	0.0104	-13.14	0.0182	-13.14	-1.3e-3	-13.14	0.0104	-13.14	-5.7e-3	-13.14	-8.1e-3	-13.14	0.0119
-13.04	2.4e-3	-13.04	0.0205	-13.04	0.0103	-13.04	-2.4e-3	-13.04	4.9e-3	-13.04	-9.8e-3	-13.04	7.8e-3	-13.04	-0.0132	-13.04	-0.002	-13.04	0.019	-13.04	0	-13.04	0.0103	-13.04	0.0181	-13.04	2.4e-3	-13.04	0.0103	-13.04	-5.9e-3	-13.04	-8.3e-3	-13.04	0.0156
-12.94	-4.4e-3	-12.94	0.0205	-12.94	0.0103	-12.94	-2.4e-3	-12.94	4.9e-3	-12.94	-9.8e-3	-12.94	7.8e-3	-12.94	-0.0229	-12.94	-0.002	-12.94	9.3e-3	-12.94	0	-12.94	0.0103	-12.94	0.0181	-12.94	2.4e-3	-12.94	0.0103	-12.94	-5.9e-3	-12.94	-8.3e-3	-12.94	0.0176
-12.84	-9.5e-3	-12.84	0.0145	-12.84	0.0101	-12.84	-2.6e-3	-12.84	4.7e-3	-12.84	-9.9e-3	-12.84	7.6e-3	-12.84	-0.0134	-12.84	-2.1e-3	-12.84	9.1e-3	-12.84	-0.0002	-12.84	0.0101	-12.84	8.1e-3	-12.84	2.3e-3	-12.84	0.0101	-12.84	-0.006	-12.84	-2.6e-3	-12.84	0.0213
-12.74	-0.01	-12.74	0.0159	-12.74	9.5e-3	-12.74	2.7e-3	-12.74	-5.6e-3	-12.74	-0.0105	-12.74	7.1e-3	-12.74	-0.0139	-12.74	-2.7e-3	-12.74	8.6e-3	-12.74	6.1e-3	-12.74	9.5e-3	-12.74	7.6e-3	-12.74	-0.008	-12.74	9.5e-3	-12.74	-6.6e-3	-12.74	0.0008	-12.74	0.0208
-12.64	-9.5e-3	-12.64	0.0203	-12.64	0.0101	-12.64	1.3e-3	-12.64	4.7e-3	-12.64	-4.1e-3	-12.64	0.0135	-12.64	-0.0134	-12.64	-2.1e-3	-12.64	9.1e-3	-12.64	0.0115	-12.64	0.0198	-12.64	8.1e-3	-12.64	-7.5e-3	-12.64	0.0101	-12.64	-0.006	-12.64	1.3e-3	-12.64	0.0213
-12.54	-9.5e-3	-12.54	0.0203	-12.54	6.2e-3	-12.54	-2.6e-3	-12.54	4.7e-3	-12.54	-0.0002	-12.54	0.0115	-12.54	-0.0173	-12.54	-2.1e-3	-12.54	9.1e-3	-12.54	0.0115	-12.54	0.0198	-12.54	8.1e-3	-12.54	-7.5e-3	-12.54	0.0101	-12.54	-0.0002	-12.54	1.3e-3	-12.54	0.0213
-12.44	-9.4e-3	-12.44	0.0107	-12.44	0.0102	-12.44	-2.5e-3	-12.44	4.8e-3	-12.44	-0.0001	-12.44	7.7e-3	-12.44	-0.0133	-12.44	-0.002	-12.44	9.2e-3	-12.44	0.0116	-12.44	0.0199	-12.44	8.2e-3	-12.44	-7.4e-3	-12.44	0.0102	-12.44	3.8e-3	-12.44	-8.4e-3	-12.44	0.0116
-12.34	-1.6e-3	-12.34	8.6e-3	-12.34	8.1e-3	-12.34	1.3e-3	-12.34	8.6e-3	-12.34	-2.1e-3	-12.34	5.7e-3	-12.34	-5.5e-3	-12.34	-4.1e-3	-12.34	7.1e-3	-12.34	-0.0002	-12.34	0.0179	-12.34	6.2e-3	-12.34	-3.6e-3	-12.34	8.1e-3	-12.34	1.8e-3	-12.34	-0.0007	-12.34	9.6e-3
-12.24	-2.7e-3	-12.24	7.5e-3	-12.24	7.1e-3	-12.24	4.1e-3	-12.24	5.6e-3	-12.24	-3.2e-3	-12.24	4.6e-3	-12.24	-0.0164	-12.24	-5.1e-3	-12.24	6.1e-3	-12.24	-1.2e-3	-12.24	0.0168	-12.24	5.1e-3	-12.24	-0.0008	-12.24	7.1e-3	-12.24	-5.1e-3	-12.24	-0.0115	-12.24	8.5e-3
-12.14	-0.0132	-12.14	0.001	-12.14	6.3e-3	-12.14	3.4e-3	-12.14	0.001	-12.14	-3.9e-3	-12.14	3.9e-3	-12.14	-0.0171	-12.14	-5.9e-3	-12.14	5.4e-3	-12.14	3.9e-3	-12.14	0.0161	-12.14	4.4e-3	-12.14	-1.5e-3	-12.14	6.3e-3	-12.14	-3.9e-3	-12.14	-0.0122	-12.14	7.8e-3
-12.04	-0.0135	-12.04	2.6e-3	-12.04	0.006	-12.04	3.1e-3	-12.04	6.5e-3	-12.04	-4.3e-3	-12.04	3.6e-3	-12.04	-0.0174	-12.04	-6.2e-3	-12.04	0.005	-12.04	7.5e-3	-12.04	0.0158	-12.04	0.004	-12.04	-1.8e-3	-12.04	0.006	-12.04	-0.0004	-12.04	-0.0184	-12.04	7.5e-3
-11.94	-8.1e-3	-11.94	0.0148	-11.94	4.6e-3	-11.94	1.6e-3	-11.94	0.009	-11.94	-5.7e-3	-11.94	2.1e-3	-11.94	-0.0189	-11.94	-7.6e-3	-11.94	3.6e-3	-11.94	0.006	-11.94	0.0143	-11.94	2.6e-3	-11.94	-3.2e-3	-11.94	4.6e-3	-11.94	-1.8e-3	-11.94	-0.0179	-11.94	0.006
-11.84	-0.002	-11.84	0.0102	-11.84	-0.004	-11.84	2.9e-3	-11.84	0.0102	-11.84	-4.4e-3	-11.84	3.4e-3	-11.84	-0.0118	-11.84	-0.0123	-11.84	0.0107	-11.84	7.3e-3	-11.84	0.0156	-11.84	-0.003	-11.84	-0.002	-11.84	5.8e-3	-11.84	-0.0005	-11.84	-0.0186	-11.84	7.3e-3
-11.74	7.4e-3	-11.74	5.9e-3	-11.74	-4.3e-3	-11.74	2.5e-3	-11.74	0.0138	-11.74	-4.8e-3	-11.74	0.003	-11.74	-8.2e-3	-11.74	-8.7e-3	-11.74	0.0142	-11.74	6.9e-3	-11.74	0.0152	-11.74	-1.4e-3	-11.74	-2.4e-3	-11.74	5.5e-3	-11.74	-0.0009	-11.74	-0.017	-11.74	6.9e-3
-11.64	6.9e-3	-11.64	0.0113	-11.64	-4.8e-3	-11.64	0.002	-11.64	-0.0004	-11.64	-5.3e-3	-11.64	0.0123	-11.64	0.001	-11.64	-9.2e-3	-11.64	7.9e-3	-11.64	6.4e-3	-11.64	0.0147	-11.64	0.003	-11.64	-2.9e-3	-11.64	4.9e-3	-11.64	-1.4e-3	-11.64	-0.0136	-11.64	6.4e-3
-11.54	-1.6e-3	-11.54	6.7e-3	-11.54	2.3e-3	-11.54	0.013	-11.54	0.0164	-11.54	-4.1e-3	-11.54	3.7e-3	-11.54	2.3e-3	-11.54	-0.008	-11.54	5.2e-3	-11.54	7.6e-3	-11.54	0.0218	-11.54	4.2e-3	-11.54	4.2e-3	-11.54	0.012	-11.54	-0.0002	-11.54	-2.6e-3	-11.54	-2.1e-3
-11.44	6.3e-3	-11.44	0.0146	-11.44	4.3e-3	-11.44	0.0111	-11.44	0.0185	-11.44	-5.9e-3	-11.44	1.9e-3	-11.44	0.0004	-11.44	-9.9e-3	-11.44	3.3e-3	-11.44	5.8e-3	-11.44	0.0238	-11.44	2.4e-3	-11.44	6.3e-3	-11.44	0.0141	-11.44	-0.002	-11.44	-4.5e-3	-11.44	-0.004
-11.34	5.5e-3	-11.34	0.0138	-11.34	3.5e-3	-11.34	0.0162	-11.34	0.0118	-11.34	0.003	-11.34	1.1e-3	-11.34	-0.0004	-11.34	-0.0107	-11.34	2.5e-3	-11.34	0.005	-11.34	0.0172	-11.34	-5.3e-3	-11.34	5.5e-3	-11.34	0.0133	-11.34	-2.8e-3	-11.34	-5.3e-3	-11.34	0.005
-11.24	-4.8e-3	-11.24	0.0132	-11.24	0.003	-11.24	9.8e-3	-11.24	7.4e-3	-11.24	2.5e-3	-11.24	0.0005	-11.24	-0.0009	-11.24	0.0005	-11.24	0.002	-11.24	4.4e-3	-11.24	0.0127	-11.24	-0.0205	-11.24	4.9e-3	-11.24	0.0127	-11.24	-3.4e-3	-11.24	-5.8e-3	-11.24	-5.3e-3
-11.14	-4.5e-3	-11.14	3.8e-3	-11.14	-2.5e-3	-11.14	4.3e-3	-11.14	7.7e-3	-11.14	-6.9e-3	-11.14	0.0009	-11.14	-0.0006	-11.14	0.0009	-11.14	2.4e-3	-11.14	4.8e-3	-11.14	0.0131	-11.14	-0.0133	-11.14	5.3e-3	-11.14	0.0131	-11.14	-0.003	-11.14	-5.5e-3	-11.14	-0.005
-11.04	6.3e-3	-11.04	-0.001	-11.04	0.0005	-11.04	1.5e-3	-11.04	8.8e-3	-11.04	-5.9e-3	-11.04	0.002	-11.04	0.0005	-11.04	0.002	-11.04	3.4e-3	-11.04	5.9e-3	-11.04	0.0142	-11.04	-0.0142	-11.04	6.3e-3	-11.04	0.0142	-11.04	-5.9e-3	-11.04	-4.4e-3	-11.04	-3.9e-3
-10.94	-3.8e-3	-10.94	4.5e-3	-10.94	0.004	-10.94	1.1e-3	-10.94	8.4e-3	-10.94	3.6e-3	-10.94	1.6e-3	-10.94	0.0001	-10.94	1.6e-3	-10.94	3.1e-3	-10.94	0.0153	-10.94	0.0197	-10.94	-0.0194	-10.94	-3.8e-3	-10.94	0.0138	-10.94	1.6e-3	-10.94	-4.7e-3	-10.94	-4.3e-3
-10.84	6.3e-3	-10.84	-4.9e-3	-10.84	4.4e-3	-10.84	1.5e-3	-10.84	8.8e-3	-10.84	3.9e-3	-10.84	0.002	-10.84	0.0005	-10.84	0.002	-10.84	-2.4e-3	-10.84	9.8e-3	-10.84	0.0181	-10.84	-0.019	-10.84	2.4e-3	-10.84	0.0142	-10.84	-0.0117	-10.84	-4.4e-3	-10.84	-3.9e-3
-10.74	-0.005	-10.74	-6.5e-3	-10.74	2.8e-3	-10.74	-0.0001	-10.74	7.2e-3	-10.74	2.3e-3	-10.74	0.0004	-10.74	0.0106	-10.74	0.0004	-10.74	-7.9e-3	-10.74	4.3e-3	-10.74	0.0126	-10.74	-0.0206	-10.74	-1.1e-3	-10.74	0.0126	-10.74	-7.5e-3	-10.74	3.8e-3	-10.74	-5.5e-3
-10.64	-6.3e-3	-10.64	-7.7e-3	-10.64	1.6e-3	-10.64	8.4e-3	-10.64	5.9e-3	-10.64	1.1e-3	-10.64	-0.0009	-10.64	9.4e-3	-10.64	-0.0009	-10.64	-9.2e-3	-10.64	0.003	-10.64	0.0113	-10.64	-0.0219	-10.64	-6.3e-3	-10.64	0.0113	-10.64	-4.8e-3	-10.64	2.5e-3	-10.64	-6.7e-3
-10.54	-5.9e-3	-10.54	-7.4e-3	-10.54	1.9e-3	-10.54	8.7e-3	-10.54	6.3e-3	-10.54	1.4e-3	-10.54	-0.0005	-10.54	9.7e-3	-10.54	-0.0005	-10.54	-8.8e-3	-10.54	3.4e-3	-10.54	0.0117	-10.54	-4.9e-3	-10.54	-5.9e-3	-10.54	0.0117	-10.54	-4.4e-3	-10.54	2.9e-3	-10.54	-6.4e-3
-10.44	-6.8e-3	-10.44	1.5e-3	-10.44	0.001	-10.44	7.9e-3	-10.44	5.4e-3	-10.44	0.0005	-10.44	-1.4e-3	-10.44	8.8e-3	-10.44	-1.4e-3	-10.44	-9.7e-3	-10.44	2.5e-3	-10.44	0.0108	-10.44	-0.0009	-10.44	-6.8e-3	-10.44	0.0108	-10.44	4.4e-3	-10.44	0.002	-10.44	-7.3e-3
-10.34	-1.6e-3	-10.34	0.0008	-10.34	0.0003	-10.34	7.1e-3	-10.34	4.7e-3	-10.34	-0.0002	-10.34	3.7e-3	-10.34	8.1e-3	-10.34	-2.1e-3	-10.34	-4.6e-3	-10.34	1.8e-3	-10.34	0.0101	-10.34	-1.6e-3	-10.34	-7.5e-3	-10.34	0.0003	-10.34	3.7e-3	-10.34	1.3e-3	-10.34	-0.008
-10.24	0.0119	-10.24	-9.1e-3	-10.24	0.0001	-10.24	0.007	-10.24	4.5e-3	-10.24	9.4e-3	-10.24	1.6e-3	-10.24	7.9e-3	-10.24	-2.3e-3	-10.24	-0.0008	-10.24	1.6e-3	-10.24	9.9e-3	-10.24	-8.7e-3	-10.24	-7.7e-3	-10.24	0.0001	-10.24	-6.2e-3	-10.24	1.1e-3	-10.24	-8.2e-3
-10.14	4.2e-3	-10.14	-0.0109	-10.14	-1.6e-3	-10.14	5.2e-3	-10.14	2.8e-3	-10.14	7.6e-3	-10.14	1.8e-3	-10.14	6.2e-3	-10.14	-4.1e-3	-10.14	-2.6e-3	-10.14	-0.0002	-10.14	8.1e-3	-10.14	-8.5e-3	-10.14	-9.5e-3	-10.14	-1.6e-3	-10.14	1.8e-3	-10.14	-0.0007	-10.14	-9.9e-3
-10.04	0	-10.04	-0.0113	-10.04	-0.002	-10.04	4.8e-3	-10.04	2.4e-3	-10.04	-2.5e-3	-10.04	5.3e-3	-10.04	5.8e-3	-10.04	-4.4e-3	-10.04	-0.003	-10.04	-0.0005	-10.04	7.8e-3	-10.04	-0.004	-10.04	-9.8e-3	-10.04	7.8e-3	-10.04	1.4e-3	-10.04	-0.001	-10.04	-0.0103
-9.94	1.3e-3	-9.94	-9.9e-3	-9.94	-0.0007	-9.94	6.2e-3	-9.94	3.7e-3	-9.94	-1.2e-3	-9.94	6.7e-3	-9.94	7.1e-3	-9.94	-3.1e-3	-9.94	-1.6e-3	-9.94	0.0008	-9.94	9.1e-3	-9.94	-2.6e-3	-9.94	-8.5e-3	-9.94	9.1e-3	-9.94	-0.007	-9.94	0.0003	-9.94	-0.009
-9.84	0.0005	-9.84	-0.0107	-9.84	-1.5e-3	-9.84	9.3e-3	-9.84	2.9e-3	-9.84	7.8e-3	-9.84	5.9e-3	-9.84	6.3e-3	-9.84	-3.9e-3	-9.84	-2.4e-3	-9.84	0	-9.84	8.3e-3	-9.84	-3.4e-3	-9.84	-9.3e-3	-9.84	-1.5e-3	-9.84	-7.8e-3	-9.84	-0.0005	-9.84	-9.8e-3
-9.74	-0.0002	-9.74	4.2e-3	-9.74	-2.2e-3	-9.74	0.0008	-9.74	2.2e-3	-9.74	7.1e-3	-9.74	5.1e-3	-9.74	5.6e-3	-9.74	-4.6e-3	-9.74	-3.2e-3	-9.74	-0.0007	-9.74	-2.2e-3	-9.74	-0.011	-9.74	-0.01	-9.74	-2.2e-3	-9.74	-8.5e-3	-9.74	-1.2e-3	-9.74	-0.0202
-9.64	-2.4e-3	-9.64	5.9e-3	-9.64	-4.3e-3	-9.64	2.5e-3	-9.64	-5.8e-3	-9.64	0.005	-9.64	0.003	-9.64	3.5e-3	-9.64	-6.7e-3	-9.64	-5.3e-3	-9.64	8.9e-3	-9.64	-4.3e-3	-9.64	-0.018	-9.64	-2.4e-3	-9.64	-4.3e-3	-9.64	-0.0107	-9.64	-3.3e-3	-9.64	-6.7e-3
-9.54	7.6e-3	-9.54	6.1e-3	-9.54	-4.1e-3	-9.54	-3.2e-3	-9.54	-3.6e-3	-9.54	5.1e-3	-9.54	7.1e-3	-9.54	3.7e-3	-9.54	-6.6e-3	-9.54	-5.1e-3	-9.54	9.1e-3	-9.54	-0.01	-9.54	-0.0178	-9.54	-2.2e-3	-9.54	-4.1e-3	-9.54	-0.0105	-9.54	-3.2e-3	-9.54	-8.5e-3
-9.44	7.4e-3	-9.44	0.0001	-9.44	-4.3e-3	-9.44	-7.2e-3	-9.44	0.0001	-9.44	0.005	-9.44	-6.7e-3	-9.44	3.5e-3	-9.44	-6.7e-3	-9.44	-5.3e-3	-9.44	-2.8e-3	-9.44	-0.0141	-9.44	-0.0111	-9.44	-0.0121	-9.44	-4.3e-3	-9.44	-0.0107	-9.44	-3.3e-3	-9.44	-0.0126
-9.34	6.9e-3	-9.34	1.5e-3	-9.34	-4.8e-3	-9.34	-7.8e-3	-9.34	-0.0004	-9.34	4.4e-3	-9.34	-7.3e-3	-9.34	0.003	-9.34	-7.3e-3	-9.34	-5.8e-3	-9.34	8.3e-3	-9.34	-4.8e-3	-9.34	-6.8e-3	-9.34	-0.0127	-9.34	-4.8e-3	-9.34	-5.3e-3	-9.34	-3.9e-3	-9.34	-0.0131
-9.24	4.2e-3	-9.24	-0.007	-9.24	-7.5e-3	-9.24	-0.0104	-9.24	-0.009	-9.24	1.8e-3	-9.24	-0.0002	-9.24	0.0003	-9.24	-9.9e-3	-9.24	-8.5e-3	-9.24	5.7e-3	-9.24	-7.5e-3	-9.24	-0.0163	-9.24	-0.0153	-9.24	-7.5e-3	-9.24	-4.1e-3	-9.24	-6.5e-3	-9.24	-0.0158
-9.14	4.4e-3	-9.14	2.9e-3	-9.14	-7.3e-3	-9.14	-4.4e-3	-9.14	-0.0127	-9.14	0.002	-9.14	0	-9.14	0.0103	-9.14	-9.8e-3	-9.14	-8.3e-3	-9.14	5.9e-3	-9.14	-7.3e-3	-9.14	-0.021	-9.14	-5.4e-3	-9.14	-7.3e-3	-9.14	-3.9e-3	-9.14	-6.3e-3	-9.14	-0.0156
-9.04	4.4e-3	-9.04	2.9e-3	-9.04	-7.3e-3	-9.04	-6.3e-3	-9.04	-2.9e-3	-9.04	0.002	-9.04	0	-9.04	0.0103	-9.04	-9.8e-3	-9.04	-8.3e-3	-9.04	5.9e-3	-9.04	-7.3e-3	-9.04	-0.021	-9.04	-5.4e-3	-9.04	-7.3e-3	-9.04	-3.9e-3	-9.04	-6.3e-3	-9.04	-0.0254
-8.94	4.7e-3	-8.94	-2.6e-3	-8.94	-0.007	-8.94	-9.9e-3	-8.94	3.3e-3	-8.94	2.3e-3	-8.94	0.0004	-8.94	4.7e-3	-8.94	-9.4e-3	-8.94	-7.9e-3	-8.94	6.2e-3	-8.94	-0.007	-8.94	-0.0206	-8.94	-0.005	-8.94	-0.007	-8.94	2.3e-3	-8.94	-0.006	-8.94	-0.025
-8.84	-3.5e-3	-8.84	-7.9e-3	-8.84	-8.4e-3	-8.84	-0.0113	-8.84	5.8e-3	-8.84	0.0009	-8.84	-1.1e-3	-8.84	-0.0006	-8.84	-1.1e-3	-8.84	-9.4e-3	-8.84	4.8e-3	-8.84	-8.4e-3	-8.84	-0.0221	-8.84	-6.4e-3	-8.84	-8.4e-3	-8.84	4.8e-3	-8.84	-7.4e-3	-8.84	-0.0265
-8.74	-8.4e-3	-8.74	-7.9e-3	-8.74	-8.4e-3	-8.74	-7.4e-3	-8.74	5.8e-3	-8.74	0.0009	-8.74	-1.1e-3	-8.74	-0.0006	-8.74	-1.1e-3	-8.74	-9.4e-3	-8.74	4.8e-3	-8.74	-8.4e-3	-8.74	-0.0221	-8.74	-6.4e-3	-8.74	-8.4e-3	-8.74	4.8e-3	-8.74	-7.4e-3	-8.74	-0.0265
-8.64	-7.5e-3	-8.64	-0.007	-8.64	-7.5e-3	-8.64	-0.0104	-8.64	0.0008	-8.64	1.8e-3	-8.64	-0.0002	-8.64	0.0003	-8.64	5.7e-3	-8.64	-8.5e-3	-8.64	5.7e-3	-8.64	-7.5e-3	-8.64	-0.0212	-8.64	-5.5e-3	-8.64	-7.5e-3	-8.64	5.7e-3	-8.64	-6.5e-3	-8.64	-0.0256
-8.54	-0.005	-8.54	-4.5e-3	-8.54	-0.005	-8.54	-7.9e-3	-8.54	-0.0006	-8.54	0.014	-8.54	-7.5e-3	-8.54	2.8e-3	-8.54	0.0121	-8.54	-0.006	-8.54	8.2e-3	-8.54	-0.005	-8.54	-0.0187	-8.54	-3.1e-3	-8.54	-0.005	-8.54	8.2e-3	-8.54	7.7e-3	-8.54	-0.0231
-8.44	4.7e-3	-8.44	-4.5e-3	-8.44	-0.005	-8.44	-2.1e-3	-8.44	-0.0006	-8.44	4.3e-3	-8.44	-7.5e-3	-8.44	2.8e-3	-8.44	0.0121	-8.44	-0.006	-8.44	8.2e-3	-8.44	-0.005	-8.44	-0.0187	-8.44	2.8e-3	-8.44	-0.005	-8.44	8.2e-3	-8.44	7.7e-3	-8.44	-0.0231
-8.34	0.0114	-8.34	-4.7e-3	-8.34	-5.2e-3	-8.34	1.6e-3	-8.34	-0.0008	-8.34	4.1e-3	-8.34	-7.6e-3	-8.34	0.0124	-8.34	2.1e-3	-8.34	-6.2e-3	-8.34	0.008	-8.34	-5.2e-3	-8.34	-0.0189	-8.34	6.5e-3	-8.34	-5.2e-3	-8.34	0.008	-8.34	7.5e-3	-8.34	-0.0135
-8.24	0.0145	-8.24	-0.0006	-8.24	-0.007	-8.24	3.8e-3	-8.24	-2.6e-3	-8.24	2.3e-3	-8.24	-9.4e-3	-8.24	0.0106	-8.24	0.0101	-8.24	-7.9e-3	-8.24	6.2e-3	-8.24	-0.007	-8.24	-0.0206	-8.24	4.7e-3	-8.24	-0.007	-8.24	6.2e-3	-8.24	5.7e-3	-8.24	-0.025
-8.14	7.7e-3	-8.14	3.3e-3	-8.14	-0.007	-8.14	-9.9e-3	-8.14	-2.6e-3	-8.14	2.3e-3	-8.14	0.0004	-8.14	0.0106	-8.14	0.0101	-8.14	-7.9e-3	-8.14	6.2e-3	-8.14	-0.007	-8.14	-0.0206	-8.14	4.7e-3	-8.14	-0.007	-8.14	6.2e-3	-8.14	5.7e-3	-8.14	-0.025
-8.04	3.3e-3	-8.04	3.8e-3	-8.04	-6.4e-3	-8.04	-3.5e-3	-8.04	-0.002	-8.04	2.8e-3	-8.04	0.0009	-8.04	0.0111	-8.04	0.0107	-8.04	-7.4e-3	-8.04	6.7e-3	-8.04	-6.4e-3	-8.04	-0.0201	-8.04	5.3e-3	-8.04	-6.4e-3	-8.04	0.0009	-8.04	6.3e-3	-8.04	-0.0245
-7.94	2.3e-3	-7.94	2.8e-3	-7.94	-7.5e-3	-7.94	-6.5e-3	-7.94	-3.1e-3	-7.94	1.8e-3	-7.94	-0.0002	-7.94	0.0198	-7.94	9.6e-3	-7.94	-8.5e-3	-7.94	5.7e-3	-7.94	-7.5e-3	-7.94	-0.0212	-7.94	4.2e-3	-7.94	-0.0134	-7.94	-4.1e-3	-7.94	-0.0007	-7.94	-0.0256
-7.84	2.4e-3	-7.84	-2.9e-3	-7.84	-7.3e-3	-7.84	-0.0103	-7.84	-2.9e-3	-7.84	0.002	-7.84	-9.8e-3	-7.84	0.0103	-7.84	9.8e-3	-7.84	1.5e-3	-7.84	0.0156	-7.84	-7.3e-3	-7.84	-0.021	-7.84	4.4e-3	-7.84	-0.0171	-7.84	0.002	-7.84	-4.4e-3	-7.84	-0.0254
-7.74	0.001	-7.74	-0.018	-7.74	-8.7e-3	-7.74	0.004	-7.74	-4.4e-3	-7.74	0.0005	-7.74	-1.4e-3	-7.74	8.8e-3	-7.74	8.3e-3	-7.74	0	-7.74	0.0142	-7.74	-8.7e-3	-7.74	-0.0224	-7.74	0.003	-7.74	-0.0185	-7.74	4.4e-3	-7.74	-5.8e-3	-7.74	-0.021
-7.64	1.6e-3	-7.64	-0.0175	-7.64	-8.2e-3	-7.64	8.4e-3	-7.64	-3.8e-3	-7.64	1.1e-3	-7.64	-0.0009	-7.64	9.4e-3	-7.64	8.9e-3	-7.64	0.0006	-7.64	0.0147	-7.64	-0.0141	-7.64	-0.015	-7.64	-2.4e-3	-7.64	-0.018	-7.64	0.005	-7.64	-5.3e-3	-7.64	-0.0165
-7.54	2.3e-3	-7.54	-0.0168	-7.54	-7.5e-3	-7.54	3.2e-3	-7.54	-3.1e-3	-7.54	1.8e-3	-7.54	-0.0002	-7.54	0.0198	-7.54	9.6e-3	-7.54	1.3e-3	-7.54	0.0154	-7.54	-0.0173	-7.54	-9.5e-3	-7.54	4.2e-3	-7.54	-0.0173	-7.54	5.7e-3	-7.54	-4.6e-3	-7.54	-0.0158
-7.44	3.9e-3	-7.44	-0.0152	-7.44	-5.9e-3	-7.44	0.0009	-7.44	-1.5e-3	-7.44	3.4e-3	-7.44	1.4e-3	-7.44	0.0117	-7.44	0.0112	-7.44	2.9e-3	-7.44	7.3e-3	-7.44	-0.0157	-7.44	-7.9e-3	-7.44	5.8e-3	-7.44	-0.0157	-7.44	7.3e-3	-7.44	-0.003	-7.44	-0.0142
-7.34	4.6e-3	-7.34	-4.7e-3	-7.34	-5.2e-3	-7.34	1.6e-3	-7.34	-0.0008	-7.34	4.1e-3	-7.34	2.1e-3	-7.34	0.0222	-7.34	0.0119	-7.34	-2.3e-3	-7.34	0.0178	-7.34	-0.015	-7.34	-7.1e-3	-7.34	6.5e-3	-7.34	-0.015	-7.34	0.008	-7.34	-2.3e-3	-7.34	-0.0135
-7.24	3.3e-3	-7.24	-5.9e-3	-7.24	-6.4e-3	-7.24	0.0102	-7.24	-0.002	-7.24	2.8e-3	-7.24	0.0009	-7.24	0.0209	-7.24	0.0107	-7.24	-7.4e-3	-7.24	0.0165	-7.24	-0.0162	-7.24	1.4e-3	-7.24	5.3e-3	-7.24	-0.0162	-7.24	0.0009	-7.24	-3.5e-3	-7.24	-0.0147
-7.14	0.006	-7.14	-3.3e-3	-7.14	-3.8e-3	-7.14	0.0128	-7.14	0.0006	-7.14	5.5e-3	-7.14	3.6e-3	-7.14	0.0177	-7.14	0.0133	-7.14	-4.7e-3	-7.14	0.0192	-7.14	-0.0135	-7.14	-5.7e-3	-7.14	7.9e-3	-7.14	-0.0135	-7.14	-0.0004	-7.14	-0.0008	-7.14	-0.0121
-7.04	3.5e-3	-7.04	-0.0155	-7.04	-6.3e-3	-7.04	0.0103	-7.04	-1.9e-3	-7.04	0.0128	-7.04	1.1e-3	-7.04	0.0113	-7.04	0.0108	-7.04	-7.2e-3	-7.04	6.9e-3	-7.04	-0.016	-7.04	1.6e-3	-7.04	0.0152	-7.04	-0.016	-7.04	6.9e-3	-7.04	6.4e-3	-7.04	-0.0146
-6.94	0.004	-6.94	-0.0151	-6.94	-5.8e-3	-6.94	0.0108	-6.94	-1.4e-3	-6.94	0.0132	-6.94	-4.4e-3	-6.94	0.0118	-6.94	0.0113	-6.94	-6.8e-3	-6.94	7.4e-3	-6.94	-0.0156	-6.94	0.002	-6.94	5.9e-3	-6.94	-5.8e-3	-6.94	7.4e-3	-6.94	6.9e-3	-6.94	-0.0141
-6.84	5.3e-3	-6.84	-0.0138	-6.84	-4.5e-3	-6.84	6.3e-3	-6.84	-0.0001	-6.84	0.0146	-6.84	-6.9e-3	-6.84	0.0131	-6.84	2.8e-3	-6.84	-5.5e-3	-6.84	8.7e-3	-6.84	-0.0142	-6.84	3.3e-3	-6.84	7.2e-3	-6.84	-4.5e-3	-6.84	8.7e-3	-6.84	8.2e-3	-6.84	-0.0128
-6.74	6.5e-3	-6.74	-0.0125	-6.74	-9.1e-3	-6.74	3.6e-3	-6.74	1.2e-3	-6.74	0.0158	-6.74	0.0002	-6.74	0.0143	-6.74	0.0138	-6.74	-4.2e-3	-6.74	9.9e-3	-6.74	-7.1e-3	-6.74	4.6e-3	-6.74	8.5e-3	-6.74	-3.2e-3	-6.74	9.9e-3	-6.74	9.5e-3	-6.74	-0.0115
-6.64	7.7e-3	-6.64	-0.0114	-6.64	-0.0119	-6.64	4.7e-3	-6.64	0.0121	-6.64	0.0111	-6.64	5.2e-3	-6.64	0.0155	-6.64	0.0111	-6.64	-3.1e-3	-6.64	4.3e-3	-6.64	-2.1e-3	-6.64	5.7e-3	-6.64	0.0194	-6.64	-0.0119	-6.64	0.0111	-6.64	0.0106	-6.64	-0.0104
-6.54	7.6e-3	-6.54	-0.0115	-6.54	-0.0119	-6.54	4.7e-3	-6.54	2.2e-3	-6.54	7.1e-3	-6.54	5.1e-3	-6.54	0.0154	-6.54	0.0247	-6.54	-3.2e-3	-6.54	-0.0007	-6.54	-2.2e-3	-6.54	5.6e-3	-6.54	0.0193	-6.54	-0.008	-6.54	0.011	-6.54	0.0105	-6.54	-0.0105
-6.44	6.8e-3	-6.44	-0.0123	-6.44	-0.003	-6.44	3.9e-3	-6.44	1.4e-3	-6.44	6.3e-3	-6.44	4.4e-3	-6.44	0.0244	-6.44	0.018	-6.44	-0.004	-6.44	-1.5e-3	-6.44	-0.003	-6.44	4.8e-3	-6.44	0.0185	-6.44	-6.9e-3	-6.44	0.0102	-6.44	9.7e-3	-6.44	-0.0113
-6.34	4.7e-3	-6.34	-0.0202	-6.34	-0.005	-6.34	1.8e-3	-6.34	-0.0006	-6.34	4.3e-3	-6.34	2.3e-3	-6.34	0.0126	-6.34	0.0121	-6.34	-0.006	-6.34	-3.6e-3	-6.34	-0.0109	-6.34	0.0126	-6.34	0.0165	-6.34	-0.0206	-6.34	8.2e-3	-6.34	0.0174	-6.34	-7.5e-3
-6.24	0.006	-6.24	-0.0228	-6.24	2.1e-3	-6.24	3.1e-3	-6.24	0.0006	-6.24	5.5e-3	-6.24	3.6e-3	-6.24	0.0138	-6.24	0.0192	-6.24	-4.7e-3	-6.24	-2.3e-3	-6.24	-7.7e-3	-6.24	0.004	-6.24	0.0177	-6.24	-0.0233	-6.24	9.4e-3	-6.24	0.0187	-6.24	-2.3e-3
-6.14	6.5e-3	-6.14	-0.0223	-6.14	6.5e-3	-6.14	3.6e-3	-6.14	1.2e-3	-6.14	0.006	-6.14	4.1e-3	-6.14	0.0241	-6.14	0.0236	-6.14	5.5e-3	-6.14	-1.8e-3	-6.14	-9.1e-3	-6.14	4.6e-3	-6.14	0.0182	-6.14	-0.013	-6.14	9.9e-3	-6.14	0.0192	-6.14	-1.8e-3
-6.04	0.0172	-6.04	-0.0116	-6.04	7.4e-3	-6.04	-2.4e-3	-6.04	0.002	-6.04	0.0186	-6.04	0.005	-6.04	0.025	-6.04	0.0245	-6.04	6.4e-3	-6.04	-0.0009	-6.04	-0.0121	-6.04	5.5e-3	-6.04	0.0191	-6.04	-0.0121	-6.04	0.0108	-6.04	0.0201	-6.04	-0.0009
-5.94	0.0178	-5.94	-0.0178	-5.94	0.0178	-5.94	-6.6e-3	-5.94	-7.1e-3	-5.94	0.0193	-5.94	5.6e-3	-5.94	0.0256	-5.94	0.0193	-5.94	7.1e-3	-5.94	-0.0003	-5.94	-5.6e-3	-5.94	6.1e-3	-5.94	0.0198	-5.94	-0.0115	-5.94	0.0115	-5.94	0.0207	-5.94	-0.0003
-5.84	0.0147	-5.84	-0.0258	-5.84	0.0147	-5.84	-9.7e-3	-5.84	-0.0102	-5.84	4.4e-3	-5.84	2.5e-3	-5.84	0.0127	-5.84	0.0123	-5.84	0.004	-5.84	-3.4e-3	-5.84	-0.0107	-5.84	0.003	-5.84	0.0166	-5.84	-0.0146	-5.84	8.3e-3	-5.84	0.0176	-5.84	6.4e-3
-5.74	0.0138	-5.74	-0.0199	-5.74	0.0138	-5.74	-0.0106	-5.74	-0.0111	-5.74	3.6e-3	-5.74	1.6e-3	-5.74	0.0119	-5.74	0.0114	-5.74	3.1e-3	-5.74	-4.3e-3	-5.74	-0.0155	-5.74	2.1e-3	-5.74	0.0158	-5.74	-9.6e-3	-5.74	7.5e-3	-5.74	0.0167	-5.74	5.5e-3
-5.64	0.0111	-5.64	-0.0245	-5.64	0.0111	-5.64	-0.0133	-5.64	-0.0138	-5.64	0.0126	-5.64	-1.1e-3	-5.64	3.3e-3	-5.64	8.7e-3	-5.64	-9.4e-3	-5.64	-6.9e-3	-5.64	-0.0182	-5.64	-0.0006	-5.64	0.0131	-5.64	-0.0142	-5.64	4.8e-3	-5.64	0.0141	-5.64	2.8e-3
-5.54	0.0103	-5.54	-0.0303	-5.54	0.0103	-5.54	-0.0103	-5.54	-0.0146	-5.54	0.0117	-5.54	-0.002	-5.54	8.3e-3	-5.54	7.8e-3	-5.54	-0.0005	-5.54	-0.0195	-5.54	-0.019	-5.54	-1.5e-3	-5.54	6.3e-3	-5.54	-0.019	-5.54	0.0137	-5.54	7.3e-3	-5.54	0.002
-5.44	0.0103	-5.44	-0.0303	-5.44	-5.4e-3	-5.44	-0.0142	-5.44	-0.0146	-5.44	0.0117	-5.44	-0.002	-5.44	-1.5e-3	-5.44	7.8e-3	-5.44	-0.0005	-5.44	-0.0195	-5.44	-0.019	-5.44	-1.5e-3	-5.44	2.4e-3	-5.44	-0.019	-5.44	0.0137	-5.44	3.4e-3	-5.44	-3.9e-3
-5.34	2.6e-3	-5.34	-0.032	-5.34	-1.3e-3	-5.34	-0.0159	-5.34	-0.0164	-5.34	9.9e-3	-5.34	0.006	-5.34	-3.2e-3	-5.34	0.006	-5.34	-0.012	-5.34	-0.0213	-5.34	-0.0208	-5.34	-3.2e-3	-5.34	0.0007	-5.34	-0.0208	-5.34	0.0119	-5.34	1.6e-3	-5.34	-9.6e-3
-5.24	-0.0009	-5.24	-0.0317	-5.24	-0.0009	-5.24	-0.0214	-5.24	-0.0161	-5.24	4.4e-3	-5.24	6.4e-3	-5.24	6.9e-3	-5.24	6.4e-3	-5.24	0.004	-5.24	-0.021	-5.24	-0.0205	-5.24	-2.9e-3	-5.24	0.001	-5.24	-0.0205	-5.24	0.0123	-5.24	0.002	-5.24	-9.2e-3
-5.14	-3.2e-3	-5.14	-0.034	-5.14	-3.2e-3	-5.14	-0.0277	-5.14	-0.0184	-5.14	4.1e-3	-5.14	4.1e-3	-5.14	4.6e-3	-5.14	-1.8e-3	-5.14	5.5e-3	-5.14	-0.0233	-5.14	-0.0228	-5.14	-5.2e-3	-5.14	-1.3e-3	-5.14	-0.0228	-5.14	4.1e-3	-5.14	-0.0003	-5.14	-1.8e-3
-5.04	-1.3e-3	-5.04	-0.0379	-5.04	-1.3e-3	-5.04	-0.0257	-5.04	-0.0164	-5.04	4.1e-3	-5.04	0.0002	-5.04	6.5e-3	-5.04	-3.7e-3	-5.04	7.5e-3	-5.04	-0.0213	-5.04	-0.0111	-5.04	-3.2e-3	-5.04	-5.2e-3	-5.04	-0.0208	-5.04	2.1e-3	-5.04	1.6e-3	-5.04	0.0002
-4.94	-0.0001	-4.94	-0.0407	-4.94	-0.006	-4.94	-0.0245	-4.94	-0.0211	-4.94	1.3e-3	-4.94	-2.6e-3	-4.94	7.7e-3	-4.94	-2.6e-3	-4.94	8.7e-3	-4.94	-0.0202	-4.94	-0.0158	-4.94	-2.1e-3	-4.94	1.8e-3	-4.94	-0.0255	-4.94	0.0131	-4.94	-3.1e-3	-4.94	1.3e-3
-4.84	5.9e-3	-4.84	-0.0385	-4.84	-7.8e-3	-4.84	-0.0185	-4.84	-0.0229	-4.84	3.5e-3	-4.84	9.3e-3	-4.84	9.8e-3	-4.84	-0.0004	-4.84	4.9e-3	-4.84	-0.018	-4.84	-0.0175	-4.84	9.8e-3	-4.84	0.004	-4.84	-0.0273	-4.84	0.0152	-4.84	-4.8e-3	-4.84	3.5e-3
-4.74	5.3e-3	-4.74	-0.0352	-4.74	-0.0103	-4.74	-0.0191	-4.74	-0.0196	-4.74	0.0009	-4.74	6.7e-3	-4.74	0.0131	-4.74	-6.9e-3	-4.74	4.3e-3	-4.74	-0.0147	-4.74	-0.0142	-4.74	6.3e-3	-4.74	7.2e-3	-4.74	-0.024	-4.74	0.0185	-4.74	-1.6e-3	-4.74	0.0009
-4.64	-1.6e-3	-4.64	-0.0422	-4.64	-5.5e-3	-4.64	-0.0261	-4.64	-0.0109	-4.64	-4.1e-3	-4.64	1.8e-3	-4.64	0.012	-4.64	1.8e-3	-4.64	7.1e-3	-4.64	-0.0158	-4.64	-0.0153	-4.64	0.0003	-4.64	0.0159	-4.64	-0.0309	-4.64	0.0115	-4.64	-2.6e-3	-4.64	1.8e-3
-4.54	3.9e-3	-4.54	-0.0464	-4.54	-0.0157	-4.54	-0.0362	-4.54	-0.0113	-4.54	5.3e-3	-4.54	1.4e-3	-4.54	0.0117	-4.54	-8.3e-3	-4.54	2.9e-3	-4.54	-0.0259	-4.54	-0.0157	-4.54	0	-4.54	9.7e-3	-4.54	-0.0196	-4.54	0.017	-4.54	-0.003	-4.54	5.3e-3
-4.44	2.1e-3	-4.44	-0.0541	-4.44	-7.7e-3	-4.44	-0.0419	-4.44	-0.0131	-4.44	3.6e-3	-4.44	9.4e-3	-4.44	0.004	-4.44	-0.0101	-4.44	1.1e-3	-4.44	-0.0277	-4.44	-7.7e-3	-4.44	-1.8e-3	-4.44	0.004	-4.44	-0.0233	-4.44	0.0153	-4.44	-0.0008	-4.44	0.0133
-4.34	0.007	-4.34	-0.057	-4.34	-0.0126	-4.34	-0.0292	-4.34	-0.0121	-4.34	-1.3e-3	-4.34	3.6e-3	-4.34	0.007	-4.34	-0.015	-4.34	2.1e-3	-4.34	-0.0326	-4.34	-6.7e-3	-4.34	-0.0008	-4.34	0.005	-4.34	-0.0262	-4.34	0.0162	-4.34	-0.0194	-4.34	0.0143
-4.24	7.9e-3	-4.24	-0.0521	-4.24	-0.0214	-4.24	-0.0301	-4.24	-7.2e-3	-4.24	-0.0004	-4.24	3.6e-3	-4.24	9.9e-3	-4.24	-0.014	-4.24	1.1e-3	-4.24	-0.0316	-4.24	-0.0116	-4.24	0.004	-4.24	9.9e-3	-4.24	-0.0311	-4.24	0.0211	-4.24	-0.0184	-4.24	0.0192
-4.14	2.6e-3	-4.14	-0.0535	-4.14	-0.0169	-4.14	-0.0413	-4.14	-2.8e-3	-4.14	-5.7e-3	-4.14	-1.8e-3	-4.14	0.0007	-4.14	-0.0154	-4.14	-8.1e-3	-4.14	-0.0369	-4.14	-7.1e-3	-4.14	-1.3e-3	-4.14	0.0143	-4.14	-0.0325	-4.14	0.0158	-4.14	-0.0237	-4.14	0.0178
-4.04	9.6e-3	-4.04	-0.0661	-4.04	-9.9e-3	-4.04	-0.0343	-4.04	-0.0114	-4.04	1.3e-3	-4.04	5.2e-3	-4.04	7.7e-3	-4.04	-0.0123	-4.04	-1.1e-3	-4.04	-0.0299	-4.04	-9.9e-3	-4.04	-0.004	-4.04	0.0155	-4.04	-0.0294	-4.04	0.0228	-4.04	-0.0236	-4.04	0.0111
-3.94	8.7e-3	-3.94	-0.0651	-3.94	-0.0109	-3.94	-0.0451	-3.94	-0.0202	-3.94	0.0004	-3.94	0.0101	-3.94	0.0126	-3.94	-0.0133	-3.94	3.8e-3	-3.94	-0.0309	-3.94	-0.0109	-3.94	4.7e-3	-3.94	0.0106	-3.94	-0.0304	-3.94	0.0218	-3.94	-0.0138	-3.94	0.0257
-3.84	0.0142	-3.84	-0.0614	-3.84	-5.3e-3	-3.84	-0.0395	-3.84	-0.0175	-3.84	5.9e-3	-3.84	0.0138	-3.84	0.0162	-3.84	-7.7e-3	-3.84	7.4e-3	-3.84	-0.0253	-3.84	-5.3e-3	-3.84	0.0103	-3.84	0.0162	-3.84	-0.0248	-3.84	0.0216	-3.84	-0.0102	-3.84	0.0294
-3.74	0.0104	-3.74	-0.0692	-3.74	-9.1e-3	-3.74	-0.0443	-3.74	-0.0203	-3.74	1.2e-3	-3.74	0.006	-3.74	8.5e-3	-3.74	-0.0115	-3.74	5.5e-3	-3.74	-0.0233	-3.74	-9.1e-3	-3.74	-3.2e-3	-3.74	0.0114	-3.74	-0.0228	-3.74	0.0138	-3.74	-0.012	-3.74	0.0275
-3.64	0.012	-3.64	-0.0676	-3.64	-7.5e-3	-3.64	-0.0436	-3.64	-0.0109	-3.64	0.0115	-3.64	1.8e-3	-3.64	0.0101	-3.64	-9.9e-3	-3.64	0.014	-3.64	-0.0178	-3.64	-7.5e-3	-3.64	2.3e-3	-3.64	0.012	-3.64	-0.0173	-3.64	9.6e-3	-3.64	-0.0222	-3.64	0.0272
-3.54	0.0159	-3.54	-0.0637	-3.54	-9.5e-3	-3.54	-0.0456	-3.54	-0.0265	-3.54	0.0154	-3.54	1.8e-3	-3.54	8.1e-3	-3.54	-0.0178	-3.54	7.1e-3	-3.54	-0.0236	-3.54	-9.5e-3	-3.54	-0.0134	-3.54	0.0101	-3.54	-0.0134	-3.54	2.8e-3	-3.54	-0.0222	-3.54	0.0272
-3.44	0.0339	-3.44	-0.0613	-3.44	-0.0111	-3.44	-0.0472	-3.44	-0.0281	-3.44	0.0178	-3.44	-1.8e-3	-3.44	-0.0003	-3.44	-9.6e-3	-3.44	5.5e-3	-3.44	-0.0213	-3.44	-0.0111	-3.44	-0.015	-3.44	0.0202	-3.44	-0.0111	-3.44	9.9e-3	-3.44	-0.0159	-3.44	0.0226
-3.34	0.0385	-3.34	-0.0606	-3.34	-0.0103	-3.34	-0.0426	-3.34	-0.0274	-3.34	0.0126	-3.34	4.8e-3	-3.34	-0.0142	-3.34	-0.005	-3.34	6.3e-3	-3.34	-0.0265	-3.34	-0.0162	-3.34	-0.0142	-3.34	0.0209	-3.34	-0.0162	-3.34	0.0107	-3.34	-0.0191	-3.34	0.0185
-3.24	0.0448	-3.24	-0.0602	-3.24	-0.007	-3.24	-0.046	-3.24	-0.027	-3.24	9.1e-3	-3.24	5.2e-3	-3.24	-0.0197	-3.24	-0.0143	-3.24	6.7e-3	-3.24	-0.0299	-3.24	-0.0197	-3.24	-0.0197	-3.24	0.0155	-3.24	-0.0197	-3.24	5.2e-3	-3.24	-0.0187	-3.24	0.0131
-3.14	0.05	-3.14	-0.053	-3.14	-0.0203	-3.14	-0.0506	-3.14	-0.0315	-3.14	4.6e-3	-3.14	6.6e-3	-3.14	-0.0222	-3.14	-0.0169	-3.14	-1.7e-3	-3.14	-0.0286	-3.14	-0.0183	-3.14	-0.032	-3.14	1.2e-3	-3.14	-0.0183	-3.14	0.0124	-3.14	-0.033	-3.14	0.0105
-3.04	0.0451	-3.04	-0.0502	-3.04	-0.0311	-3.04	-0.0614	-3.04	-0.0365	-3.04	-0.0004	-3.04	-0.0004	-3.04	-0.0292	-3.04	-0.0238	-3.04	-0.0184	-3.04	-0.0453	-3.04	-0.0194	-3.04	-0.0487	-3.04	0.006	-3.04	-0.0253	-3.04	0.0114	-3.04	-0.0477	-3.04	0.0192
-2.94	0.0442	-2.94	-0.0452	-2.94	-0.0418	-2.94	-0.0662	-2.94	-0.0374	-2.94	4.6e-3	-2.94	6.6e-3	-2.94	-0.0379	-2.94	-0.0227	-2.94	-0.0271	-2.94	-0.0637	-2.94	-0.0183	-2.94	-0.0574	-2.94	5.1e-3	-2.94	-0.034	-2.94	0.0222	-2.94	-0.0486	-2.94	0.0241
-2.84	0.0451	-2.84	-0.0345	-2.84	-0.0467	-2.84	-0.0653	-2.84	-0.0502	-2.84	0.0153	-2.84	0.0114	-2.84	-0.037	-2.84	-0.0238	-2.84	-0.0321	-2.84	-0.0629	-2.84	-0.0135	-2.84	-0.0624	-2.84	0.006	-2.84	-0.0272	-2.84	0.0368	-2.84	-0.0536	-2.84	0.025
-2.74	0.0279	-2.74	-0.0165	-2.74	-0.0541	-2.74	-0.0707	-2.74	-0.0478	-2.74	0.0235	-2.74	5.9e-3	-2.74	-0.0346	-2.74	-0.0194	-2.74	-0.0336	-2.74	-0.0644	-2.74	-9.2e-3	-2.74	-0.058	-2.74	0.0201	-2.74	-0.0248	-2.74	0.0518	-2.74	-0.0609	-2.74	0.0235
-2.64	0.0305	-2.64	-0.0257	-2.64	-0.0515	-2.64	-0.074	-2.64	-0.0608	-2.64	0.0202	-2.64	0.0124	-2.64	-0.0593	-2.64	-0.013	-2.64	-0.0486	-2.64	-0.0755	-2.64	-2.7e-3	-2.64	-0.0701	-2.64	0.0276	-2.64	-0.0222	-2.64	0.0534	-2.64	-0.0681	-2.64	0.0163
-2.54	0.0403	-2.54	-0.01	-2.54	-0.0418	-2.54	-0.0799	-2.54	-0.055	-2.54	0.03	-2.54	0.0202	-2.54	-0.0593	-2.54	-0.013	-2.54	-0.0427	-2.54	-0.0852	-2.54	0.011	-2.54	-0.0711	-2.54	0.0324	-2.54	-8.6e-3	-2.54	0.0564	-2.54	-0.0642	-2.54	0.0368
-2.44	0.0443	-2.44	-5.9e-3	-2.44	-0.0377	-2.44	-0.0865	-2.44	-0.0567	-2.44	0.0341	-2.44	0.0204	-2.44	-0.065	-2.44	-8.9e-3	-2.44	-0.0445	-2.44	-0.085	-2.44	0.015	-2.44	-0.0865	-2.44	0.0297	-2.44	-0.0201	-2.44	0.0556	-2.44	-0.0641	-2.44	0.0458
-2.34	0.0503	-2.34	0	-2.34	-0.0317	-2.34	-0.0854	-2.34	-0.0713	-2.34	0.0342	-2.34	0.0264	-2.34	-0.063	-2.34	-0.0186	-2.34	-0.0581	-2.34	-0.0947	-2.34	9.3e-3	-2.34	-0.0903	-2.34	0.0308	-2.34	-0.0181	-2.34	0.0713	-2.34	-0.0747	-2.34	0.0449
-2.24	0.0578	-2.24	-9.1e-3	-2.24	-0.0398	-2.24	-0.0896	-2.24	-0.0686	-2.24	0.032	-2.24	0.0281	-2.24	-0.0711	-2.24	-0.0149	-2.24	-0.0662	-2.24	-0.0911	-2.24	0.0168	-2.24	-0.0808	-2.24	0.0285	-2.24	-0.0105	-2.24	0.0691	-2.24	-0.0877	-2.24	0.0476
-2.14	0.0641	-2.14	2.1e-3	-2.14	-0.053	-2.14	-0.1009	-2.14	-0.0799	-2.14	0.0226	-2.14	0.0207	-2.14	-0.0853	-2.14	-0.0203	-2.14	-0.0677	-2.14	-0.1014	-2.14	0.0134	-2.14	-0.0921	-2.14	0.0348	-2.14	-4.2e-3	-2.14	0.0851	-2.14	-0.095	-2.14	0.048
-2.04	0.0635	-2.04	0.0113	-2.04	-0.0595	-2.04	-0.0976	-2.04	-0.0805	-2.04	0.0318	-2.04	0.024	-2.04	-0.081	-2.04	-0.0268	-2.04	-0.0683	-2.04	-0.0903	-2.04	0.0166	-2.04	-0.1064	-2.04	0.0342	-2.04	-6.8e-3	-2.04	0.0787	-2.04	-0.1074	-2.04	0.0533
-1.94	0.0701	-1.94	2.2e-3	-1.94	-0.0832	-1.94	-0.1067	-1.94	-0.0896	-1.94	0.0325	-1.94	9.1e-3	-1.94	-0.0959	-1.94	-0.0241	-1.94	-0.0744	-1.94	-0.0954	-1.94	0.0193	-1.94	-0.1096	-1.94	0.0349	-1.94	-6.1e-3	-1.94	0.0755	-1.94	-0.1086	-1.94	0.0442
-1.84	0.0675	-1.84	0.0114	-1.84	-0.0946	-1.84	-0.1073	-1.84	-0.0902	-1.84	0.0475	-1.84	8.4e-3	-1.84	-0.118	-1.84	-0.0209	-1.84	-0.0956	-1.84	-0.1029	-1.84	0.0324	-1.84	-0.1229	-1.84	0.0441	-1.84	-6.7e-3	-1.84	0.0631	-1.84	-0.1112	-1.84	0.0475
-1.74	0.0767	-1.74	0.0244	-1.74	-0.1069	-1.74	-0.104	-1.74	-0.1094	-1.74	0.0391	-1.74	0.0215	-1.74	-0.1226	-1.74	-0.0332	-1.74	-0.0981	-1.74	-0.1152	-1.74	0.0396	-1.74	-0.1401	-1.74	0.0415	-1.74	6.3e-3	-1.74	0.0684	-1.74	-0.1138	-1.74	0.0352
-1.64	0.0973	-1.64	0.0451	-1.64	-0.1155	-1.64	-0.1028	-1.64	-0.119	-1.64	0.05	-1.64	0.0363	-1.64	-0.1341	-1.64	-0.0106	-1.64	-0.1126	-1.64	-0.1238	-1.64	0.0466	-1.64	-0.139	-1.64	0.0466	-1.64	0.0104	-1.64	0.0793	-1.64	-0.1253	-1.64	0.05
-1.54	0.1036	-1.54	0.0689	-1.54	-0.1298	-1.54	-0.1171	-1.54	-0.1499	-1.54	0.0474	-1.54	0.0298	-1.54	-0.1621	-1.54	-0.018	-1.54	-0.125	-1.54	-0.1372	-1.54	0.0547	-1.54	-0.1503	-1.54	0.0645	-1.54	0.004	-1.54	0.0874	-1.54	-0.1259	-1.54	0.0601
-1.44	0.1234	-1.44	0.0575	-1.44	-0.1002	-1.44	-0.1256	-1.44	-0.128	-1.44	0.0116	-1.44	0.0194	-1.44	-0.1461	-1.44	-0.0255	-1.44	-0.1109	-1.44	-0.1114	-1.44	0.0551	-1.44	-0.1207	-1.44	0.059	-1.44	-7.4e-3	-1.44	0.0819	-1.44	-0.0855	-1.44	0.0526
-1.34	0.1061	-1.34	0.0363	-1.34	-0.0491	-1.34	-0.0755	-1.34	-0.074	-1.34	-0.0252	-1.34	4.1e-3	-1.34	-0.1077	-1.34	-0.0311	-1.34	-0.0823	-1.34	-0.0633	-1.34	0.0573	-1.34	-0.0794	-1.34	0.0573	-1.34	-7.1e-3	-1.34	0.0334	-1.34	-0.0325	-1.34	0.0373
-1.24	0.0626	-1.24	0.0123	-1.24	-0.0331	-1.24	-0.0399	-1.24	-0.0267	-1.24	-0.0365	-1.24	-0.0228	-1.24	-0.076	-1.24	-0.0257	-1.24	-0.037	-1.24	-0.0199	-1.24	0.0294	-1.24	-0.0301	-1.24	0.0431	-1.24	1.1e-3	-1.24	7.5e-3	-1.24	0.007	-1.24	0.025
-1.14	0.044	-1.14	-8.3e-3	-1.14	0.002	-1.14	-0.0009	-1.14	0.0162	-1.14	-0.0229	-1.14	-0.0444	-1.14	-0.0507	-1.14	-0.0131	-1.14	-0.0175	-1.14	-2.4e-3	-1.14	0.0206	-1.14	7.9e-3	-1.14	0.0303	-1.14	0.0186	-1.14	2.5e-3	-1.14	0.0381	-1.14	0.0142
-1.04	0.0222	-1.04	-0.0281	-1.04	0.0397	-1.04	0.0134	-1.04	0.0451	-1.04	-0.0233	-1.04	-0.0389	-1.04	-0.054	-1.04	-4.7e-3	-1.04	-0.0237	-1.04	0.0197	-1.04	0.028	-1.04	0.0222	-1.04	0.0348	-1.04	0.0348	-1.04	-0.0233	-1.04	0.029	-1.04	0.0324
-0.94	0.0344	-0.94	-0.0628	-0.94	0.0578	-0.94	0.0168	-0.94	0.0505	-0.94	-0.0413	-0.94	-0.0296	-0.94	-0.0496	-0.94	6.6e-3	-0.94	-0.0183	-0.94	0.0368	-0.94	0.0344	-0.94	0.0237	-0.94	0.0364	-0.94	0.0285	-0.94	-6.1e-3	-0.94	0.0393	-0.94	0.0359
-0.84	0.0475	-0.84	-0.0946	-0.84	0.0748	-0.84	-3.3e-3	-0.84	0.0714	-0.84	-0.04	-0.84	-0.0165	-0.84	-0.0326	-0.84	0.0411	-0.84	-5.3e-3	-0.84	0.0323	-0.84	0.0299	-0.84	0.023	-0.84	0.0357	-0.84	0.0367	-0.84	-6.7e-3	-0.84	0.0523	-0.84	0.0401
-0.74	0.0498	-0.74	-0.1137	-0.74	0.0752	-0.74	-0.0244	-0.74	0.064	-0.74	-0.0717	-0.74	-0.0239	-0.74	-0.038	-0.74	0.1119	-0.74	-0.0166	-0.74	0.0474	-0.74	0.0323	-0.74	0.0362	-0.74	0.0479	-0.74	0.0508	-0.74	-0.0102	-0.74	0.0528	-0.74	0.021
-0.64	0.0529	-0.64	-0.1166	-0.64	0.0773	-0.64	-0.0223	-0.64	0.0602	-0.64	-0.0765	-0.64	-0.0297	-0.64	-0.0487	-0.64	0.1608	-0.64	-6.7e-3	-0.64	0.0651	-0.64	0.0441	-0.64	0.0675	-0.64	0.0607	-0.64	0.0529	-0.64	-0.0277	-0.64	0.0695	-0.64	0.0114
-0.54	0.054	-0.54	-0.1672	-0.54	0.0941	-0.54	-0.0632	-0.54	0.0877	-0.54	-0.0959	-0.54	-0.007	-0.54	-0.072	-0.54	0.1336	-0.54	-0.0104	-0.54	0.0916	-0.54	0.0452	-0.54	0.0921	-0.54	0.0628	-0.54	0.0413	-0.54	-0.0109	-0.54	0.0902	-0.54	0.0194
-0.44	0.0764	-0.44	-0.1721	-0.44	0.0969	-0.44	-0.032	-0.44	0.0984	-0.44	-0.0589	-0.44	0.0329	-0.44	-0.074	-0.44	0.1179	-0.44	0.0002	-0.44	0.1023	-0.44	0.05	-0.44	0.1086	-0.44	0.052	-0.44	0.0178	-0.44	-0.0432	-0.44	0.0871	-0.44	0.0241
-0.34	0.0691	-0.34	-0.1579	-0.34	0.0886	-0.34	3.7e-3	-0.34	0.0999	-0.34	-0.0466	-0.34	0.0364	-0.34	-0.1047	-0.34	0.1731	-0.34	-0.0002	-0.34	0.094	-0.34	0.075	-0.34	0.1365	-0.34	0.0144	-0.34	6.6e-3	-0.34	-0.0603	-0.34	0.0871	-0.34	0.0462
-0.24	0.0703	-0.24	-0.1558	-0.24	0.0722	-0.24	4.8e-3	-0.24	0.0961	-0.24	-0.0455	-0.24	0.0214	-0.24	-0.0645	-0.24	0.3823	-0.24	-0.002	-0.24	0.0932	-0.24	0.0664	-0.24	0.1308	-0.24	0.0156	-0.24	1.9e-3	-0.24	-0.0113	-0.24	0.0629	-0.24	0.0522
-0.14	0.0875	-0.14	-0.1503	-0.14	0.0582	-0.14	-0.0307	-0.14	0.0548	-0.14	-0.0458	-0.14	0.0128	-0.14	-0.0473	-0.14	0.1422	-0.14	0.0201	-0.14	0.0929	-0.14	0.0514	-0.14	0.088	-0.14	7.4e-3	-0.14	0.0103	-0.14	0.0245	-0.14	0.0899	-0.14	0.0522
-0.04	1.6e-3	-0.04	-0.1195	-0.04	1.6e-3	-0.04	0.0373	-0.04	0.0602	-0.04	-0.0443	-0.04	0.0173	-0.04	-0.1024	-0.04	0.1422	-0.04	0.0158	-0.04	0.089	-0.04	0.0812	-0.04	0.0759	-0.04	-0.0223	-0.04	-0.0198	-0.04	-6.7e-3	-0.04	0.0899	-0.04	0.0655
0.06	0.0509	0.06	-0.1097	0.06	0.0353	0.06	0.0397	0.06	0.0548	0.06	-0.0443	0.06	0.0245	0.06	0.0128	0.06	0.4522	0.06	0.0822	0.06	0.0324	0.06	0.068	0.06	0.0656	0.06	0.0675	0.06	0.0343	0.06	0.0592	0.06	0.0884	0.06	0.0796
0.16	0.2063	0.16	-0.0857	0.16	0.1203	0.16	0.0183	0.16	0.0491	0.16	-0.0203	0.16	0.0491	0.16	-0.0344	0.16	14987	0.16	0.0671	0.16	0.0227	0.16	0.0232	0.16	0.0613	0.16	0.0696	0.16	0.0642	0.16	0.0783	0.16	0.1495	0.16	0.0796
0.26	25993	0.26	-0.1586	0.26	0.0802	0.26	-0.079	0.26	-0.1312	0.26	0.0192	0.26	-0.0287	0.26	0.006	0.26	146514	0.26	-0.0448	0.26	0.1119	0.26	-0.0282	0.26	0.0613	0.26	0.0504	0.26	0.0642	0.26	0.0265	0.26	0.208	0.26	0.057
0.36	821507	0.36	65535	0.36	13244	0.36	0.4519	0.36	0.9266	0.36	0.2435	0.36	23865	0.36	1389	0.36	417889	0.36	10999	0.36	13573	0.36	-0.0773	0.36	0.8749	0.36	14925	0.36	0.7758	0.36	0.1151	0.36	0.5646	0.36	0.0533
0.46	185856	0.46	104836	0.46	919723	0.46	370729	0.46	299489	0.46	200217	0.46	27.53	0.46	227199	0.46	681711	0.46	14155	0.46	95256	0.46	24455	0.46	52117	0.46	69147	0.46	32512	0.46	16115	0.46	15547	0.46	0.27
0.56	244697	0.56	197867	0.56	168425	0.56	129737	0.56	955466	0.56	81779	0.56	704352	0.56	652375	0.56	869328	0.56	390759	0.56	235402	0.56	130026	0.56	123591	0.56	145231	0.56	66145	0.56	51105	0.56	27642	0.56	18027
0.66	267534	0.66	249982	0.66	205083	0.66	189378	0.66	142.57	0.66	134794	0.66	105.24	0.66	101863	0.66	980265	0.66	64609	0.66	386744	0.66	278844	0.66	206691	0.66	226364	0.66	105387	0.66	9111	0.66	43658	0.66	36274
0.76	271208	0.76	268923	0.76	220618	0.76	216129	0.76	166698	0.76	163432	0.76	126109	0.76	124728	0.76	103.89	0.76	839505	0.76	518098	0.76	427039	0.76	285633	0.76	302713	0.76	144881	0.76	135276	0.76	60554	0.76	55271
0.86	271208	0.86	270453	0.86	225633	0.86	226215	0.86	177148	0.86	176489	0.86	136652	0.86	136456	0.86	106.88	0.86	961935	0.86	613854	0.86	548195	0.86	350753	0.86	363732	0.86	180153	0.86	174264	0.86	77863	0.86	7296
0.96	271208	0.96	270453	0.96	225.94	0.96	228411	0.96	181513	0.96	181946	0.96	141678	0.96	141873	0.96	108508	0.96	103331	0.96	676031	0.96	63544	0.96	397608	0.96	410342	0.96	210059	0.96	207994	0.96	92027	0.96	90772
1.06	271208	1.06	270453	1.06	224871	1.06	227807	1.06	183528	1.06	184119	1.06	144229	1.06	144435	1.06	109349	1.06	106713	1.06	713118	1.06	691326	1.06	430399	1.06	440867	1.06	232181	1.06	233074	1.06	103582	1.06	105233
1.16	271208	1.16	270453	1.16	224871	1.16	227807	1.16	183931	1.16	184615	1.16	145.4	1.16	145625	1.16	109828	1.16	108525	1.16	735165	1.16	724554	1.16	450609	1.16	461986	1.16	247308	1.16	251307	1.16	110301	1.16	11496
1.26	267974	1.26	270453	1.26	224871	1.26	226378	1.26	184.11	1.26	184.69	1.26	145943	1.26	146386	1.26	110089	1.26	109528	1.26	749147	1.26	743708	1.26	464186	1.26	474709	1.26	25779	1.26	263117	1.26	116218	1.26	122243
1.36	265241	1.36	267301	1.36	224.08	1.36	224916	1.36	184108	1.36	184555	1.36	146178	1.36	146575	1.36	110461	1.36	109958	1.36	757206	1.36	754447	1.36	472464	1.36	481346	1.36	264232	1.36	271756	1.36	121322	1.36	128729
1.46	263177	1.46	264764	1.46	223178	1.46	224011	1.46	184044	1.46	184.18	1.46	146397	1.46	146.65	1.46	110517	1.46	110396	1.46	761673	1.46	760676	1.46	478758	1.46	486233	1.46	268484	1.46	277532	1.46	123665	1.46	132063
1.56	261.49	1.56	262621	1.56	222547	1.56	222.99	1.56	183865	1.56	184052	1.56	146411	1.56	146679	1.56	110617	1.56	110383	1.56	765079	1.56	764503	1.56	481886	1.56	48794	1.56	272901	1.56	280592	1.56	126153	1.56	135304
1.66	259987	1.66	260763	1.66	221561	1.66	222042	1.66	183781	1.66	183649	1.66	146667	1.66	146744	1.66	110771	1.66	110488	1.66	767107	1.66	768274	1.66	484182	1.66	489573	1.66	275662	1.66	281541	1.66	127918	1.66	136482
1.76	258435	1.76	259277	1.76	220993	1.76	221034	1.76	183655	1.76	183349	1.76	146627	1.76	146898	1.76	110919	1.76	110.61	1.76	769012	1.76	770018	1.76	485833	1.76	491375	1.76	276307	1.76	282972	1.76	129036	1.76	137943
1.86	257186	1.86	257993	1.86	220488	1.86	220587	1.86	183494	1.86	183239	1.86	146624	1.86	146784	1.86	110956	1.86	110791	1.86	771004	1.86	771522	1.86	487005	1.86	49283	1.86	277747	1.86	283958	1.86	129769	1.86	138914
1.96	256059	1.96	256665	1.96	220004	1.96	219956	1.96	183322	1.96	183208	1.96	146615	1.96	146684	1.96	111031	1.96	110894	1.96	772581	1.96	773103	1.96	488518	1.96	493421	1.96	279094	1.96	285154	1.96	130618	1.96	139671
2.06	255171	2.06	255492	2.06	219591	2.06	219462	2.06	183195	2.06	182922	2.06	146618	2.06	146608	2.06	111089	2.06	110919	2.06	773457	2.06	773687	2.06	48982	2.06	494156	2.06	27.98	2.06	286573	2.06	131167	2.06	139659
2.16	254403	2.16	254475	2.16	219.27	2.16	218908	2.16	183.05	2.16	182657	2.16	146649	2.16	146587	2.16	111114	2.16	110898	2.16	774339	2.16	77.47	2.16	490135	2.16	494695	2.16	280701	2.16	287357	2.16	131844	2.16	139945
2.26	253692	2.26	253629	2.26	218898	2.26	218.52	2.26	183018	2.26	182498	2.26	146709	2.26	146625	2.26	111151	2.26	110907	2.26	77518	2.26	774941	2.26	490566	2.26	495361	2.26	281367	2.26	287553	2.26	132373	2.26	140073
2.36	253021	2.36	252974	2.36	218605	2.36	218164	2.36	182951	2.36	182409	2.36	146704	2.36	146639	2.36	111.2	2.36	110915	2.36	776297	2.36	775814	2.36	49137	2.36	495794	2.36	281917	2.36	288035	2.36	132982	2.36	140252
2.46	252572	2.46	252432	2.46	218344	2.46	217762	2.46	182875	2.46	182315	2.46	146693	2.46	146559	2.46	111223	2.46	110988	2.46	776998	2.46	776436	2.46	491954	2.46	496182	2.46	282413	2.46	288873	2.46	133477	2.46	140328
2.56	252253	2.56	251772	2.56	218078	2.56	217537	2.56	182877	2.56	182234	2.56	146694	2.56	146562	2.56	111.29	2.56	111.04	2.56	777508	2.56	776693	2.56	492327	2.56	496263	2.56	282972	2.56	289061	2.56	133812	2.56	140701
2.66	251872	2.66	251337	2.66	217917	2.66	217438	2.66	182865	2.66	182164	2.66	146689	2.66	146579	2.66	111321	2.66	111042	2.66	778057	2.66	77729	2.66	492886	2.66	496772	2.66	283364	2.66	289502	2.66	134126	2.66	140908
2.76	251502	2.76	251031	2.76	217774	2.76	217304	2.76	182828	2.76	182117	2.76	146.7	2.76	146616	2.76	111372	2.76	111059	2.76	778444	2.76	777365	2.76	493263	2.76	497208	2.76	283712	2.76	28983	2.76	134503	2.76	141041
2.86	251233	2.86	250762	2.86	217669	2.86	217197	2.86	182791	2.86	182019	2.86	146696	2.86	146632	2.86	111416	2.86	111087	2.86	778963	2.86	777376	2.86	493343	2.86	497357	2.86	284085	2.86	289783	2.86	134739	2.86	141268
2.96	251002	2.96	250486	2.96	217549	2.96	217081	2.96	182757	2.96	181968	2.96	146697	2.96	146608	2.96	111434	2.96	111.12	2.96	779441	2.96	777668	2.96	493821	2.96	49761	2.96	284543	2.96	28987	2.96	135002	2.96	141433
3.06	250834	3.06	250197	3.06	217463	3.06	216901	3.06	182749	3.06	181937	3.06	146693	3.06	146611	3.06	111471	3.06	111123	3.06	779869	3.06	777901	3.06	49418	3.06	497803	3.06	284873	3.06	290171	3.06	135137	3.06	141509
3.16	250659	3.16	249991	3.16	217401	3.16	216752	3.16	182744	3.16	181916	3.16	146706	3.16	146607	3.16	111498	3.16	111157	3.16	78021	3.16	777959	3.16	494296	3.16	497832	3.16	285136	3.16	290463	3.16	135361	3.16	141694
3.26	250529	3.26	249877	3.26	217335	3.26	216642	3.26	182719	3.26	181884	3.26	146714	3.26	146613	3.26	111506	3.26	111169	3.26	780611	3.26	778038	3.26	494522	3.26	498057	3.26	285303	3.26	290533	3.26	135489	3.26	141724
3.36	250386	3.36	249743	3.36	217293	3.36	216551	3.36	182691	3.36	181854	3.36	146736	3.36	146595	3.36	111533	3.36	111167	3.36	780681	3.36	778166	3.36	494787	3.36	498264	3.36	285432	3.36	290466	3.36	135657	3.36	141657
3.46	250.28	3.46	249575	3.46	217269	3.46	216482	3.46	182674	3.46	181.86	3.46	146749	3.46	146574	3.46	111568	3.46	111157	3.46	781086	3.46	778317	3.46	494958	3.46	498317	3.46	285505	3.46	29048	3.46	135729	3.46	14176
3.56	250.16	3.56	249433	3.56	217243	3.56	216.46	3.56	182663	3.56	181852	3.56	146764	3.56	146551	3.56	111579	3.56	111.17	3.56	781493	3.56	778432	3.56	495248	3.56	498315	3.56	285775	3.56	290517	3.56	135805	3.56	14163
3.66	250.08	3.66	249303	3.66	217234	3.66	216455	3.66	182659	3.66	181841	3.66	146776	3.66	146555	3.66	111592	3.66	111178	3.66	781702	3.66	778562	3.66	495222	3.66	498445	3.66	286023	3.66	290745	3.66	136033	3.66	141819
3.76	250038	3.76	249234	3.76	217.21	3.76	216416	3.76	182648	3.76	181818	3.76	146777	3.76	146543	3.76	111607	3.76	111179	3.76	781951	3.76	778675	3.76	495403	3.76	498519	3.76	286273	3.76	29074	3.76	136126	3.76	141873
3.86	249975	3.86	249183	3.86	217183	3.86	216398	3.86	182625	3.86	181783	3.86	146796	3.86	146527	3.86	111616	3.86	111194	3.86	782122	3.86	778748	3.86	495545	3.86	498787	3.86	286404	3.86	290735	3.86	136121	3.86	142005
3.96	249921	3.96	249151	3.96	217163	3.96	216382	3.96	182641	3.96	181.78	3.96	146798	3.96	146534	3.96	111636	3.96	111.21	3.96	782335	3.96	778658	3.96	495699	3.96	49.9	3.96	286519	3.96	290753	3.96	136236	3.96	142022
4.06	249885	4.06	249138	4.06	217154	4.06	216.37	4.06	182646	4.06	181761	4.06	146808	4.06	146538	4.06	111645	4.06	111215	4.06	782431	4.06	778666	4.06	495756	4.06	498842	4.06	286576	4.06	290907	4.06	13641	4.06	142177
4.16	249837	4.16	249096	4.16	217.13	4.16	216.37	4.16	182635	4.16	181753	4.16	146814	4.16	146545	4.16	111656	4.16	111216	4.16	782772	4.16	778773	4.16	495921	4.16	498968	4.16	286751	4.16	290916	4.16	136497	4.16	142186
4.26	249779	4.26	249041	4.26	217112	4.26	216.36	4.26	182641	4.26	181754	4.26	146844	4.26	146561	4.26	111668	4.26	111228	4.26	782871	4.26	778979	4.26	495981	4.26	499087	4.26	286821	4.26	290938	4.26	136636	4.26	142148
4.36	249769	4.36	248998	4.36	217093	4.36	216345	4.36	182.65	4.36	181771	4.36	146853	4.36	146553	4.36	111674	4.36	111234	4.36	783006	4.36	779046	4.36	495999	4.36	499202	4.36	286995	4.36	290897	4.36	13681	4.36	142127
4.46	249764	4.46	248971	4.46	217086	4.46	216317	4.46	182657	4.46	181789	4.46	146855	4.46	146567	4.46	111678	4.46	111238	4.46	783164	4.46	779067	4.46	496177	4.46	499419	4.46	287056	4.46	290879	4.46	13687	4.46	142148
4.56	249726	4.56	248952	4.56	217079	4.56	216.31	4.56	182665	4.56	181797	4.56	146873	4.56	146573	4.56	111684	4.56	111253	4.56	783281	4.56	77897	4.56	496274	4.56	49938	4.56	287075	4.56	290898	4.56	13689	4.56	142227
4.66	249697	4.66	248937	4.66	217071	4.66	216271	4.66	182678	4.66	181804	4.66	146.87	4.66	146577	4.66	111696	4.66	111266	4.66	783406	4.66	779056	4.66	496321	4.66	499407	4.66	287103	4.66	291024	4.66	137015	4.66	142293
4.76	249667	4.76	248913	4.76	217056	4.76	216252	4.76	182678	4.76	181804	4.76	146886	4.76	146572	4.76	111706	4.76	111256	4.76	783467	4.76	779097	4.76	496362	4.76	49938	4.76	287202	4.76	291084	4.76	137017	4.76	142363
4.86	249644	4.86	248866	4.86	217049	4.86	216251	4.86	182686	4.86	181802	4.86	146898	4.86	146.57	4.86	111718	4.86	111259	4.86	783626	4.86	779177	4.86	496482	4.86	49951	4.86	287283	4.86	291106	4.86	137039	4.86	142434
4.96	249626	4.96	248842	4.96	217046	4.96	216258	4.96	182701	4.96	181813	4.96	146899	4.96	146576	4.96	111729	4.96	111267	4.96	783838	4.96	779233	4.96	496558	4.96	499624	4.96	287339	4.96	291162	4.96	137153	4.96	142354
5.06	249607	5.06	248843	5.06	217038	5.06	216265	5.06	182708	5.06	181818	5.06	146912	5.06	146573	5.06	111746	5.06	111279	5.06	783963	5.06	779241	5.06	496605	5.06	499573	5.06	287347	5.06	29117	5.06	137161	5.06	142362
5.16	249596	5.16	248821	5.16	217057	5.16	216263	5.16	182723	5.16	181834	5.16	146916	5.16	146586	5.16	111754	5.16	111296	5.16	78.4	5.16	779396	5.16	496701	5.16	499611	5.16	287384	5.16	29111	5.16	137199	5.16	142399
5.26	249.59	5.26	248799	5.26	217059	5.26	216253	5.26	182731	5.26	181.83	5.26	146924	5.26	146584	5.26	111764	5.26	111291	5.26	783984	5.26	779438	5.26	496724	5.26	499653	5.26	287368	5.26	291094	5.26	137339	5.26	142344
5.36	249.59	5.36	248798	5.36	217073	5.36	216245	5.36	182729	5.36	181.84	5.36	146928	5.36	146588	5.36	111767	5.36	111298	5.36	784119	5.36	779515	5.36	496819	5.36	499612	5.36	287405	5.36	291131	5.36	137415	5.36	14242
5.46	249594	5.46	248784	5.46	217062	5.46	216.24	5.46	182745	5.46	181839	5.46	146937	5.46	146588	5.46	111767	5.46	111304	5.46	784174	5.46	77957	5.46	496855	5.46	49957	5.46	28746	5.46	291088	5.46	137412	5.46	142417
5.56	249577	5.56	248.78	5.56	217062	5.56	216245	5.56	182.76	5.56	181839	5.56	146937	5.56	146598	5.56	111777	5.56	111298	5.56	784311	5.56	779609	5.56	496914	5.56	499609	5.56	28.75	5.56	291127	5.56	137509	5.56	142417
5.66	249.57	5.66	248778	5.66	217055	5.66	216251	5.66	182766	5.66	181841	5.66	146949	5.66	146594	5.66	111779	5.66	111306	5.66	78443	5.66	77963	5.66	496974	5.66	499689	5.66	287521	5.66	291051	5.66	137531	5.66	142438
5.76	249564	5.76	248767	5.76	217062	5.76	216256	5.76	182775	5.76	181851	5.76	146948	5.76	146589	5.76	111788	5.76	111315	5.76	784522	5.76	779684	5.76	496969	5.76	499723	5.76	287574	5.76	291046	5.76	137525	5.76	142433
5.86	249572	5.86	248748	5.86	217068	5.86	216252	5.86	182787	5.86	181852	5.86	146956	5.86	146597	5.86	111.79	5.86	111311	5.86	784597	5.86	779739	5.86	496985	5.86	499641	5.86	287629	5.86	29113	5.86	137541	5.86	142409
5.96	249566	5.96	248748	5.96	217074	5.96	216258	5.96	182781	5.96	181852	5.96	146.97	5.96	146601	5.96	111.8	5.96	111317	5.96	784638	5.96	779799	5.96	497055	5.96	499545	5.96	287631	5.96	291181	5.96	137641	5.96	14245
6.06	249558	6.06	248746	6.06	217069	6.06	216254	6.06	182794	6.06	181866	6.06	146965	6.06	146603	6.06	111801	6.06	111322	6.06	784751	6.06	779913	6.06	49712	6.06	49962	6.06	287706	6.06	291099	6.06	137715	6.06	142525
6.16	249567	6.16	248745	6.16	217077	6.16	216252	6.16	182.8	6.16	181867	6.16	146979	6.16	146604	6.16	111813	6.16	111.32	6.16	784767	6.16	779968	6.16	497194	6.16	499636	6.16	287761	6.16	291115	6.16	13777	6.16	142482
6.26	249561	6.26	248728	6.26	217077	6.26	216255	6.26	182.81	6.26	181877	6.26	146982	6.26	146614	6.26	111813	6.26	111.34	6.26	784863	6.26	779907	6.26	497134	6.26	499673	6.26	287759	6.26	291172	6.26	137866	6.26	14248
6.36	249.57	6.36	248.74	6.36	217089	6.36	216.26	6.36	182818	6.36	181.88	6.36	146985	6.36	146627	6.36	111825	6.36	111338	6.36	784952	6.36	779977	6.36	497164	6.36	499674	6.36	287789	6.36	291241	6.36	137896	6.36	142511
6.46	249.57	6.46	248735	6.46	217.09	6.46	216257	6.46	182834	6.46	181.88	6.46	146986	6.46	146627	6.46	111825	6.46	111339	6.46	785091	6.46	779978	6.46	497322	6.46	499724	6.46	287947	6.46	291243	6.46	137898	6.46	142512
6.56	249572	6.56	248739	6.56	217095	6.56	216259	6.56	182846	6.56	181882	6.56	146997	6.56	146629	6.56	111843	6.56	111347	6.56	785228	6.56	779999	6.56	497381	6.56	499803	6.56	287948	6.56	291263	6.56	137919	6.56	142533
6.66	249573	6.66	248738	6.66	217098	6.66	216.27	6.66	182857	6.66	181884	6.66	146999	6.66	146634	6.66	111848	6.66	111342	6.66	78.53	6.66	78008	6.66	497395	6.66	499817	6.66	287981	6.66	291335	6.66	13803	6.66	142605
6.76	249574	6.76	248735	6.76	217106	6.76	216265	6.76	182858	6.76	181884	6.76	146999	6.76	146631	6.76	111859	6.76	111343	6.76	785346	6.76	780136	6.76	49746	6.76	499863	6.76	288027	6.76	291381	6.76	138095	6.76	142534
6.86	249578	6.86	248729	6.86	217102	6.86	216261	6.86	182873	6.86	181.9	6.86	147009	6.86	146631	6.86	111859	6.86	111343	6.86	785346	6.86	780195	6.86	49.75	6.86	499824	6.86	288027	6.86	291381	6.86	138134	6.86	142534
6.96	249577	6.96	248734	6.96	217114	6.96	216264	6.96	182.88	6.96	181907	6.96	147012	6.96	146634	6.96	111862	6.96	111351	6.96	785375	6.96	780262	6.96	497528	6.96	49995	6.96	288114	6.96	29141	6.96	138163	6.96	142562
7.06	249579	7.06	248745	7.06	217116	7.06	216265	7.06	182892	7.06	181908	7.06	147014	7.06	146647	7.06	111875	7.06	111357	7.06	785487	7.06	78018	7.06	497602	7.06	499887	7.06	288227	7.06	291425	7.06	138178	7.06	142636
7.16	249576	7.16	248747	7.16	217114	7.16	216273	7.16	182889	7.16	181906	7.16	147023	7.16	146645	7.16	111873	7.16	111361	7.16	785467	7.16	780218	7.16	497523	7.16	499925	7.16	288226	7.16	291463	7.16	138157	7.16	142654
7.26	249579	7.26	248749	7.26	217128	7.26	216275	7.26	182902	7.26	181908	7.26	147026	7.26	146647	7.26	111875	7.26	111373	7.26	785588	7.26	78028	7.26	497604	7.26	500046	7.26	288288	7.26	291408	7.26	138298	7.26	142678
7.36	249581	7.36	248758	7.36	217134	7.36	216288	7.36	182914	7.36	181911	7.36	147028	7.36	146.65	7.36	111893	7.36	111.37	7.36	785614	7.36	780307	7.36	49767	7.36	500014	7.36	288315	7.36	291435	7.36	138324	7.36	142763
7.46	249582	7.46	248762	7.46	217.13	7.46	216297	7.46	182914	7.46	181927	7.46	147038	7.46	146.66	7.46	111898	7.46	111.37	7.46	785782	7.46	780367	7.46	497672	7.46	500016	7.46	288316	7.46	291397	7.46	138326	7.46	142804
7.56	249587	7.56	248762	7.56	217.14	7.56	216297	7.56	182914	7.56	181931	7.56	147038	7.56	146.66	7.56	111897	7.56	111375	7.56	785829	7.56	780404	7.56	497729	7.56	500014	7.56	288383	7.56	291435	7.56	138393	7.56	142802
7.66	249591	7.66	248761	7.66	217146	7.66	216297	7.66	182908	7.66	181.93	7.66	147048	7.66	146659	7.66	111907	7.66	111379	7.66	785924	7.66	78046	7.66	497765	7.66	499972	7.66	288429	7.66	291432	7.66	138439	7.66	142799
7.76	249593	7.76	248764	7.76	217156	7.76	216309	7.76	182912	7.76	181933	7.76	147.05	7.76	146662	7.76	111909	7.76	111387	7.76	785946	7.76	780522	7.76	497787	7.76	500033	7.76	288451	7.76	291454	7.76	138461	7.76	142821
7.86	249592	7.86	248763	7.86	217151	7.86	216308	7.86	182915	7.86	181942	7.86	147049	7.86	146676	7.86	111918	7.86	111.39	7.86	785939	7.86	780475	7.86	49778	7.86	499997	7.86	288444	7.86	291447	7.86	138454	7.86	142814
7.96	249592	7.96	248768	7.96	217.16	7.96	216317	7.96	182918	7.96	181941	7.96	147058	7.96	146.68	7.96	111924	7.96	111386	7.96	78603	7.96	780507	7.96	497773	7.96	500097	7.96	288437	7.96	291499	7.96	138544	7.96	142768
8.06	249599	8.06	248773	8.06	217161	8.06	216319	8.06	182922	8.06	181942	8.06	147059	8.06	146675	8.06	111.93	8.06	111397	8.06	786042	8.06	78052	8.06	497844	8.06	500149	8.06	288391	8.06	291452	8.06	138557	8.06	14282
8.16	249614	8.16	248784	8.16	217162	8.16	216329	8.16	182927	8.16	181943	8.16	147.06	8.16	146678	8.16	111931	8.16	111402	8.16	786209	8.16	780589	8.16	497894	8.16	500062	8.16	288558	8.16	291463	8.16	138568	8.16	14283
8.26	249613	8.26	248789	8.26	217172	8.26	216329	8.26	182.92	8.26	181943	8.26	147.06	8.26	146681	8.26	111941	8.26	111396	8.26	786242	8.26	780622	8.26	497888	8.26	500016	8.26	288434	8.26	291457	8.26	138561	8.26	142824
8.36	249614	8.36	248794	8.36	217177	8.36	216.33	8.36	182929	8.36	181944	8.36	147061	8.36	146692	8.36	111942	8.36	111408	8.36	786255	8.36	780694	8.36	497901	8.36	500069	8.36	288448	8.36	29147	8.36	138575	8.36	14274
8.46	249616	8.46	248796	8.46	217174	8.46	216335	8.46	182936	8.46	181945	8.46	147062	8.46	146688	8.46	111943	8.46	111404	8.46	786366	8.46	780746	8.46	497885	8.46	499984	8.46	288461	8.46	291483	8.46	138647	8.46	142753
8.56	249.62	8.56	248795	8.56	217189	8.56	216.33	8.56	182939	8.56	181.95	8.56	147071	8.56	146683	8.56	111942	8.56	111409	8.56	786356	8.56	780638	8.56	497923	8.56	499935	8.56	288509	8.56	291531	8.56	138616	8.56	142801
8.66	249623	8.66	248794	8.66	217192	8.66	216329	8.66	182938	8.66	181963	8.66	147076	8.66	146688	8.66	111951	8.66	111411	8.66	786463	8.66	780628	8.66	497913	8.66	499964	8.66	288538	8.66	291561	8.66	138665	8.66	14283
8.76	249624	8.76	248.8	8.76	217192	8.76	216342	8.76	182939	8.76	181963	8.76	147081	8.76	146692	8.76	111952	8.76	111408	8.76	78647	8.76	780704	8.76	497979	8.76	499932	8.76	288663	8.76	291626	8.76	138672	8.76	142837
8.86	249624	8.86	248804	8.86	217193	8.86	216342	8.86	182945	8.86	181969	8.86	147081	8.86	146693	8.86	111962	8.86	111412	8.86	786472	8.86	780852	8.86	49802	8.86	499973	8.86	288547	8.86	29157	8.86	138674	8.86	142741
8.96	249626	8.96	248813	8.96	217206	8.96	216353	8.96	182.95	8.96	181975	8.96	147082	8.96	146704	8.96	111963	8.96	111.42	8.96	786485	8.96	780865	8.96	498033	8.96	500045	8.96	288678	8.96	291583	8.96	138687	8.96	142755
9.06	249626	9.06	248818	9.06	217206	9.06	216354	9.06	182951	9.06	181975	9.06	147093	9.06	146704	9.06	111964	9.06	111.42	9.06	78659	9.06	780833	9.06	498099	9.06	499974	9.06	288568	9.06	291658	9.06	138792	9.06	14283
9.16	249626	9.16	248808	9.16	217206	9.16	216353	9.16	182966	9.16	181975	9.16	147092	9.16	146704	9.16	111973	9.16	111424	9.16	786586	9.16	780868	9.16	498133	9.16	500028	9.16	28868	9.16	291605	9.16	138788	9.16	142875
9.26	249627	9.26	248809	9.26	217207	9.26	216364	9.26	182971	9.26	181976	9.26	147099	9.26	146705	9.26	111974	9.26	111425	9.26	786594	9.26	780877	9.26	498045	9.26	499978	9.26	288748	9.26	291614	9.26	138797	9.26	142884
9.36	249633	9.36	248816	9.36	217217	9.36	216365	9.36	182972	9.36	181977	9.36	147104	9.36	146706	9.36	111975	9.36	111425	9.36	78676	9.36	780944	9.36	498112	9.36	499987	9.36	288796	9.36	291623	9.36	138805	9.36	142795
9.46	249636	9.46	248819	9.46	217217	9.46	216374	9.46	182971	9.46	181976	9.46	147103	9.46	146715	9.46	111974	9.46	111421	9.46	786731	9.46	780974	9.46	498142	9.46	499881	9.46	28867	9.46	291614	9.46	138797	9.46	142786
9.56	249637	9.56	248815	9.56	217217	9.56	216375	9.56	182981	9.56	181982	9.56	147104	9.56	146715	9.56	111975	9.56	111425	9.56	786758	9.56	780981	9.56	498149	9.56	499946	9.56	288677	9.56	291621	9.56	138862	9.56	142793
9.66	249636	9.66	248818	9.66	217216	9.66	216367	9.66	182981	9.66	181985	9.66	147103	9.66	146714	9.66	111974	9.66	111415	9.66	786886	9.66	781031	9.66	498199	9.66	500035	9.66	288726	9.66	291612	9.66	138892	9.66	142843
9.76	249635	9.76	248817	9.76	217215	9.76	216.37	9.76	182979	9.76	181984	9.76	147111	9.76	146713	9.76	111972	9.76	111419	9.76	786868	9.76	780955	9.76	49822	9.76	499959	9.76	288748	9.76	291594	9.76	138972	9.76	142766
9.86	249643	9.86	248815	9.86	217217	9.86	216362	9.86	182988	9.86	181996	9.86	147113	9.86	146715	9.86	111986	9.86	111432	9.86	786889	9.86	781035	9.86	498144	9.86	49998	9.86	288769	9.86	291518	9.86	138994	9.86	142788
9.96	249648	9.96	248.82	9.96	217218	9.96	216373	9.96	182994	9.96	181997	9.96	147114	9.96	146716	9.96	111987	9.96	111438	9.96	786903	9.96	781088	9.96	498217	9.96	499897	9.96	288783	9.96	291591	9.96	139008	9.96	142802
10.06	249658	10.06	248.82	10.06	217228	10.06	216374	10.06	182994	10.06	182004	10.06	147114	10.06	146716	10.06	111987	10.06	111428	10.06	787003	10.06	780992	10.06	498258	10.06	499869	10.06	288785	10.06	291632	10.06	13901	10.06	142804
10.16	249657	10.16	248825	10.16	217227	10.16	216373	10.16	182993	10.16	181998	10.16	147113	10.16	146725	10.16	111987	10.16	111433	10.16	786994	10.16	781042	10.16	498249	10.16	499909	10.16	288835	10.16	291623	10.16	139001	10.16	142795
10.26	249664	10.26	248.83	10.26	217228	10.26	216367	10.26	182994	10.26	182009	10.26	147114	10.26	146726	10.26	111987	10.26	111438	10.26	786999	10.26	781086	10.26	498254	10.26	499973	10.26	288879	10.26	291687	10.26	139065	10.26	14.28
10.36	249661	10.36	248837	10.36	217239	10.36	216381	10.36	183005	10.36	182.01	10.36	147115	10.36	146727	10.36	111988	10.36	111445	10.36	787072	10.36	78.11	10.36	498268	10.36	499929	10.36	288893	10.36	29174	10.36	139059	10.36	142814
10.46	249662	10.46	248848	10.46	217.24	10.46	216385	10.46	183006	10.46	182017	10.46	147116	10.46	146728	10.46	111989	10.46	111.44	10.46	787062	10.46	781169	10.46	498239	10.46	499938	10.46	288962	10.46	291652	10.46	13903	10.46	142883
10.56	249665	10.56	248.85	10.56	217244	10.56	216383	10.56	183004	10.56	182018	10.56	147114	10.56	146726	10.56	111987	10.56	111444	10.56	787001	10.56	781088	10.56	498256	10.56	499916	10.56	288979	10.56	29163	10.56	139106	10.56	14.29
10.66	249677	10.66	248851	10.66	217249	10.66	216385	10.66	183011	10.66	182.02	10.66	147116	10.66	146737	10.66	111989	10.66	111449	10.66	787113	10.66	781161	10.66	49827	10.66	499891	10.66	288993	10.66	291703	10.66	13912	10.66	142914
10.76	249682	10.76	248853	10.76	217251	10.76	216386	10.76	183017	10.76	182022	10.76	147123	10.76	146745	10.76	112	10.76	111457	10.76	787189	10.76	781218	10.76	498288	10.76	499831	10.76	289011	10.76	29176	10.76	139138	10.76	142931
10.86	249683	10.86	248842	10.86	217251	10.86	216397	10.86	183017	10.86	182028	10.86	147122	10.86	146749	10.86	112001	10.86	111.45	10.86	787235	10.86	781224	10.86	498294	10.86	499896	10.86	289017	10.86	291766	10.86	139144	10.86	14284
10.96	249683	10.96	248859	10.96	217251	10.96	216407	10.96	183017	10.96	182032	10.96	147124	10.96	146744	10.96	112001	10.96	111.45	10.96	787235	10.96	781225	10.96	498256	10.96	499838	10.96	289076	10.96	291767	10.96	139145	10.96	142841
11.06	249683	11.06	248857	11.06	217261	11.06	216406	11.06	183023	11.06	182032	11.06	147128	11.06	146745	11.06	112001	11.06	111455	11.06	787234	11.06	781194	11.06	498293	11.06	499895	11.06	289114	11.06	291726	11.06	139143	11.06	142898
11.16	249681	11.16	248863	11.16	217263	11.16	216409	11.16	183039	11.16	182034	11.16	147.13	11.16	146752	11.16	112003	11.16	111462	11.16	787258	11.16	781266	11.16	498317	11.16	499919	11.16	28904	11.16	291789	11.16	139167	11.16	142961
11.26	249691	11.26	248871	11.26	217264	11.26	216409	11.26	183.03	11.26	182041	11.26	147.13	11.26	146752	11.26	112003	11.26	111468	11.26	787261	11.26	78127	11.26	498321	11.26	499961	11.26	289043	11.26	291792	11.26	13917	11.26	142964
11.36	249696	11.36	248876	11.36	217264	11.36	216409	11.36	183.03	11.36	182035	11.36	147131	11.36	146752	11.36	112013	11.36	111462	11.36	787263	11.36	781155	11.36	498323	11.36	500022	11.36	289045	11.36	291794	11.36	139172	11.36	142868
11.46	249704	11.46	248875	11.46	217273	11.46	216412	11.46	183043	11.46	182038	11.46	147133	11.46	146767	11.46	112016	11.46	111471	11.46	78729	11.46	781241	11.46	498409	11.46	499991	11.46	289073	11.46	291822	11.46	13.92	11.46	142896
11.56	249.71	11.56	248.88	11.56	217.28	11.56	216426	11.56	183044	11.56	182039	11.56	147135	11.56	146768	11.56	112018	11.56	111467	11.56	787406	11.56	781298	11.56	498348	11.56	500067	11.56	288993	11.56	291722	11.56	139217	11.56	142914
11.66	249711	11.66	248882	11.66	217282	11.66	216427	11.66	183046	11.66	182047	11.66	147137	11.66	146776	11.66	112.02	11.66	111468	11.66	787422	11.66	781313	11.66	498364	11.66	500024	11.66	289106	11.66	291797	11.66	139233	11.66	14293
11.76	249708	11.76	248883	11.76	217282	11.76	216435	11.76	183047	11.76	182061	11.76	147143	11.76	146781	11.76	112.02	11.76	111469	11.76	787429	11.76	781321	11.76	498371	11.76	500032	11.76	289016	11.76	291843	11.76	139338	11.76	142937
11.86	249711	11.86	248878	11.86	217291	11.86	216439	11.86	183046	11.86	182.06	11.86	147146	11.86	146768	11.86	112019	11.86	111465	11.86	78742	11.86	781312	11.86	498362	11.86	499993	11.86	289007	11.86	291737	11.86	139232	11.86	142987
11.96	249717	11.96	248888	11.96	217298	11.96	216439	11.96	183052	11.96	182061	11.96	147147	11.96	146768	11.96	112.02	11.96	111.47	11.96	787424	11.96	781374	11.96	498268	11.96	500046	11.96	289011	11.96	291799	11.96	139333	11.96	143029
12.06	249721	12.06	248892	12.06	217301	12.06	216449	12.06	183056	12.06	182061	12.06	147146	12.06	146.78	12.06	112.02	12.06	111.47	12.06	787422	12.06	781313	12.06	498335	12.06	499946	12.06	289067	12.06	291836	12.06	139331	12.06	143027
12.16	249729	12.16	248893	12.16	217302	12.16	216.45	12.16	183057	12.16	182058	12.16	147157	12.16	146781	12.16	112021	12.16	111467	12.16	787433	12.16	781325	12.16	498395	12.16	500016	12.16	289118	12.16	29175	12.16	139343	12.16	143039
12.26	249722	12.26	248886	12.26	217.3	12.26	216447	12.26	183054	12.26	182059	12.26	147155	12.26	146778	12.26	112018	12.26	111469	12.26	787406	12.26	781356	12.26	49827	12.26	49993	12.26	28909	12.26	291722	12.26	139217	12.26	142914
12.36	249721	12.36	248.89	12.36	217299	12.36	216447	12.36	183054	12.36	182064	12.36	147145	12.36	146778	12.36	112018	12.36	111464	12.36	787402	12.36	781294	12.36	498267	12.36	499927	12.36	289087	12.36	291719	12.36	139214	12.36	14291
12.46	249727	12.46	248.89	12.46	217309	12.46	216447	12.46	183054	12.46	182068	12.46	147145	12.46	146778	12.46	112018	12.46	111474	12.46	78.75	12.46	781294	12.46	498267	12.46	499868	12.46	288989	12.46	291621	12.46	139214	12.46	14291
12.56	249733	12.56	248887	12.56	217307	12.56	216448	12.56	183055	12.56	182.07	12.56	147146	12.56	146785	12.56	112015	12.56	111.48	12.56	787516	12.56	781212	12.56	498244	12.56	499923	12.56	289005	12.56	291696	12.56	13923	12.56	142926
12.66	249.74	12.66	248899	12.66	217322	12.66	216.45	12.66	183057	12.66	182071	12.66	147148	12.66	146791	12.66	112.03	12.66	111477	12.66	78753	12.66	781285	12.66	498297	12.66	499996	12.66	289088	12.66	291651	12.66	139244	12.66	14294
12.76	249731	12.76	248902	12.76	217321	12.76	216449	12.76	183052	12.76	182071	12.76	147147	12.76	146784	12.76	112.03	12.76	111481	12.76	787525	12.76	781319	12.76	498291	12.76	499932	12.76	289131	12.76	291646	12.76	139239	12.76	142935
12.86	249731	12.86	248898	12.86	217327	12.86	216459	12.86	183056	12.86	182077	12.86	147153	12.86	146.78	12.86	112.03	12.86	111481	12.86	787525	12.86	781221	12.86	498291	12.86	499991	12.86	289034	12.86	291548	12.86	139239	12.86	142935
12.96	249736	12.96	248.9	12.96	217.33	12.96	216458	12.96	183055	12.96	182079	12.96	147155	12.96	146779	12.96	112019	12.96	111475	12.96	78751	12.96	781206	12.96	498179	12.96	499976	12.96	289019	12.96	291592	12.96	139165	12.96	142861
13.06	249.74	13.06	248908	13.06	217321	13.06	216458	13.06	183055	13.06	182.08	13.06	147156	13.06	146.78	13.06	112019	13.06	111.47	13.06	787517	13.06	781272	13.06	498244	13.06	500022	13.06	289026	13.06	291638	13.06	139133	13.06	142907
13.16	249747	13.16	248919	13.16	217321	13.16	216459	13.16	183056	13.16	182071	13.16	147157	13.16	146786	13.16	112.02	13.16	111476	13.16	787425	13.16	781218	13.16	498289	13.16	499988	13.16	288933	13.16	291546	13.16	139197	13.16	142913
13.26	249.74	13.26	248913	13.26	217326	13.26	216458	13.26	183061	13.26	182077	13.26	147153	13.26	146783	13.26	112019	13.26	111479	13.26	787417	13.26	78121	13.26	498183	13.26	500019	13.26	288984	13.26	291606	13.26	139228	13.26	142905
13.36	249746	13.36	248918	13.36	217.33	13.36	216458	13.36	183055	13.36	182081	13.36	147158	13.36	146785	13.36	112019	13.36	111468	13.36	787475	13.36	78121	13.36	498183	13.36	499921	13.36	288925	13.36	291557	13.36	139228	13.36	142905
13.46	249749	13.46	248911	13.46	217329	13.46	216457	13.46	183064	13.46	182.08	13.46	147157	13.46	146788	13.46	112024	13.46	111463	13.46	787503	13.46	78116	13.46	498074	13.46	499871	13.46	288914	13.46	291546	13.46	139217	13.46	142893
13.56	249746	13.56	248918	13.56	217336	13.56	216458	13.56	183071	13.56	182081	13.56	147158	13.56	146789	13.56	112029	13.56	111468	13.56	787513	13.56	78121	13.56	498143	13.56	499921	13.56	288924	13.56	291556	13.56	139227	13.56	142806
13.66	249752	13.66	248.93	13.66	217342	13.66	216466	13.66	183077	13.66	182.08	13.66	147.15	13.66	146791	13.66	112031	13.66	111466	13.66	787537	13.66	781234	13.66	498109	13.66	499847	13.66	288948	13.66	291463	13.66	139251	13.66	142889
13.76	249751	13.76	248921	13.76	217341	13.76	216463	13.76	183076	13.76	182083	13.76	147149	13.76	146784	13.76	112.02	13.76	111469	13.76	787525	13.76	781182	13.76	497979	13.76	499834	13.76	288897	13.76	291451	13.76	139239	13.76	142915
13.86	249757	13.86	248918	13.86	217347	13.86	216459	13.86	183066	13.86	182083	13.86	147149	13.86	146.78	13.86	112.02	13.86	111469	13.86	787427	13.86	781221	13.86	497979	13.86	499805	13.86	288936	13.86	291451	13.86	139239	13.86	142915
13.96	249752	13.96	248922	13.96	217351	13.96	216.45	13.96	183072	13.96	182089	13.96	147.15	13.96	146781	13.96	112021	13.96	111466	13.96	787433	13.96	781187	13.96	498043	13.96	499762	13.96	288941	13.96	291358	13.96	139244	13.96	142823
14.06	249.76	14.06	248919	14.06	217352	14.06	216451	14.06	183077	14.06	182094	14.06	147157	14.06	146782	14.06	112016	14.06	111473	14.06	787445	14.06	781122	14.06	497997	14.06	499833	14.06	288954	14.06	291371	14.06	139256	14.06	142836
14.16	249764	14.16	248919	14.16	217352	14.16	216451	14.16	183077	14.16	182094	14.16	147.16	14.16	146782	14.16	112012	14.16	111468	14.16	787344	14.16	781118	14.16	497993	14.16	499868	14.16	28895	14.16	291367	14.16	139253	14.16	142832
14.26	249761	14.26	248924	14.26	217349	14.26	216452	14.26	183085	14.26	182101	14.26	147161	14.26	146783	14.26	112013	14.26	111463	14.26	787354	14.26	781031	14.26	497906	14.26	49982	14.26	288863	14.26	291339	14.26	139322	14.26	142843
14.36	249765	14.36	248914	14.36	217353	14.36	216462	14.36	183.09	14.36	182095	14.36	147157	14.36	146783	14.36	112013	14.36	111454	14.36	787354	14.36	78.11	14.36	497906	14.36	499859	14.36	288863	14.36	291378	14.36	139303	14.36	142901
14.46	249771	14.46	248921	14.46	217353	14.46	216462	14.46	183.09	14.46	182095	14.46	147161	14.46	146783	14.46	112013	14.46	111.45	14.46	787416	14.46	781053	14.46	497811	14.46	499764	14.46	288866	14.46	291283	14.46	139266	14.46	142845
14.56	249765	14.56	248926	14.56	217353	14.56	216467	14.56	183.08	14.56	182094	14.56	147161	14.56	146782	14.56	112001	14.56	111453	14.56	787449	14.56	781047	14.56	497864	14.56	499817	14.56	288918	14.56	291179	14.56	13926	14.56	142839
14.66	249763	14.66	248.92	14.66	217351	14.66	216469	14.66	183078	14.66	182099	14.66	147.15	14.66	146781	14.66	111999	14.66	111.44	14.66	787337	14.66	780935	14.66	497791	14.66	499802	14.66	288826	14.66	291165	14.66	139246	14.66	142825
14.76	249762	14.76	248933	14.76	217361	14.76	216466	14.76	183081	14.76	182096	14.76	147152	14.76	146784	14.76	112002	14.76	111433	14.76	787363	14.76	781021	14.76	49772	14.76	499771	14.76	288853	14.76	291152	14.76	139272	14.76	142852
14.86	249767	14.86	248934	14.86	217367	14.86	216.46	14.86	183082	14.86	182097	14.86	147154	14.86	146773	14.86	112003	14.86	111.44	14.86	787376	14.86	780974	14.86	497732	14.86	499744	14.86	288865	14.86	291204	14.86	139285	14.86	142864
14.96	249764	14.96	248928	14.96	217367	14.96	216464	14.96	183089	14.96	182097	14.96	147.15	14.96	146774	14.96	112009	14.96	111435	14.96	787282	14.96	78088	14.96	497638	14.96	499786	14.96	288869	14.96	291207	14.96	139288	14.96	14277
15.06	249768	15.06	248935	15.06	217368	15.06	216465	15.06	183093	15.06	182088	15.06	147154	15.06	146774	15.06	112008	15.06	111431	15.06	787287	15.06	780886	15.06	497546	15.06	499753	15.06	288776	15.06	291115	15.06	139294	15.06	142844
15.16	249762	15.16	248925	15.16	217356	15.16	216472	15.16	183091	15.16	182086	15.16	147153	15.16	146778	15.16	111998	15.16	111424	15.16	787228	15.16	780768	15.16	497526	15.16	499772	15.16	288757	15.16	291096	15.16	139177	15.16	142805
15.26	249767	15.26	248932	15.26	217363	15.26	216473	15.26	183082	15.26	182093	15.26	147153	15.26	146773	15.26	112003	15.26	111424	15.26	787274	15.26	780834	15.26	497494	15.26	49974	15.26	288822	15.26	291005	15.26	139184	15.26	142665
15.36	249772	15.36	248935	15.36	217366	15.36	216472	15.36	183081	15.36	182096	15.36	147143	15.36	146772	15.36	112002	15.36	111.42	15.36	78717	15.36	780768	15.36	497526	15.36	499733	15.36	288757	15.36	290998	15.36	139177	15.36	142658
15.46	249771	15.46	248931	15.46	217366	15.46	216473	15.46	183082	15.46	182096	15.46	147143	15.46	146773	15.46	112002	15.46	111414	15.46	787173	15.46	780772	15.46	497413	15.46	499659	15.46	28876	15.46	291001	15.46	13918	15.46	142662
15.56	249774	15.56	248935	15.56	217372	15.56	216472	15.56	183.07	15.56	182.09	15.56	147149	15.56	146772	15.56	111992	15.56	111404	15.56	78717	15.56	780651	15.56	497409	15.56	499557	15.56	288659	15.56	290959	15.56	139177	15.56	142658
15.66	249773	15.66	248937	15.66	217378	15.66	216475	15.66	183072	15.66	182096	15.66	147155	15.66	146775	15.66	111995	15.66	111412	15.66	787077	15.66	780676	15.66	497492	15.66	499651	15.66	288684	15.66	291023	15.66	139104	15.66	142585
15.76	249779	15.76	248936	15.76	217381	15.76	216478	15.76	183071	15.76	182099	15.76	147158	15.76	146768	15.76	111998	15.76	111407	15.76	787105	15.76	780665	15.76	497461	15.76	499629	15.76	288711	15.76	29105	15.76	139131	15.76	142613
15.86	249777	15.86	248946	15.86	217387	15.86	216478	15.86	183075	15.86	182089	15.86	147146	15.86	146768	15.86	111998	15.86	111407	15.86	787106	15.86	780704	15.86	497365	15.86	499533	15.86	288712	15.86	290934	15.86	139132	15.86	142682
15.96	249778	15.96	248.94	15.96	217391	15.96	216478	15.96	183075	15.96	182096	15.96	147152	15.96	146768	15.96	111998	15.96	111404	15.96	787012	15.96	78061	15.96	497368	15.96	499497	15.96	288716	15.96	290996	15.96	139136	15.96	142734
16.06	249782	16.06	248948	16.06	217382	16.06	216479	16.06	183076	16.06	182091	16.06	147157	16.06	146769	16.06	111999	16.06	111399	16.06	787019	16.06	780676	16.06	497278	16.06	499602	16.06	288625	16.06	291042	16.06	139143	16.06	142673
16.16	249788	16.16	248943	16.16	217382	16.16	216484	16.16	183072	16.16	182.09	16.16	147147	16.16	146759	16.16	111999	16.16	111389	16.16	787076	16.16	780616	16.16	497178	16.16	499541	16.16	288682	16.16	290943	16.16	139141	16.16	142691
16.26	249779	16.26	248945	16.26	217384	16.26	216475	16.26	183072	16.26	182087	16.26	147149	16.26	146761	16.26	111985	16.26	111373	16.26	786982	16.26	780483	16.26	497144	16.26	499468	16.26	288589	16.26	290908	16.26	139106	16.26	142705
16.36	249785	16.36	248955	16.36	217388	16.36	216475	16.36	183063	16.36	182093	16.36	147154	16.36	146.76	16.36	111991	16.36	111378	16.36	786985	16.36	780486	16.36	497049	16.36	499353	16.36	288592	16.36	290813	16.36	139109	16.36	142708
16.46	249.79	16.46	248957	16.46	217.39	16.46	216487	16.46	183064	16.46	182089	16.46	147155	16.46	146763	16.46	111991	16.46	111369	16.46	786903	16.46	780404	16.46	497132	16.46	499271	16.46	288607	16.46	290887	16.46	139124	16.46	142625
16.56	249.78	16.56	248.95	16.56	217389	16.56	216486	16.56	183063	16.56	182088	16.56	147144	16.56	146756	16.56	111986	16.56	111359	16.56	786893	16.56	780355	16.56	497073	16.56	49.93	16.56	288499	16.56	290819	16.56	139114	16.56	142615
16.66	249786	16.66	248956	16.66	217389	16.66	216476	16.66	183.06	16.66	182088	16.66	147.15	16.66	146756	16.66	111986	16.66	111365	16.66	786797	16.66	780396	16.66	497075	16.66	499204	16.66	288501	16.66	29082	16.66	139116	16.66	142617
16.76	249782	16.76	248952	16.76	217397	16.76	216478	16.76	183065	16.76	182087	16.76	147156	16.76	146758	16.76	111979	16.76	111361	16.76	786816	16.76	780317	16.76	496997	16.76	499126	16.76	288521	16.76	29084	16.76	139038	16.76	14252
16.86	249787	16.86	248957	16.86	217.39	16.86	216477	16.86	183064	16.86	182091	16.86	147155	16.86	146767	16.86	111983	16.86	111348	16.86	786875	16.86	780366	16.86	497046	16.86	499077	16.86	288413	16.86	29083	16.86	139087	16.86	14251
16.96	249781	16.96	248957	16.96	217.39	16.96	216477	16.96	183.07	16.96	182091	16.96	147155	16.96	146757	16.96	111987	16.96	111344	16.96	786827	16.96	780289	16.96	496969	16.96	499019	16.96	288414	16.96	290733	16.96	139127	16.96	142511
17.06	249781	17.06	248961	17.06	217.39	17.06	216477	17.06	183074	17.06	182081	17.06	147145	17.06	146757	17.06	111987	17.06	111338	17.06	786824	17.06	780285	17.06	497024	17.06	499074	17.06	288469	17.06	29073	17.06	139123	17.06	142507
17.16	249775	17.16	248955	17.16	217.39	17.16	216467	17.16	183074	17.16	182087	17.16	147145	17.16	146757	17.16	111987	17.16	111338	17.16	786825	17.16	780287	17.16	496967	17.16	499018	17.16	28851	17.16	290732	17.16	139125	17.16	142509
17.26	249779	17.26	248966	17.26	217.39	17.26	216477	17.26	183065	17.26	182091	17.26	147152	17.26	146758	17.26	111984	17.26	111335	17.26	786731	17.26	780193	17.26	496873	17.26	498924	17.26	288396	17.26	290696	17.26	139129	17.26	142415
17.36	249786	17.36	248962	17.36	217391	17.36	216478	17.36	183065	17.36	182082	17.36	147146	17.36	146758	17.36	111988	17.36	111335	17.36	786737	17.36	780258	17.36	496879	17.36	498891	17.36	288402	17.36	290741	17.36	139135	17.36	142421
17.46	249.78	17.46	248968	17.46	217392	17.46	216475	17.46	183072	17.46	182083	17.46	147147	17.46	146759	17.46	111979	17.46	111.34	17.46	786803	17.46	780206	17.46	496886	17.46	498937	17.46	28841	17.46	290748	17.46	139142	17.46	142428
17.56	249785	17.56	248.96	17.56	217385	17.56	216476	17.56	183064	17.56	182.07	17.56	147145	17.56	146756	17.56	111977	17.56	111334	17.56	78672	17.56	780182	17.56	496861	17.56	498814	17.56	288385	17.56	290724	17.56	139117	17.56	142403
17.66	249.78	17.66	248966	17.66	217389	17.66	216.47	17.66	183064	17.66	182076	17.66	147145	17.66	146757	17.66	111977	17.66	111338	17.66	786721	17.66	780085	17.66	496764	17.66	498874	17.66	288288	17.66	290685	17.66	139118	17.66	142306
17.76	249783	17.76	248969	17.76	217393	17.76	216.47	17.76	183057	17.76	182084	17.76	147148	17.76	146.75	17.76	111.98	17.76	111331	17.76	786753	17.76	780118	17.76	496856	17.76	498829	17.76	288321	17.76	290757	17.76	139209	17.76	142339
17.86	249.78	17.86	248974	17.86	217394	17.86	216471	17.86	183058	17.86	182075	17.86	147149	17.86	146751	17.86	111971	17.86	111328	17.86	786705	17.86	780098	17.86	496807	17.86	498741	17.86	288389	17.86	290767	17.86	13.92	17.86	142349
17.96	249.78	17.96	248969	17.96	217393	17.96	216.47	17.96	183063	17.96	182074	17.96	147138	17.96	146.75	17.96	111.97	17.96	111331	17.96	786736	17.96	780041	17.96	496701	17.96	498801	17.96	28842	17.96	290661	17.96	139211	17.96	142341
18.06	249784	18.06	248.98	18.06	217394	18.06	216465	18.06	183068	18.06	182081	18.06	147139	18.06	146741	18.06	111971	18.06	111321	18.06	786648	18.06	780051	18.06	496711	18.06	498762	18.06	288332	18.06	290671	18.06	13926	18.06	142351
18.16	249792	18.16	248976	18.16	217384	18.16	216469	18.16	183.07	18.16	182087	18.16	147148	18.16	146743	18.16	111973	18.16	111323	18.16	786668	18.16	779974	18.16	496732	18.16	498743	18.16	288353	18.16	290692	18.16	13928	18.16	142371
18.26	249797	18.26	248977	18.26	217391	18.26	216462	18.26	183059	18.26	182076	18.26	147154	18.26	146744	18.26	111974	18.26	111319	18.26	786676	18.26	779982	18.26	496701	18.26	498634	18.26	288263	18.26	290582	18.26	139288	18.26	142379
18.36	249794	18.36	248984	18.36	217396	18.36	216463	18.36	183066	18.36	182077	18.36	147145	18.36	146745	18.36	111975	18.36	111324	18.36	786648	18.36	779953	18.36	49675	18.36	498606	18.36	288274	18.36	290661	18.36	139299	18.36	14239
18.46	249788	18.46	248993	18.46	217395	18.46	216474	18.46	183.07	18.46	182076	18.46	147145	18.46	146745	18.46	111963	18.46	111314	18.46	786681	18.46	779987	18.46	496745	18.46	498561	18.46	288268	18.46	290705	18.46	139294	18.46	142287
18.56	249795	18.56	248989	18.56	217397	18.56	216476	18.56	183062	18.56	182078	18.56	147146	18.56	146747	18.56	111965	18.56	111323	18.56	786602	18.56	780005	18.56	496665	18.56	498521	18.56	288286	18.56	290723	18.56	139312	18.56	142305
18.66	249791	18.66	248.99	18.66	217398	18.66	216477	18.66	183063	18.66	182075	18.66	147154	18.66	146748	18.66	111966	18.66	111319	18.66	786614	18.66	780017	18.66	496677	18.66	498435	18.66	288299	18.66	290696	18.66	139324	18.66	142317
18.76	249795	18.76	248996	18.76	217403	18.76	216.47	18.76	183061	18.76	182078	18.76	147156	18.76	146737	18.76	111965	18.76	111318	18.76	786601	18.76	779906	18.76	496606	18.76	498305	18.76	288285	18.76	290722	18.76	139311	18.76	142401
18.86	249787	18.86	248991	18.86	217406	18.86	216466	18.86	183068	18.86	182078	18.86	147156	18.86	146736	18.86	111964	18.86	111314	18.86	786559	18.86	779962	18.86	496642	18.86	498302	18.86	288253	18.86	290719	18.86	139308	18.86	142233
18.96	249795	18.96	248998	18.96	217408	18.96	216468	18.96	183075	18.96	182.08	18.96	147158	18.96	146744	18.96	111966	18.96	111.31	18.96	786616	18.96	780019	18.96	49666	18.96	498281	18.96	28832	18.96	290737	18.96	139326	18.96	14227
19.06	249801	19.06	248999	19.06	217.41	19.06	216476	19.06	183067	19.06	182072	19.06	147.15	19.06	146744	19.06	111969	19.06	111302	19.06	786639	19.06	779925	19.06	496683	19.06	498343	19.06	288343	19.06	290721	19.06	139251	19.06	142274
19.16	249797	19.16	249001	19.16	217409	19.16	216472	19.16	183066	19.16	182076	19.16	147149	19.16	146739	19.16	111957	19.16	111.3	19.16	786623	19.16	779909	19.16	496569	19.16	498229	19.16	288229	19.16	290685	19.16	139235	19.16	142209
19.26	249804	19.26	249.01	19.26	217412	19.26	216471	19.26	183074	19.26	182083	19.26	147151	19.26	146742	19.26	111.96	19.26	111309	19.26	786552	19.26	779936	19.26	496654	19.26	498217	19.26	288315	19.26	290732	19.26	139262	19.26	142235
19.36	249.81	19.36	249.02	19.36	217412	19.36	216472	19.36	183078	19.36	182083	19.36	147152	19.36	146742	19.36	111.96	19.36	111304	19.36	786615	19.36	779999	19.36	496698	19.36	498163	19.36	288358	19.36	290775	19.36	139364	19.36	142142
19.46	249805	19.46	249025	19.46	217403	19.46	216472	19.46	183079	19.46	182084	19.46	147153	19.46	146743	19.46	111961	19.46	111304	19.46	786662	19.46	779948	19.46	496608	19.46	498171	19.46	288366	19.46	290685	19.46	139274	19.46	14215
19.56	249811	19.56	249021	19.56	217403	19.56	216478	19.56	183.07	19.56	182081	19.56	147153	19.56	146743	19.56	111956	19.56	111293	19.56	786665	19.56	779951	19.56	496611	19.56	498076	19.56	288271	19.56	290688	19.56	139277	19.56	142153
19.66	249813	19.66	249029	19.66	217401	19.66	216474	19.66	183068	19.66	182082	19.66	147151	19.66	146747	19.66	111949	19.66	111291	19.66	786545	19.66	779929	19.66	496589	19.66	497956	19.66	288249	19.66	290724	19.66	139255	19.66	142131
19.76	249802	19.76	249031	19.76	217.4	19.76	216479	19.76	183066	19.76	182081	19.76	147149	19.76	146744	19.76	111948	19.76	111295	19.76	786532	19.76	779916	19.76	496635	19.76	498002	19.76	288236	19.76	290653	19.76	139242	19.76	142118
19.86	249808	19.86	249037	19.86	217.4	19.86	216485	19.86	183073	19.86	182081	19.86	147156	19.86	146746	19.86	111949	19.86	111284	19.86	786536	19.86	779822	19.86	49658	19.86	497947	19.86	288299	19.86	290657	19.86	139246	19.86	142122
19.96	249815	19.96	249035	19.96	217403	19.96	216492	19.96	183.08	19.96	182085	19.96	147163	19.96	146741	19.96	111952	19.96	111279	19.96	786568	19.96	779854	19.96	496612	19.96	497979	19.96	288311	19.96	290748	19.96	139278	19.96	142154
20.06	249824	20.06	249043	20.06	217413	20.06	216495	20.06	183082	20.06	182077	20.06	147165	20.06	146744	20.06	111944	20.06	111286	20.06	786591	20.06	779779	20.06	496635	20.06	497943	20.06	288197	20.06	29081	20.06	139301	20.06	142177
20.16	249819	20.16	249048	20.16	217411	20.16	216495	20.16	183079	20.16	182078	20.16	147166	20.16	146744	20.16	111945	20.16	111286	20.16	78.66	20.16	779788	20.16	496712	20.16	49805	20.16	288265	20.16	290721	20.16	13931	20.16	142088
20.26	249818	20.26	249045	20.26	217413	20.26	216505	20.26	183083	20.26	182078	20.26	147166	20.26	146744	20.26	111951	20.26	111276	20.26	786657	20.26	779786	20.26	496661	20.26	49799	20.26	288302	20.26	290778	20.26	13921	20.26	142086
20.36	249826	20.36	249057	20.36	217419	20.36	216.5	20.36	183084	20.36	182085	20.36	147167	20.36	146746	20.36	111956	20.36	111284	20.36	786708	20.36	77976	20.36	496674	20.36	498002	20.36	288315	20.36	290829	20.36	139223	20.36	142099
20.46	249829	20.46	249.06	20.46	217419	20.46	216496	20.46	183084	20.46	182079	20.46	147167	20.46	146757	20.46	111956	20.46	111278	20.46	786706	20.46	779797	20.46	496574	20.46	497903	20.46	288254	20.46	290827	20.46	139221	20.46	142097
20.56	249825	20.56	249056	20.56	217419	20.56	216496	20.56	183083	20.56	182078	20.56	147166	20.56	146757	20.56	111955	20.56	111283	20.56	786605	20.56	779794	20.56	496571	20.56	497801	20.56	28829	20.56	290726	20.56	139217	20.56	142093
20.66	249.83	20.66	249061	20.66	217.42	20.66	216497	20.66	183.09	20.66	182.08	20.66	147168	20.66	146758	20.66	111947	20.66	111288	20.66	786617	20.66	779805	20.66	496582	20.66	497813	20.66	288301	20.66	290738	20.66	139229	20.66	142105
20.76	249834	20.76	249065	20.76	217409	20.76	216495	20.76	183093	20.76	182078	20.76	147166	20.76	146756	20.76	111945	20.76	111277	20.76	78.66	20.76	779691	20.76	496566	20.76	497698	20.76	288187	20.76	290721	20.76	139212	20.76	142088
20.86	249829	20.86	249.07	20.86	217409	20.86	216496	20.86	183084	20.86	182069	20.86	147167	20.86	146757	20.86	111946	20.86	111268	20.86	786607	20.86	779756	20.86	496534	20.86	497706	20.86	288194	20.86	290787	20.86	139219	20.86	141998
20.96	249831	20.96	249071	20.96	217411	20.96	216498	20.96	183085	20.96	182.07	20.96	147168	20.96	146758	20.96	111947	20.96	111275	20.96	786621	20.96	77981	20.96	496587	20.96	497681	20.96	28811	20.96	29084	20.96	139116	20.96	141953
21.06	249837	21.06	249078	21.06	217412	21.06	216498	21.06	183092	21.06	182071	21.06	147169	21.06	146759	21.06	111948	21.06	111.27	21.06	786689	21.06	779818	21.06	496596	21.06	49767	21.06	288178	21.06	290751	21.06	139184	21.06	141923
21.16	249842	21.16	249083	21.16	217413	21.16	216509	21.16	183097	21.16	182072	21.16	147.17	21.16	146.76	21.16	111955	21.16	111271	21.16	786681	21.16	779831	21.16	496608	21.16	497604	21.16	288229	21.16	290763	21.16	139177	21.16	141935
21.26	249833	21.26	249083	21.26	217419	21.26	216.5	21.26	183097	21.26	182079	21.26	147164	21.26	146776	21.26	111953	21.26	111271	21.26	786644	21.26	779794	21.26	496512	21.26	497645	21.26	288231	21.26	290765	21.26	139139	21.26	141937
21.36	249834	21.36	249081	21.36	217424	21.36	216511	21.36	183099	21.36	182086	21.36	147.17	21.36	146782	21.36	111951	21.36	111279	21.36	786659	21.36	779848	21.36	496527	21.36	497631	21.36	288305	21.36	290722	21.36	139154	21.36	141952
21.46	249837	21.46	249088	21.46	217427	21.46	216514	21.46	183101	21.46	182089	21.46	147173	21.46	146784	21.46	111954	21.46	111285	21.46	786687	21.46	779875	21.46	496614	21.46	497707	21.46	288371	21.46	290788	21.46	139241	21.46	14198
21.56	249837	21.56	249087	21.56	217426	21.56	216513	21.56	183107	21.56	182088	21.56	147172	21.56	146778	21.56	111953	21.56	111275	21.56	786623	21.56	77987	21.56	496647	21.56	497761	21.56	288366	21.56	290783	21.56	139274	21.56	141974
21.66	249844	21.66	249084	21.66	217418	21.66	216511	21.66	183112	21.66	182089	21.66	147173	21.66	146775	21.66	111.96	21.66	111276	21.66	786673	21.66	779881	21.66	49656	21.66	497713	21.66	288377	21.66	290794	21.66	139285	21.66	141985
21.76	249.84	21.76	249089	21.76	217418	21.76	216519	21.76	183112	21.76	182086	21.76	147173	21.76	146776	21.76	111964	21.76	111282	21.76	786676	21.76	779845	21.76	496564	21.76	497716	21.76	288283	21.76	290866	21.76	139406	21.76	14193
21.86	249841	21.86	249079	21.86	217419	21.86	216515	21.86	183113	21.86	182.09	21.86	147174	21.86	146792	21.86	111965	21.86	111275	21.86	786683	21.86	779891	21.86	496571	21.86	497723	21.86	28829	21.86	290824	21.86	139413	21.86	141957
21.96	249846	21.96	249079	21.96	217418	21.96	216515	21.96	183118	21.96	182089	21.96	147173	21.96	146789	21.96	111964	21.96	111275	21.96	786676	21.96	779884	21.96	496564	21.96	497658	21.96	288341	21.96	290817	21.96	139288	21.96	14193
22.06	249851	22.06	249086	22.06	217429	22.06	216516	22.06	183123	22.06	182091	22.06	147175	22.06	146793	22.06	111966	22.06	111276	22.06	78669	22.06	77984	22.06	496519	22.06	497711	22.06	288394	22.06	290831	22.06	139303	22.06	141905
22.16	249851	22.16	249.09	22.16	217429	22.16	216516	22.16	183123	22.16	182091	22.16	147186	22.16	146796	22.16	111966	22.16	111276	22.16	786689	22.16	779857	22.16	496557	22.16	497768	22.16	288393	22.16	290732	22.16	139242	22.16	141962
22.26	249857	22.26	249078	22.26	217429	22.26	216516	22.26	183123	22.26	182091	22.26	147175	22.26	146.79	22.26	111966	22.26	111276	22.26	786689	22.26	779838	22.26	496557	22.26	497709	22.26	288393	22.26	290732	22.26	139262	22.26	142001
22.36	249864	22.36	249081	22.36	217432	22.36	216519	22.36	183116	22.36	182099	22.36	147178	22.36	146789	22.36	111969	22.36	111269	22.36	786717	22.36	779886	22.36	496585	22.36	497737	22.36	288421	22.36	29076	22.36	139329	22.36	141971
22.46	249859	22.46	249089	22.46	217423	22.46	216.52	22.46	183117	22.46	182104	22.46	147178	22.46	146.79	22.46	111.96	22.46	111277	22.46	786726	22.46	779934	22.46	496594	22.46	497707	22.46	288391	22.46	290769	22.46	139338	22.46	141941
22.56	249864	22.56	249095	22.56	217.43	22.56	216521	22.56	183125	22.56	182105	22.56	147191	22.56	146791	22.56	111961	22.56	111283	22.56	786737	22.56	779827	22.56	496605	22.56	497757	22.56	288441	22.56	290838	22.56	139349	22.56	141951
22.66	249863	22.66	249094	22.66	217434	22.66	216521	22.66	183.13	22.66	182105	22.66	147191	22.66	146797	22.66	111961	22.66	111276	22.66	786735	22.66	779826	22.66	496505	22.66	497755	22.66	288439	22.66	290875	22.66	139347	22.66	14195
22.76	249865	22.76	249096	22.76	217435	22.76	216522	22.76	183131	22.76	182107	22.76	147193	22.76	146803	22.76	111972	22.76	111262	22.76	786751	22.76	779842	22.76	496521	22.76	497732	22.76	288455	22.76	290794	22.76	139363	22.76	141966
22.86	249861	22.86	249096	22.86	217436	22.86	216523	22.86	183122	22.86	182107	22.86	147193	22.86	146803	22.86	111972	22.86	111.27	22.86	786754	22.86	779845	22.86	496525	22.86	497775	22.86	288458	22.86	290797	22.86	139367	22.86	141969
22.96	249867	22.96	249104	22.96	217437	22.96	216524	22.96	183123	22.96	182114	22.96	147194	22.96	146814	22.96	111964	22.96	111276	22.96	786768	22.96	779762	22.96	496539	22.96	49775	22.96	288541	22.96	290811	22.96	139381	22.96	141925
23.06	249867	23.06	249108	23.06	217437	23.06	216524	23.06	183129	23.06	182118	23.06	147194	23.06	146814	23.06	111964	23.06	111266	23.06	786768	23.06	779762	23.06	496539	23.06	497789	23.06	28859	23.06	290811	23.06	139381	23.06	141886
23.16	249876	23.16	249111	23.16	217441	23.16	216538	23.16	183137	23.16	182.11	23.16	147198	23.16	146812	23.16	111972	23.16	111.27	23.16	786806	23.16	779799	23.16	496479	23.16	497826	23.16	288529	23.16	290751	23.16	13932	23.16	141982
23.26	249.88	23.26	249101	23.26	217441	23.26	216522	23.26	183127	23.26	182.11	23.26	147186	23.26	146808	23.26	111967	23.26	111.27	23.26	786803	23.26	779796	23.26	496476	23.26	497785	23.26	288527	23.26	290748	23.26	139318	23.26	142018
23.36	249.88	23.36	249101	23.36	217.44	23.36	216527	23.36	183126	23.36	182.11	23.36	147186	23.36	146807	23.36	111967	23.36	111259	23.36	786799	23.36	779792	23.36	496472	23.36	497819	23.36	288522	23.36	290744	23.36	139313	23.36	142013
23.46	249.88	23.46	249107	23.46	217441	23.46	216528	23.46	183133	23.46	182.11	23.46	147192	23.46	146808	23.46	111968	23.46	111.26	23.46	786874	23.46	779799	23.46	496537	23.46	497729	23.46	288627	23.46	290751	23.46	13932	23.46	142021
23.56	249875	23.56	249.11	23.56	217439	23.56	216536	23.56	183135	23.56	182109	23.56	147195	23.56	146797	23.56	111966	23.56	111264	23.56	786907	23.56	779851	23.56	496463	23.56	497713	23.56	288611	23.56	290735	23.56	139304	23.56	142005
23.66	249.88	23.66	249111	23.66	217441	23.66	216538	23.66	183137	23.66	182.11	23.66	147196	23.66	146792	23.66	111968	23.66	111.27	23.66	786924	23.66	779849	23.66	496479	23.66	49769	23.66	288687	23.66	290713	23.66	139263	23.66	141963
23.76	249883	23.76	249114	23.76	217443	23.76	216.54	23.76	183139	23.76	182113	23.76	147199	23.76	146791	23.76	111.97	23.76	111272	23.76	786946	23.76	779822	23.76	49656	23.76	497752	23.76	288748	23.76	290774	23.76	139207	23.76	141946
23.86	249889	23.86	249114	23.86	217.45	23.86	216541	23.86	183.14	23.86	182113	23.86	147199	23.86	146792	23.86	111971	23.86	111273	23.86	786953	23.86	779829	23.86	496606	23.86	497759	23.86	288755	23.86	290781	23.86	139253	23.86	141953
23.96	249892	23.96	249113	23.96	217453	23.96	216.54	23.96	183139	23.96	182112	23.96	147198	23.96	146791	23.96	111.97	23.96	111268	23.96	786944	23.96	77982	23.96	496598	23.96	497633	23.96	288746	23.96	290772	23.96	139244	23.96	141944
24.06	249894	24.06	249121	24.06	217455	24.06	216542	24.06	183141	24.06	182.12	24.06	147.2	24.06	146793	24.06	111972	24.06	111274	24.06	786964	24.06	779908	24.06	496617	24.06	497652	24.06	288707	24.06	290792	24.06	139264	24.06	141964
24.16	249894	24.16	249125	24.16	217455	24.16	216547	24.16	183141	24.16	182124	24.16	147206	24.16	146787	24.16	111972	24.16	111274	24.16	786964	24.16	779859	24.16	496519	24.16	497721	24.16	288629	24.16	290694	24.16	139166	24.16	141964
24.26	249887	24.26	249128	24.26	217467	24.26	216564	24.26	183149	24.26	182127	24.26	147213	24.26	146785	24.26	111974	24.26	111277	24.26	78699	24.26	779886	24.26	496546	24.26	497698	24.26	288792	24.26	290721	24.26	139193	24.26	14199
24.36	249888	24.36	249129	24.36	217469	24.36	216565	24.36	183155	24.36	182128	24.36	147204	24.36	146787	24.36	111976	24.36	111274	24.36	787005	24.36	77.99	24.36	49656	24.36	497713	24.36	288806	24.36	290735	24.36	139207	24.36	141907
24.46	249889	24.46	249.13	24.46	217459	24.46	216.56	24.46	183143	24.46	182129	24.46	147205	24.46	146793	24.46	111976	24.46	111279	24.46	78701	24.46	779905	24.46	496566	24.46	49762	24.46	288714	24.46	29074	24.46	139212	24.46	14201
24.56	249897	24.56	249137	24.56	217.46	24.56	216557	24.56	183144	24.56	182.12	24.56	147.2	24.56	146798	24.56	111977	24.56	111.28	24.56	787021	24.56	779916	24.56	496635	24.56	497631	24.56	288725	24.56	290751	24.56	139223	24.56	142021
24.66	249903	24.66	249142	24.66	217461	24.66	216558	24.66	183146	24.66	182131	24.66	147203	24.66	146799	24.66	111973	24.66	111281	24.66	787031	24.66	779927	24.66	496685	24.66	497603	24.66	288735	24.66	290762	24.66	139233	24.66	142031
24.76	249903	24.76	249132	24.76	217471	24.76	216558	24.76	183151	24.76	182137	24.76	147207	24.76	146809	24.76	111969	24.76	111281	24.76	787029	24.76	779925	24.76	496585	24.76	49764	24.76	288734	24.76	290662	24.76	139232	24.76	142029
24.86	249904	24.86	249133	24.86	217473	24.86	216.56	24.86	183157	24.86	182142	24.86	147203	24.86	146811	24.86	111.97	24.86	111288	24.86	787047	24.86	779943	24.86	496642	24.86	497658	24.86	288751	24.86	29068	24.86	139249	24.86	142047
24.96	249912	24.96	249135	24.96	217475	24.96	216571	24.96	183159	24.96	182134	24.96	147207	24.96	146807	24.96	111972	24.96	111294	24.96	787067	24.96	779962	24.96	496583	24.96	497638	24.96	288771	24.96	29.07	24.96	13921	24.96	142067
25.06	249908	25.06	249137	25.06	217482	25.06	216573	25.06	183.16	25.06	182145	25.06	147212	25.06	146804	25.06	111974	25.06	111295	25.06	787079	25.06	779877	25.06	496635	25.06	49769	25.06	288744	25.06	290712	25.06	139184	25.06	142079
25.16	249912	25.16	249135	25.16	217484	25.16	216583	25.16	183158	25.16	182134	25.16	147.21	25.16	146802	25.16	111972	25.16	111294	25.16	787061	25.16	779859	25.16	496617	25.16	49773	25.16	288863	25.16	290694	25.16	139166	25.16	142061
25.26	249.91	25.26	249135	25.26	217484	25.26	216583	25.26	183159	25.26	182134	25.26	147.22	25.26	146803	25.26	111972	25.26	111294	25.26	787064	25.26	779862	25.26	49662	25.26	497674	25.26	288866	25.26	290697	25.26	139169	25.26	142064
25.36	249914	25.36	249137	25.36	217486	25.36	216585	25.36	183.16	25.36	182136	25.36	147222	25.36	146804	25.36	111974	25.36	111296	25.36	787081	25.36	779879	25.36	496637	25.36	497691	25.36	288883	25.36	290714	25.36	139185	25.36	142081
25.46	249917	25.46	249136	25.46	217485	25.46	216584	25.46	183165	25.46	182135	25.46	147211	25.46	146804	25.46	111973	25.46	111295	25.46	787074	25.46	779872	25.46	496688	25.46	497645	25.46	288778	25.46	290707	25.46	139178	25.46	142074
25.56	249919	25.56	249138	25.56	217487	25.56	216586	25.56	183171	25.56	182137	25.56	147213	25.56	146806	25.56	111975	25.56	111287	25.56	787095	25.56	779893	25.56	496749	25.56	497706	25.56	288799	25.56	290728	25.56	13.92	25.56	142037
25.66	249919	25.66	249138	25.66	217487	25.66	216586	25.66	183161	25.66	182137	25.66	147219	25.66	146799	25.66	111975	25.66	111293	25.66	787092	25.66	779889	25.66	496745	25.66	497702	25.66	288796	25.66	290724	25.66	139196	25.66	141994
25.76	249922	25.76	249141	25.76	217.5	25.76	216589	25.76	183164	25.76	182.14	25.76	147226	25.76	146799	25.76	111982	25.76	111.3	25.76	787122	25.76	77992	25.76	496775	25.76	497635	25.76	288924	25.76	290657	25.76	139226	25.76	142024
25.86	249.93	25.86	249143	25.86	217502	25.86	216591	25.86	183172	25.86	182142	25.86	147228	25.86	146811	25.86	111.98	25.86	111302	25.86	787143	25.86	779941	25.86	496699	25.86	497656	25.86	288847	25.86	29062	25.86	139248	25.86	142045
25.96	249934	25.96	249143	25.96	217502	25.96	216591	25.96	183177	25.96	182142	25.96	147228	25.96	146811	25.96	111.98	25.96	111302	25.96	787147	25.96	779945	25.96	496702	25.96	497542	25.96	288851	25.96	290584	25.96	139251	25.96	142049
26.06	249924	26.06	249143	26.06	217502	26.06	216591	26.06	183176	26.06	182142	26.06	147222	26.06	146804	26.06	111.98	26.06	111307	26.06	787141	26.06	779842	26.06	496697	26.06	497537	26.06	288845	26.06	290579	26.06	139246	26.06	142141
26.16	249924	26.16	249143	26.16	217502	26.16	216591	26.16	183176	26.16	182142	26.16	147218	26.16	146801	26.16	111.98	26.16	111311	26.16	787141	26.16	779939	26.16	496697	26.16	497537	26.16	288845	26.16	290579	26.16	139246	26.16	142102
26.26	249926	26.26	249151	26.26	217504	26.26	216593	26.26	183174	26.26	182.15	26.26	147.22	26.26	146803	26.26	111982	26.26	111313	26.26	787219	26.26	779959	26.26	496717	26.26	497615	26.26	288865	26.26	290598	26.26	139265	26.26	14.22
26.36	249933	26.36	249156	26.36	217505	26.36	216594	26.36	183179	26.36	182149	26.36	147227	26.36	146804	26.36	111983	26.36	111315	26.36	787272	26.36	779972	26.36	496632	26.36	49757	26.36	28882	26.36	290494	26.36	139279	26.36	142174
26.46	249939	26.46	249152	26.46	217507	26.46	216596	26.46	183181	26.46	182147	26.46	147233	26.46	146.79	26.46	111985	26.46	111311	26.46	787291	26.46	779992	26.46	496652	26.46	497589	26.46	288703	26.46	290514	26.46	139298	26.46	142096
26.56	249933	26.56	249148	26.56	217507	26.56	216.6	26.56	183185	26.56	182151	26.56	147231	26.56	146.79	26.56	111989	26.56	111319	26.56	787234	26.56	779934	26.56	496692	26.56	497629	26.56	288801	26.56	290554	26.56	139241	26.56	142136
26.66	249934	26.66	249153	26.66	217512	26.66	216601	26.66	183177	26.66	182148	26.66	147224	26.66	146787	26.66	111986	26.66	111326	26.66	787303	26.66	779945	26.66	496761	26.66	497601	26.66	288851	26.66	290623	26.66	139368	26.66	142205
26.76	249925	26.76	249.16	26.76	217513	26.76	216601	26.76	183177	26.76	182153	26.76	147229	26.76	146792	26.76	111991	26.76	111332	26.76	787347	26.76	77995	26.76	496805	26.76	497645	26.76	288856	26.76	29057	26.76	139393	26.76	142191
26.86	249932	26.86	249156	26.86	217515	26.86	216592	26.86	183186	26.86	182155	26.86	147221	26.86	146794	26.86	111993	26.86	111334	26.86	787269	26.86	779872	26.86	496825	26.86	497567	26.86	288876	26.86	290589	26.86	139374	26.86	142172
26.96	249936	26.96	249155	26.96	217508	26.96	216585	26.96	183191	26.96	182154	26.96	147221	26.96	146794	26.96	111992	26.96	111334	26.96	787325	26.96	779869	26.96	496705	26.96	497525	26.96	288775	26.96	290587	26.96	139371	26.96	142169
27.06	249925	27.06	249162	27.06	217505	27.06	216.58	27.06	183181	27.06	182155	27.06	147221	27.06	146778	27.06	111983	27.06	111.34	27.06	787369	27.06	779874	27.06	496709	27.06	497569	27.06	28878	27.06	290591	27.06	139434	27.06	142173
27.16	249934	27.16	249168	27.16	217508	27.16	216583	27.16	183174	27.16	182158	27.16	147234	27.16	146777	27.16	111986	27.16	111347	27.16	787397	27.16	779902	27.16	496738	27.16	49.75	27.16	28875	27.16	29062	27.16	139345	27.16	142202
27.26	249939	27.26	249.18	27.26	217525	27.26	216596	27.26	183176	27.26	182159	27.26	147235	27.26	146779	27.26	111987	27.26	111338	27.26	787411	27.26	779916	27.26	496752	27.26	497514	27.26	288725	27.26	290634	27.26	139379	27.26	142216
27.36	249942	27.36	249183	27.36	217532	27.36	216599	27.36	183184	27.36	182162	27.36	147228	27.36	146782	27.36	111984	27.36	111341	27.36	787499	27.36	779945	27.36	496781	27.36	497445	27.36	288754	27.36	290566	27.36	139447	27.36	142245
27.46	249933	27.46	249184	27.46	217533	27.46	216607	27.46	183.19	27.46	182163	27.46	147.23	27.46	146783	27.46	111982	27.46	111348	27.46	787452	27.46	779859	27.46	496764	27.46	497457	27.46	288766	27.46	290577	27.46	139459	27.46	142257
27.56	249932	27.56	249183	27.56	217532	27.56	216611	27.56	183189	27.56	182162	27.56	147235	27.56	146782	27.56	111981	27.56	111351	27.56	787445	27.56	779852	27.56	496805	27.56	49745	27.56	288758	27.56	29057	27.56	139296	27.56	14225
27.66	249944	27.66	249188	27.66	217537	27.66	216626	27.66	183184	27.66	182158	27.66	147244	27.66	146782	27.66	111986	27.66	111353	27.66	787498	27.66	779905	27.66	496859	27.66	497405	27.66	288812	27.66	290623	27.66	13931	27.66	142303
27.76	249.95	27.76	249.19	27.76	217539	27.76	216628	27.76	183192	27.76	182154	27.76	147246	27.76	146.78	27.76	111988	27.76	111359	27.76	787518	27.76	779925	27.76	496839	27.76	497327	27.76	288831	27.76	290643	27.76	139388	27.76	142381
27.86	249.95	27.86	249198	27.86	217.54	27.86	216629	27.86	183197	27.86	182157	27.86	147237	27.86	146773	27.86	111989	27.86	111359	27.86	787583	27.86	779932	27.86	496983	27.86	497334	27.86	288838	27.86	29065	27.86	139434	27.86	142427
27.96	249951	27.96	249203	27.96	217541	27.96	216629	27.96	183197	27.96	182155	27.96	147237	27.96	146769	27.96	111989	27.96	111366	27.96	787628	27.96	77984	27.96	496988	27.96	497223	27.96	288785	27.96	290655	27.96	139439	27.96	142433
28.06	249941	28.06	249203	28.06	217556	28.06	216632	28.06	183197	28.06	182151	28.06	147232	28.06	146759	28.06	111989	28.06	111376	28.06	787628	28.06	779937	28.06	497047	28.06	497125	28.06	288805	28.06	290616	28.06	139439	28.06	142433
28.16	249951	28.16	249197	28.16	217554	28.16	216628	28.16	183201	28.16	182161	28.16	147231	28.16	146763	28.16	111983	28.16	111377	28.16	787662	28.16	779874	28.16	496963	28.16	497227	28.16	28876	28.16	29063	28.16	139473	28.16	142466
28.26	249959	28.26	249206	28.26	217566	28.26	216636	28.26	183209	28.26	182167	28.26	147234	28.26	146766	28.26	111.98	28.26	111372	28.26	787592	28.26	779902	28.26	496953	28.26	497138	28.26	288691	28.26	29062	28.26	139502	28.26	142495
28.36	249949	28.36	249215	28.36	217566	28.36	216636	28.36	183204	28.36	182173	28.36	147234	28.36	146772	28.36	111982	28.36	111.37	28.36	787592	28.36	779902	28.36	496953	28.36	497158	28.36	288593	28.36	290561	28.36	139502	28.36	142495
28.46	249948	28.46	249209	28.46	217565	28.46	216628	28.46	183209	28.46	182.17	28.46	147233	28.46	146786	28.46	111979	28.46	111371	28.46	787583	28.46	779893	28.46	497002	28.46	497159	28.46	288584	28.46	290572	28.46	139493	28.46	142447
28.56	249953	28.56	249213	28.56	217554	28.56	216632	28.56	183211	28.56	182165	28.56	147232	28.56	146785	28.56	111.97	28.56	111374	28.56	787571	28.56	779881	28.56	49699	28.56	497244	28.56	288474	28.56	290442	28.56	139578	28.56	142473
28.66	249955	28.66	249215	28.66	217558	28.66	216642	28.66	183215	28.66	182169	28.66	147236	28.66	146792	28.66	111978	28.66	111368	28.66	787513	28.66	779921	28.66	496971	28.66	497225	28.66	288456	28.66	290541	28.66	13952	28.66	142455
28.76	249943	28.76	249213	28.76	217.57	28.76	216655	28.76	183205	28.76	182165	28.76	147247	28.76	146779	28.76	111.98	28.76	111366	28.76	787433	28.76	77982	28.76	496891	28.76	497242	28.76	288434	28.76	290558	28.76	139537	28.76	142374
28.86	249939	28.86	249206	28.86	217563	28.86	216661	28.86	183204	28.86	182138	28.86	147255	28.86	146772	28.86	111988	28.86	111353	28.86	787457	28.86	779844	28.86	496817	28.86	497207	28.86	28836	28.86	290484	28.86	139678	28.86	142339
28.96	249936	28.96	249188	28.96	217549	28.96	216663	28.96	183206	28.96	182142	28.96	147246	28.96	146774	28.96	112	28.96	111349	28.96	787439	28.96	779865	28.96	496799	28.96	497092	28.96	288283	28.96	290564	28.96	139748	28.96	142361
29.06	249936	29.06	249.2	29.06	217557	29.06	216.66	29.06	183206	29.06	182153	29.06	147248	29.06	146.78	29.06	112006	29.06	111346	29.06	787443	29.06	779929	29.06	496901	29.06	497097	29.06	28818	29.06	290568	29.06	139821	29.06	142326
29.16	249.93	29.16	249221	29.16	217568	29.16	216661	29.16	183202	29.16	182148	29.16	147.24	29.16	146773	29.16	112021	29.16	111358	29.16	787494	29.16	780038	29.16	496796	29.16	497089	29.16	288143	29.16	290677	29.16	140087	29.16	142298
29.26	249936	29.26	249195	29.26	217574	29.26	216654	29.26	183177	29.26	182145	29.26	147245	29.26	146787	29.26	112046	29.26	111356	29.26	787544	29.26	779922	29.26	496807	29.26	497159	29.26	287979	29.26	290845	29.26	140059	29.26	142251
29.36	249924	29.36	249.2	29.36	217586	29.36	216654	29.36	183139	29.36	182137	29.36	147246	29.36	146809	29.36	112053	29.36	111353	29.36	787567	29.36	779925	29.36	496859	29.36	497152	29.36	287874	29.36	290994	29.36	139974	29.36	142147
29.46	249901	29.46	249151	29.46	217596	29.46	216642	29.46	183096	29.46	182103	29.46	147257	29.46	146809	29.46	112091	29.46	111356	29.46	787674	29.46	779935	29.46	496673	29.46	496995	29.46	28804	29.46	291219	29.46	140198	29.46	141776
29.56	249828	29.56	249065	29.56	217512	29.56	216.61	29.56	183075	29.56	182063	29.56	147228	29.56	146808	29.56	112118	29.56	111325	29.56	787623	29.56	779327	29.56	496368	29.56	496251	29.56	288482	29.56	291392	29.56	140079	29.56	141392
29.66	249828	29.66	248973	29.66	217512	29.66	216416	29.66	182954	29.66	181945	29.66	147217	29.66	146808	29.66	112118	29.66	111316	29.66	78829	29.66	777972	29.66	496742	29.66	496251	29.66	288482	29.66	291586	29.66	140079	29.66	140287
29.76	249828	29.76	248973	29.76	217521	29.76	216416	29.76	182954	29.76	181945	29.76	147217	29.76	146796	29.76	111984	29.76	111316	29.76	789115	29.76	777972	29.76	497318	29.76	496247	29.76	28882	29.76	290155	29.76	139577	29.76	140287
29.86	249616	29.86	248973	29.86	217381	29.86	216416	29.86	182954	29.86	181945	29.86	147217	29.86	146635	29.86	111831	29.86	111088	29.86	788783	29.86	777972	29.86	497128	29.86	494772	29.86	286837	29.86	289564	29.86	138321	29.86	140174
29.96	244351	29.96	248646	29.96	216.76	29.96	216416	29.96	182954	29.96	181955	29.96	147.15	29.96	146485	29.96	111792	29.96	110.98	29.96	78906	29.96	777268	29.96	497128	29.96	491489	29.96	286797	29.96	290349	29.96	138164	29.96	140174
30.06	203.46	30.06	237523	30.06	200272	30.06	213694	30.06	182954	30.06	179311	30.06	145297	30.06	138905	30.06	106.94	30.06	107417	30.06	78906	30.06	768659	30.06	490936	30.06	455879	30.06	27249	30.06	281423	30.06	138164	30.06	139217
30.16	169767	30.16	191.53	30.16	171.22	30.16	188672	30.16	176.05	30.16	160.08	30.16	131223	30.16	119845	30.16	933652	30.16	941377	30.16	764251	30.16	691536	30.16	442392	30.16	389161	30.16	24355	30.16	246052	30.16	137852	30.16	122005
30.26	161713	30.26	165696	30.26	152417	30.26	162.4	30.26	154361	30.26	137848	30.26	111812	30.26	101.34	30.26	779324	30.26	782669	30.26	662862	30.26	577056	30.26	369006	30.26	322488	30.26	202615	30.26	206436	30.26	115833	30.26	101075
30.36	149161	30.36	160135	30.36	134.05	30.36	146632	30.36	133626	30.36	118.83	30.36	926507	30.36	825355	30.36	619993	30.36	624583	30.36	547117	30.36	462796	30.36	291312	30.36	250467	30.36	159637	30.36	164124	30.36	100384	30.36	83798
30.46	128246	30.46	145258	30.46	111559	30.46	126818	30.46	112803	30.46	976024	30.46	73159	30.46	639369	30.46	472953	30.46	475848	30.46	431239	30.46	352997	30.46	219872	30.46	184681	30.46	119735	30.46	125941	30.46	78246	30.46	64828
30.56	106585	30.56	122507	30.56	89329	30.56	102772	30.56	917401	30.56	767001	30.56	560672	30.56	485399	30.56	354305	30.56	356713	30.56	329086	30.56	261136	30.56	161556	30.56	13556	30.56	89999	30.56	91327	30.56	61439	30.56	49413
30.66	885629	30.66	101254	30.66	717509	30.66	813319	30.66	718803	30.66	594555	30.66	423222	30.66	367206	30.66	264242	30.66	265121	30.66	246078	30.66	191044	30.66	118959	30.66	96649	30.66	65941	30.66	68012	30.66	46117	30.66	36493
30.76	745067	30.76	842069	30.76	581136	30.76	642548	30.76	561693	30.76	461747	30.76	321659	30.76	28098	30.76	200707	30.76	197284	30.76	181727	30.76	140345	30.76	85731	30.76	70868	30.76	49872	30.76	48187	30.76	35096	30.76	26625
30.86	635183	30.86	712102	30.86	478982	30.86	517981	30.86	443747	30.86	365134	30.86	248806	30.86	217922	30.86	153518	30.86	148518	30.86	137971	30.86	103679	30.86	63977	30.86	51116	30.86	37033	30.86	35261	30.86	26252	30.86	19597
30.96	547889	30.96	606952	30.96	400492	30.96	424422	30.96	356473	30.96	294193	30.96	19785	30.96	171615	30.96	119545	30.96	112997	30.96	106166	30.96	78397	30.96	48368	30.96	36923	30.96	28963	30.96	2.64	30.96	21044	30.96	14174
31.06	476746	31.06	525447	31.06	339617	31.06	352361	31.06	290091	31.06	240413	31.06	158845	31.06	139407	31.06	96233	31.06	89856	31.06	83303	31.06	60711	31.06	38269	31.06	28406	31.06	25369	31.06	20139	31.06	17488	31.06	11614
31.16	419003	31.16	455912	31.16	291952	31.16	297157	31.16	239735	31.16	200546	31.16	129012	31.16	112342	31.16	78998	31.16	72567	31.16	68353	31.16	47811	31.16	30936	31.16	2.33	31.16	21366	31.16	15492	31.16	15819	31.16	0.9369
31.26	37257	31.26	397194	31.26	254484	31.26	252716	31.26	201486	31.26	168546	31.26	108717	31.26	95377	31.26	66002	31.26	58883	31.26	56061	31.26	39269	31.26	25294	31.26	19054	31.26	17579	31.26	13366	31.26	13693	31.26	0.7946
31.36	332277	31.36	352042	31.36	223659	31.36	219367	31.36	17256	31.36	143224	31.36	92658	31.36	80963	31.36	57799	31.36	49298	31.36	4862	31.36	32697	31.36	21847	31.36	15099	31.36	14132	31.36	11178	31.36	11993	31.36	0.6315
31.46	300224	31.46	313642	31.46	198002	31.46	191543	31.46	14914	31.46	123828	31.46	79848	31.46	68505	31.46	49145	31.46	42246	31.46	42602	31.46	28505	31.46	18925	31.46	12666	31.46	13105	31.46	0.9741	31.46	0.9951	31.46	0.5864
31.56	272397	31.56	280967	31.56	176289	31.56	168477	31.56	131455	31.56	108789	31.56	69394	31.56	60161	31.56	4499	31.56	34956	31.56	38838	31.56	24595	31.56	1729	31.56	11108	31.56	12681	31.56	0.7891	31.56	0.9028	31.56	0.5615
31.66	249585	31.66	253614	31.66	160669	31.66	152442	31.66	116475	31.66	96504	31.66	62876	31.66	55362	31.66	41353	31.66	32637	31.66	3522	31.66	22139	31.66	15723	31.66	10381	31.66	12129	31.66	0.7535	31.66	0.8672	31.66	0.521
31.76	230682	31.76	231966	31.76	149334	31.76	135189	31.76	10491	31.76	87166	31.76	56688	31.76	49534	31.76	38045	31.76	29066	31.76	32469	31.76	2015	31.76	14417	31.76	0.9417	31.76	11419	31.76	0.6834	31.76	0.8382	31.76	0.5037
31.86	215381	31.86	214106	31.86	138936	31.86	124419	31.86	95693	31.86	80107	31.86	53506	31.86	44702	31.86	35449	31.86	26313	31.86	29912	31.86	18784	31.86	14116	31.86	0.895	31.86	10991	31.86	0.668	31.86	0.8159	31.86	0.4688
31.96	200824	31.96	199266	31.96	128309	31.96	114491	31.96	87884	31.96	74388	31.96	5055	31.96	4204	31.96	33441	31.96	24481	31.96	29642	31.96	1744	31.96	13592	31.96	0.829	31.96	10428	31.96	0.6537	31.96	0.8182	31.96	0.4379
32.06	188267	32.06	185767	32.06	121666	32.06	107125	32.06	82901	32.06	69337	32.06	4755	32.06	39879	32.06	31456	32.06	23277	32.06	28282	32.06	16646	32.06	1316	32.06	0.775	32.06	10133	32.06	0.6368	32.06	0.7955	32.06	0.4249
32.16	179792	32.16	174587	32.16	113235	32.16	10.01	32.16	78562	32.16	64616	32.16	44616	32.16	37375	32.16	3031	32.16	22219	32.16	27419	32.16	15588	32.16	12502	32.16	0.7405	32.16	0.9846	32.16	0.613	32.16	0.7903	32.16	0.3884
32.26	171038	32.26	164754	32.26	108109	32.26	9386	32.26	74832	32.26	60867	32.26	41942	32.26	35755	32.26	29168	32.26	2139	32.26	2657	32.26	14661	32.26	12308	32.26	0.7083	32.26	0.9388	32.26	0.5945	32.26	0.763	32.26	0.3621
32.36	162841	32.36	157456	32.36	103515	32.36	88232	32.36	71098	32.36	57514	32.36	40288	32.36	34218	32.36	28403	32.36	20771	32.36	25581	32.36	14355	32.36	11884	32.36	0.6796	32.36	0.913	32.36	0.5639	32.36	0.7509	32.36	0.353
32.46	156004	32.46	15013	32.46	99519	32.46	85037	32.46	6802	32.46	55198	32.46	39173	32.46	33113	32.46	2722	32.46	20144	32.46	25051	32.46	13631	32.46	11384	32.46	0.658	32.46	0.8943	32.46	0.5364	32.46	0.7449	32.46	0.3333
32.56	149931	32.56	143247	32.56	96142	32.56	81718	32.56	64672	32.56	53296	32.56	38032	32.56	3205	32.56	26635	32.56	19287	32.56	24526	32.56	13515	32.56	11015	32.56	0.6328	32.56	0.8632	32.56	0.519	32.56	0.7334	32.56	0.3217
32.66	14412	32.66	137582	32.66	92587	32.66	78085	32.66	62611	32.66	51508	32.66	36781	32.66	30536	32.66	26117	32.66	18495	32.66	23832	32.66	12958	32.66	10614	32.66	0.6161	32.66	0.8299	32.66	0.4984	32.66	0.7284	32.66	0.305
32.76	139156	32.76	131651	32.76	89488	32.76	74693	32.76	60352	32.76	50011	32.76	35733	32.76	29527	32.76	25538	32.76	17974	32.76	23175	32.76	12691	32.76	10269	32.76	0.5855	32.76	0.7975	32.76	0.4679	32.76	0.7154	32.76	0.3097
32.86	134993	32.86	126844	32.86	86937	32.86	72103	32.86	58983	32.86	47996	32.86	34647	32.86	28831	32.86	24842	32.86	17396	32.86	2283	32.86	12269	32.86	0.9925	32.86	0.5706	32.86	0.805	32.86	0.4451	32.86	0.7044	32.86	0.3065
32.96	130316	32.96	121669	32.96	84203	32.96	70404	32.96	57636	32.96	46747	32.96	33642	32.96	28119	32.96	24306	32.96	16801	32.96	22392	32.96	11928	32.96	0.9584	32.96	0.5697	32.96	0.7904	32.96	0.4403	32.96	0.6938	32.96	0.2978
33.06	126915	33.06	117662	33.06	8215	33.06	68449	33.06	56276	33.06	45582	33.06	32692	33.06	27306	33.06	23825	33.06	16202	33.06	21998	33.06	11662	33.06	0.924	33.06	0.5587	33.06	0.7833	33.06	0.4235	33.06	0.6847	33.06	0.2926
33.16	123291	33.16	113492	33.16	80186	33.16	66641	33.16	54917	33.16	44244	33.16	31744	33.16	26553	33.16	23306	33.16	1586	33.16	21685	33.16	11319	33.16	0.8936	33.16	0.5342	33.16	0.7618	33.16	0.4009	33.16	0.67	33.16	0.3033
33.26	120438	33.26	110658	33.26	78221	33.26	6493	33.26	53754	33.26	42904	33.26	30873	33.26	25858	33.26	22865	33.26	15536	33.26	2138	33.26	11112	33.26	0.871	33.26	0.5311	33.26	0.7499	33.26	0.3939	33.26	0.6669	33.26	0.3041
33.36	11734	33.36	107716	33.36	76012	33.36	63307	33.36	52599	33.36	41768	33.36	30245	33.36	24937	33.36	22335	33.36	15143	33.36	2128	33.36	10914	33.36	0.8492	33.36	0.5172	33.36	0.7418	33.36	0.3956	33.36	0.6383	33.36	0.2921
33.46	114846	33.46	105281	33.46	74104	33.46	61789	33.46	51257	33.46	40818	33.46	29626	33.46	24407	33.46	21872	33.46	14836	33.46	20905	33.46	10764	33.46	0.8479	33.46	0.508	33.46	0.7463	33.46	0.3845	33.46	0.6282	33.46	0.2966
33.56	111942	33.56	102836	33.56	7244	33.56	6037	33.56	50287	33.56	39945	33.56	29047	33.56	23798	33.56	21566	33.56	14471	33.56	20492	33.56	10594	33.56	0.8368	33.56	0.495	33.56	0.7391	33.56	0.3773	33.56	0.619	33.56	0.2992
33.66	109329	33.66	100379	33.66	70862	33.66	58861	33.66	49246	33.66	38944	33.66	28514	33.66	23206	33.66	2117	33.66	14173	33.66	20213	33.66	10452	33.66	0.8128	33.66	0.4866	33.66	0.7347	33.66	0.3651	33.66	0.6204	33.66	0.3006
33.76	106698	33.76	98246	33.76	69335	33.76	5743	33.76	48207	33.76	38099	33.76	27943	33.76	22811	33.76	20755	33.76	13758	33.76	2015	33.76	10174	33.76	0.8124	33.76	0.4862	33.76	0.7245	33.76	0.3529	33.76	0.6083	33.76	0.308
33.86	104344	33.86	95961	33.86	67723	33.86	56034	33.86	4722	33.86	37172	33.86	27425	33.86	22196	33.86	20609	33.86	13456	33.86	19769	33.86	0.993	33.86	0.8046	33.86	0.4852	33.86	0.7079	33.86	0.348	33.86	0.5975	33.86	0.2933
33.96	102324	33.96	93579	33.96	66113	33.96	54794	33.96	46489	33.96	36362	33.96	26928	33.96	21875	33.96	20327	33.96	13232	33.96	19663	33.96	0.9902	33.96	0.791	33.96	0.4726	33.96	0.707	33.96	0.3393	33.96	0.5908	33.96	0.2963
34.06	100086	34.06	91145	34.06	64793	34.06	5365	34.06	45716	34.06	35686	34.06	26448	34.06	21297	34.06	20159	34.06	13064	34.06	19436	34.06	0.9597	34.06	0.7879	34.06	0.4597	34.06	0.7039	34.06	0.3352	34.06	0.574	34.06	0.2932
34.16	97988	34.16	89028	34.16	63945	34.16	52431	34.16	44965	34.16	3517	34.16	25952	34.16	20761	34.16	19799	34.16	12861	34.16	19233	34.16	0.9589	34.16	0.7675	34.16	0.4531	34.16	0.6816	34.16	0.3295	34.16	0.5634	34.16	0.2827
34.26	96095	34.26	8736	34.26	6299	34.26	51554	34.26	44147	34.26	34586	34.26	25504	34.26	20314	34.26	19498	34.26	12628	34.26	19118	34.26	0.9454	34.26	0.756	34.26	0.4513	34.26	0.6701	34.26	0.3258	34.26	0.5617	34.26	0.2711
34.36	94117	34.36	85977	34.36	62066	34.36	5067	34.36	43556	34.36	33917	34.36	25216	34.36	19937	34.36	19268	34.36	12506	34.36	19132	34.36	0.9264	34.36	0.7613	34.36	0.4469	34.36	0.6617	34.36	0.3175	34.36	0.5572	34.36	0.2823
34.46	92476	34.46	84336	34.46	61167	34.46	49985	34.46	42969	34.46	33428	34.46	24678	34.46	19605	34.46	19092	34.46	12251	34.46	18877	34.46	0.9175	34.46	0.7495	34.46	0.4292	34.46	0.6577	34.46	0.3154	34.46	0.5493	34.46	0.2783
34.56	90853	34.56	83104	34.56	60267	34.56	49163	34.56	42518	34.56	32899	34.56	24422	34.56	1929	34.56	18973	34.56	12093	34.56	18719	34.56	0.9056	34.56	0.7376	34.56	0.429	34.56	0.6575	34.56	0.3133	34.56	0.5325	34.56	0.2781
34.66	8932	34.66	81718	34.66	59154	34.66	4.85	34.66	41991	34.66	3245	34.66	23954	34.66	18979	34.66	1872	34.66	11938	34.66	18564	34.66	0.8881	34.66	0.726	34.66	0.4203	34.66	0.6498	34.66	0.3075	34.66	0.5258	34.66	0.2704
34.76	87982	34.76	80233	34.76	58372	34.76	47737	34.76	41346	34.76	31961	34.76	2366	34.76	18646	34.76	18563	34.76	1.18	34.76	18485	34.76	0.8802	34.76	0.7181	34.76	0.4173	34.76	0.6419	34.76	0.3153	34.76	0.5316	34.76	0.2684
34.86	86611	34.86	79116	34.86	57705	34.86	47168	34.86	40737	34.86	31547	34.86	23462	34.86	18388	34.86	18364	34.86	11699	34.86	18364	34.86	0.8798	34.86	0.7177	34.86	0.415	34.86	0.6416	34.86	0.3149	34.86	0.5312	34.86	0.2719
34.96	85259	34.96	77861	34.96	56899	34.96	46499	34.96	40146	34.96	31191	34.96	23262	34.96	17993	34.96	18203	34.96	11597	34.96	18223	34.96	0.8638	34.96	0.7017	34.96	0.4106	34.96	0.6343	34.96	0.3086	34.96	0.5249	34.96	0.2744
35.06	84169	35.06	76654	35.06	5.62	35.06	4576	35.06	39545	35.06	30746	35.06	22894	35.06	17811	35.06	1807	35.06	11434	35.06	1807	35.06	0.8602	35.06	0.6981	35.06	0.3954	35.06	0.6298	35.06	0.305	35.06	0.5155	35.06	0.2699
35.16	82928	35.16	75531	35.16	55526	35.16	45145	35.16	39007	35.16	30326	35.16	22533	35.16	17596	35.16	17943	35.16	11141	35.16	17884	35.16	0.8475	35.16	0.6952	35.16	0.3944	35.16	0.6327	35.16	0.308	35.16	0.5145	35.16	0.2728
35.26	8183	35.26	74374	35.26	54858	35.26	44731	35.26	38515	35.26	30067	35.26	22235	35.26	17475	35.26	17841	35.26	11137	35.26	1788	35.26	0.8412	35.26	0.6879	35.26	0.392	35.26	0.6303	35.26	0.3056	35.26	0.5121	35.26	0.2763
35.36	80715	35.36	73425	35.36	54172	35.36	44065	35.36	38044	35.36	29714	35.36	22077	35.36	17239	35.36	17741	35.36	10979	35.36	1778	35.36	0.8215	35.36	0.6731	35.36	0.3821	35.36	0.6203	35.36	0.3015	35.36	0.5178	35.36	0.28
35.46	79512	35.46	72329	35.46	53555	35.46	43584	35.46	37564	35.46	29312	35.46	21773	35.46	17188	35.46	17613	35.46	10987	35.46	17662	35.46	0.8223	35.46	0.6719	35.46	0.3829	35.46	0.6211	35.46	0.316	35.46	0.5166	35.46	0.2808
35.56	78444	35.56	71261	35.56	52936	35.56	42848	35.56	37121	35.56	29142	35.56	21642	35.56	17057	35.56	17502	35.56	10759	35.56	17541	35.56	0.818	35.56	0.6647	35.56	0.3796	35.56	0.6237	35.56	0.3127	35.56	0.5095	35.56	0.2775
35.66	77454	35.66	70184	35.66	52552	35.66	42523	35.66	3.66	35.66	28797	35.66	21414	35.66	16907	35.66	17352	35.66	10726	35.66	17391	35.66	0.8138	35.66	0.6614	35.66	0.3861	35.66	0.6185	35.66	0.3094	35.66	0.5003	35.66	0.2742
35.76	76573	35.76	69195	35.76	52061	35.76	41866	35.76	36206	35.76	28492	35.76	21177	35.76	16729	35.76	17173	35.76	10782	35.76	17271	35.76	0.8155	35.76	0.6573	35.76	0.3819	35.76	0.6163	35.76	0.3042	35.76	0.4922	35.76	0.2701
35.86	75475	35.86	68371	35.86	51569	35.86	41638	35.86	35773	35.86	28264	35.86	21056	35.86	16686	35.86	17053	35.86	10759	35.86	17228	35.86	0.8014	35.86	0.655	35.86	0.3737	35.86	0.612	35.86	0.3107	35.86	0.4899	35.86	0.2775
35.96	74616	35.96	67414	35.96	50964	35.96	41266	35.96	35363	35.96	2801	35.96	20812	35.96	16589	35.96	17033	35.96	1.07	35.96	17131	35.96	0.8014	35.96	0.653	35.96	0.3737	35.96	0.612	35.96	0.3146	35.96	0.487	35.96	0.2814
36.06	73508	36.06	66599	36.06	5.05	36.06	40901	36.06	35056	36.06	27839	36.06	20652	36.06	16379	36.06	16882	36.06	10627	36.06	1696	36.06	0.7942	36.06	0.6477	36.06	0.3655	36.06	0.6106	36.06	0.3074	36.06	0.4807	36.06	0.2741
36.16	72737	36.16	6577	36.16	50237	36.16	40384	36.16	34822	36.16	27518	36.16	20584	36.16	16351	36.16	16746	36.16	10618	36.16	16951	36.16	0.7874	36.16	0.6448	36.16	0.3636	36.16	0.6077	36.16	0.3065	36.16	0.4778	36.16	0.2674
36.26	71843	36.26	65129	36.26	49831	36.26	39899	36.26	34562	36.26	27326	36.26	20334	36.26	16218	36.26	16642	36.26	10466	36.26	16857	36.26	0.7839	36.26	0.6413	36.26	0.3639	36.26	0.6042	36.26	0.301	36.26	0.4684	36.26	0.2638
36.36	71075	36.36	64479	36.36	49376	36.36	39718	36.36	34401	36.36	27008	36.36	20231	36.36	16193	36.36	16539	36.36	1046	36.36	16715	36.36	0.7814	36.36	0.6388	36.36	0.3615	36.36	0.6017	36.36	0.3004	36.36	0.4679	36.36	0.2672
36.46	70157	36.46	63755	36.46	48946	36.46	39249	36.46	34087	36.46	26753	36.46	19937	36.46	16036	36.46	16421	36.46	10284	36.46	16597	36.46	0.7696	36.46	0.6329	36.46	0.3497	36.46	0.5957	36.46	0.2925	36.46	0.46	36.46	0.2593
36.56	69567	36.56	6301	36.56	4861	36.56	3903	36.56	33849	36.56	26496	36.56	19816	36.56	15993	36.56	16379	36.56	10261	36.56	16476	36.56	0.7673	36.56	0.6345	36.56	0.3415	36.56	0.5915	36.56	0.2844	36.56	0.4577	36.56	0.257
36.66	68996	36.66	6.24	36.66	48156	36.66	38752	36.66	33728	36.66	26296	36.66	19792	36.66	15871	36.66	16199	36.66	10227	36.66	16355	36.66	0.7551	36.66	0.6321	36.66	0.341	36.66	0.591	36.66	0.2839	36.66	0.4553	36.66	0.2546
36.76	68237	36.76	6168	36.76	47632	36.76	38384	36.76	33457	36.76	26084	36.76	19639	36.76	15698	36.76	16045	36.76	10161	36.76	16201	36.76	0.7495	36.76	0.6196	36.76	0.3335	36.76	0.5835	36.76	0.2764	36.76	0.4497	36.76	0.2607
36.86	67523	36.86	61122	36.86	47211	36.86	38119	36.86	33153	36.86	25859	36.86	19511	36.86	1559	36.86	16015	36.86	1019	36.86	16171	36.86	0.7465	36.86	0.6176	36.86	0.3324	36.86	0.5824	36.86	0.2753	36.86	0.4467	36.86	0.2636
36.96	66813	36.96	60607	36.96	46716	36.96	37761	36.96	32951	36.96	25598	36.96	19465	36.96	15515	36.96	15871	36.96	10026	36.96	16125	36.96	0.736	36.96	0.611	36.96	0.3259	36.96	0.5749	36.96	0.2746	36.96	0.4362	36.96	0.257
37.06	66058	37.06	60106	37.06	46243	37.06	37513	37.06	32781	37.06	25447	37.06	19315	37.06	15472	37.06	15779	37.06	0.9935	37.06	16033	37.06	0.7327	37.06	0.6077	37.06	0.3265	37.06	0.5648	37.06	0.285	37.06	0.4271	37.06	0.2537
37.16	6561	37.16	59618	37.16	45805	37.16	37182	37.16	32548	37.16	25214	37.16	19277	37.16	15375	37.16	15624	37.16	0.9897	37.16	15966	37.16	0.726	37.16	0.602	37.16	0.3227	37.16	0.5609	37.16	0.2792	37.16	0.433	37.16	0.247
37.26	64944	37.26	59344	37.26	45413	37.26	36829	37.26	32313	37.26	25076	37.26	19139	37.26	15394	37.26	15545	37.26	0.9857	37.26	15838	37.26	0.7171	37.26	0.5941	37.26	0.3187	37.26	0.5628	37.26	0.2713	37.26	0.428	37.26	0.2479
37.36	64619	37.36	58569	37.36	45009	37.36	36679	37.36	32104	37.36	24829	37.36	18891	37.36	15224	37.36	15395	37.36	0.9804	37.36	15766	37.36	0.7119	37.36	0.5888	37.36	0.3134	37.36	0.5615	37.36	0.2592	37.36	0.4218	37.36	0.2426
37.46	64033	37.46	57944	37.46	44814	37.46	36347	37.46	31889	37.46	24672	37.46	18852	37.46	15205	37.46	15356	37.46	0.9765	37.46	15649	37.46	0.708	37.46	0.5908	37.46	0.3085	37.46	0.5576	37.46	0.2563	37.46	0.4238	37.46	0.2387
37.56	63539	37.56	5747	37.56	44262	37.56	36107	37.56	31669	37.56	24374	37.56	18691	37.56	15043	37.56	15214	37.56	0.9623	37.56	15487	37.56	0.7035	37.56	0.5844	37.56	0.3149	37.56	0.5531	37.56	0.2655	37.56	0.4291	37.56	0.2441
37.66	63133	37.66	57045	37.66	43934	37.66	3.58	37.66	31478	37.66	24242	37.66	18539	37.66	14852	37.66	15218	37.66	0.9569	37.66	15453	37.66	0.6981	37.66	0.5809	37.66	0.3094	37.66	0.5575	37.66	0.2601	37.66	0.4256	37.66	0.2386
37.76	62572	37.76	56678	37.76	43646	37.76	35628	37.76	31248	37.76	2.41	37.76	18426	37.76	14837	37.76	15076	37.76	0.9554	37.76	15418	37.76	0.6966	37.76	0.5775	37.76	0.3079	37.76	0.5501	37.76	0.2528	37.76	0.4222	37.76	0.2371
37.86	62075	37.86	56123	37.86	43364	37.86	35376	37.86	31123	37.86	23867	37.86	1834	37.86	14692	37.86	15039	37.86	0.939	37.86	15391	37.86	0.6821	37.86	0.5747	37.86	0.3032	37.86	0.5474	37.86	0.2598	37.86	0.4136	37.86	0.2324
37.96	61669	37.96	55775	37.96	43094	37.96	35096	37.96	30912	37.96	23754	37.96	18158	37.96	14637	37.96	14906	37.96	0.9335	37.96	15199	37.96	0.6708	37.96	0.5673	37.96	0.2977	37.96	0.5399	37.96	0.2582	37.96	0.4081	37.96	0.2269
38.06	6128	38.06	55386	38.06	42764	38.06	34766	38.06	30757	38.06	23619	38.06	18033	38.06	14561	38.06	14869	38.06	0.92	38.06	15181	38.06	0.669	38.06	0.5655	38.06	0.294	38.06	0.5479	38.06	0.2544	38.06	0.4043	38.06	0.2388
38.16	60781	38.16	54887	38.16	42578	38.16	34541	38.16	30629	38.16	23374	38.16	17885	38.16	14511	38.16	14741	38.16	0.9169	38.16	15034	38.16	0.664	38.16	0.5605	38.16	0.3007	38.16	0.5429	38.16	0.2514	38.16	0.4111	38.16	0.2338
38.26	60456	38.26	54562	38.26	42253	38.26	34255	38.26	30402	38.26	23244	38.26	17717	38.26	14323	38.26	1465	38.26	0.9069	38.26	14963	38.26	0.6569	38.26	0.5534	38.26	0.2917	38.26	0.5358	38.26	0.2521	38.26	0.402	38.26	0.2267
38.36	59999	38.36	54105	38.36	41913	38.36	34149	38.36	30267	38.36	23119	38.36	17591	38.36	14354	38.36	14545	38.36	0.9051	38.36	14935	38.36	0.6542	38.36	0.5497	38.36	0.285	38.36	0.5331	38.36	0.2513	38.36	0.4012	38.36	0.2338
38.46	59449	38.46	53556	38.46	41695	38.46	33951	38.46	30138	38.46	22999	38.46	17569	38.46	14371	38.46	14503	38.46	0.9068	38.46	14913	38.46	0.6519	38.46	0.5465	38.46	0.2828	38.46	0.5309	38.46	0.253	38.46	0.3971	38.46	0.2257
38.56	59052	38.56	5.31	38.56	41396	38.56	33691	38.56	30034	38.56	22837	38.56	17387	38.56	14208	38.56	14458	38.56	0.8964	38.56	1475	38.56	0.6445	38.56	0.5459	38.56	0.2763	38.56	0.5234	38.56	0.2465	38.56	0.3925	38.56	0.2211
38.66	58449	38.66	52712	38.66	41125	38.66	33401	38.66	2988	38.66	22702	38.66	17351	38.66	14172	38.66	14304	38.66	0.8908	38.66	14714	38.66	0.6399	38.66	0.5403	38.66	0.2727	38.66	0.5188	38.66	0.2527	38.66	0.3928	38.66	0.2146
38.76	57983	38.76	52334	38.76	40874	38.76	33247	38.76	29609	38.76	22588	38.76	17178	38.76	14155	38.76	14248	38.76	0.8794	38.76	14531	38.76	0.6382	38.76	0.5347	38.76	0.2749	38.76	0.5288	38.76	0.2451	38.76	0.395	38.76	0.2178
38.86	57603	38.86	51885	38.86	40591	38.86	33042	38.86	2956	38.86	22422	38.86	17051	38.86	14009	38.86	14258	38.86	0.8765	38.86	14492	38.86	0.6333	38.86	0.5298	38.86	0.272	38.86	0.5239	38.86	0.2422	38.86	0.3921	38.86	0.2188
38.96	57212	38.96	51514	38.96	40415	38.96	32808	38.96	29346	38.96	22305	38.96	16973	38.96	13989	38.96	14121	38.96	0.8726	38.96	14453	38.96	0.6313	38.96	0.5278	38.96	0.2681	38.96	0.522	38.96	0.2383	38.96	0.3872	38.96	0.2148
39.06	56752	39.06	51093	39.06	4019	39.06	32563	39.06	29237	39.06	2204	39.06	16806	39.06	13881	39.06	14071	39.06	0.8578	39.06	14403	39.06	0.6342	39.06	0.5209	39.06	0.2631	39.06	0.515	39.06	0.2431	39.06	0.3813	39.06	0.2099
39.16	56318	39.16	50717	39.16	40009	39.16	32382	39.16	28999	39.16	22016	39.16	16782	39.16	13828	39.16	1393	39.16	0.8535	39.16	1436	39.16	0.622	39.16	0.5185	39.16	0.2744	39.16	0.5127	39.16	0.2387	39.16	0.3828	39.16	0.2211
39.26	55925	39.26	50344	39.26	39753	39.26	32106	39.26	28859	39.26	21857	39.26	16682	39.26	13776	39.26	13888	39.26	0.8493	39.26	14221	39.26	0.6218	39.26	0.5182	39.26	0.2673	39.26	0.5124	39.26	0.2346	39.26	0.3825	39.26	0.215
39.36	55509	39.36	49948	39.36	39513	39.36	31964	39.36	28698	39.36	21618	39.36	16618	39.36	13712	39.36	13727	39.36	0.8488	39.36	14157	39.36	0.6212	39.36	0.5216	39.36	0.2619	39.36	0.5119	39.36	0.234	39.36	0.3761	39.36	0.2106
39.46	55211	39.46	49767	39.46	39293	39.46	31705	39.46	28536	39.46	21456	39.46	16378	39.46	13668	39.46	13682	39.46	0.8424	39.46	14112	39.46	0.6148	39.46	0.5172	39.46	0.2613	39.46	0.5055	39.46	0.2335	39.46	0.3814	39.46	0.21
39.56	54945	39.56	49364	39.56	39066	39.56	31596	39.56	28407	39.56	21444	39.56	16347	39.56	13539	39.56	13612	39.56	0.8412	39.56	1414	39.56	0.6137	39.56	0.5141	39.56	0.2641	39.56	0.5043	39.56	0.2362	39.56	0.3842	39.56	0.2069
39.66	54448	39.66	49014	39.66	38813	39.66	31382	39.66	28252	39.66	2124	39.66	16289	39.66	13481	39.66	13525	39.66	0.8394	39.66	14023	39.66	0.6118	39.66	0.5083	39.66	0.2661	39.66	0.4966	39.66	0.2393	39.66	0.3765	39.66	0.2012
39.76	54124	39.76	48621	39.76	38734	39.76	31136	39.76	28016	39.76	21111	39.76	1619	39.76	13343	39.76	13377	39.76	0.8353	39.76	13983	39.76	0.6136	39.76	0.5101	39.76	0.264	39.76	0.4945	39.76	0.2362	39.76	0.3743	39.76	0.2069
39.86	53718	39.86	48332	39.86	38542	39.86	30876	39.86	27883	39.86	21017	39.86	16027	39.86	13307	39.86	13322	39.86	0.8317	39.86	13888	39.86	0.6179	39.86	0.5046	39.86	0.2643	39.86	0.4889	39.86	0.2365	39.86	0.3688	39.86	0.2033
39.96	53384	39.96	48096	39.96	38286	39.96	30796	39.96	27744	39.96	20879	39.96	15996	39.96	13325	39.96	13301	39.96	0.8237	39.96	13769	39.96	0.6157	39.96	0.5024	39.96	0.2661	39.96	0.4966	39.96	0.2422	39.96	0.3765	39.96	0.1992
40.06	53126	40.06	47721	40.06	38029	40.06	30617	40.06	27584	40.06	20719	40.06	15973	40.06	13302	40.06	13278	40.06	0.8156	40.06	13688	40.06	0.6134	40.06	0.5001	40.06	0.2579	40.06	0.4943	40.06	0.236	40.06	0.3742	40.06	0.193
40.16	5282	40.16	47473	40.16	3784	40.16	30486	40.16	27415	40.16	20725	40.16	15823	40.16	13152	40.16	13128	40.16	0.8123	40.16	13596	40.16	0.614	40.16	0.5008	40.16	0.2644	40.16	0.489	40.16	0.2307	40.16	0.3689	40.16	0.2053
40.26	52523	40.26	47235	40.26	37572	40.26	30287	40.26	27275	40.26	20566	40.26	1578	40.26	13051	40.26	13085	40.26	0.8061	40.26	13554	40.26	0.6137	40.26	0.4945	40.26	0.2582	40.26	0.4848	40.26	0.2362	40.26	0.3647	40.26	0.1991
40.36	52333	40.36	46986	40.36	37313	40.36	30135	40.36	27181	40.36	20433	40.36	15629	40.36	13016	40.36	12992	40.36	0.8026	40.36	13558	40.36	0.618	40.36	0.4911	40.36	0.2547	40.36	0.4852	40.36	0.2367	40.36	0.3651	40.36	0.1957
40.46	51975	40.46	46745	40.46	37131	40.46	29895	40.46	26999	40.46	20447	40.46	15505	40.46	12873	40.46	12947	40.46	0.7971	40.46	13513	40.46	0.6155	40.46	0.5022	40.46	0.2658	40.46	0.4865	40.46	0.238	40.46	0.3703	40.46	0.1911
40.56	51605	40.56	46512	40.56	3.68	40.56	29759	40.56	26795	40.56	20252	40.56	15408	40.56	12796	40.56	12869	40.56	0.7786	40.56	13436	40.56	0.6116	40.56	0.4925	40.56	0.2562	40.56	0.4866	40.56	0.2342	40.56	0.3626	40.56	0.1834
40.66	51429	40.66	46336	40.66	36605	40.66	29583	40.66	2661	40.66	20135	40.66	15291	40.66	12816	40.66	1283	40.66	0.7747	40.66	13358	40.66	0.6136	40.66	0.4905	40.66	0.2542	40.66	0.4847	40.66	0.2362	40.66	0.3646	40.66	0.1854
40.76	51126	40.76	46053	40.76	36361	40.76	29437	40.76	26483	40.76	20145	40.76	15301	40.76	1265	40.76	12703	40.76	0.7718	40.76	13367	40.76	0.6146	40.76	0.5013	40.76	0.2552	40.76	0.4788	40.76	0.241	40.76	0.3655	40.76	0.1795
40.86	50765	40.86	45945	40.86	36116	40.86	29193	40.86	26356	40.86	19959	40.86	15135	40.86	12601	40.86	12693	40.86	0.7708	40.86	13289	40.86	0.6136	40.86	0.4935	40.86	0.2542	40.86	0.473	40.86	0.2362	40.86	0.3646	40.86	0.1834
40.96	50424	40.96	45722	40.96	3601	40.96	29066	40.96	26151	40.96	19814	40.96	14989	40.96	12436	40.96	12626	40.96	0.7699	40.96	13232	40.96	0.6127	40.96	0.4877	40.96	0.2475	40.96	0.4721	40.96	0.2353	40.96	0.3578	40.96	0.1825
41.06	50216	41.06	45534	41.06	35822	41.06	28917	41.06	26061	41.06	19821	41.06	14996	41.06	12404	41.06	12496	41.06	0.7706	41.06	13239	41.06	0.6134	41.06	0.4884	41.06	0.2443	41.06	0.4728	41.06	0.2301	41.06	0.3546	41.06	0.1774
41.16	50024	41.16	45283	41.16	35669	41.16	28784	41.16	25967	41.16	19668	41.16	14824	41.16	12339	41.16	1.25	41.16	0.771	41.16	13184	41.16	0.6079	41.16	0.4888	41.16	0.2544	41.16	0.4731	41.16	0.2363	41.16	0.3589	41.16	0.1738
41.26	49677	41.26	45053	41.26	35419	41.26	28535	41.26	25815	41.26	19536	41.26	1479	41.26	12294	41.26	12504	41.26	0.7558	41.26	13032	41.26	0.6142	41.26	0.499	41.26	0.2548	41.26	0.4736	41.26	0.2309	41.26	0.3554	41.26	0.184
41.36	49406	41.36	44802	41.36	35285	41.36	28362	41.36	25642	41.36	19441	41.36	14655	41.36	1216	41.36	12312	41.36	0.758	41.36	12995	41.36	0.6106	41.36	0.4895	41.36	0.2453	41.36	0.4641	41.36	0.2234	41.36	0.3518	41.36	0.1745
41.46	4921	41.46	44567	41.46	3505	41.46	28283	41.46	25563	41.46	19323	41.46	14674	41.46	12179	41.46	12291	41.46	0.7501	41.46	13014	41.46	0.6124	41.46	0.4777	41.46	0.2433	41.46	0.4718	41.46	0.2252	41.46	0.3478	41.46	0.1627
41.56	49016	41.56	44333	41.56	34914	41.56	28186	41.56	25466	41.56	19167	41.56	14577	41.56	12121	41.56	12292	41.56	0.7444	41.56	12956	41.56	0.6028	41.56	0.4817	41.56	0.2434	41.56	0.466	41.56	0.2195	41.56	0.344	41.56	0.1667
41.66	48808	41.66	44126	41.66	34707	41.66	28017	41.66	25337	41.66	19018	41.66	14506	41.66	1207	41.66	1228	41.66	0.7392	41.66	12905	41.66	0.5957	41.66	0.4765	41.66	0.2421	41.66	0.4609	41.66	0.2299	41.66	0.3525	41.66	0.1616
41.76	48432	41.76	43886	41.76	34564	41.76	27836	41.76	25312	41.76	18993	41.76	14345	41.76	11986	41.76	12196	41.76	0.7367	41.76	1288	41.76	0.599	41.76	0.474	41.76	0.2397	41.76	0.4584	41.76	0.2255	41.76	0.35	41.76	0.1532
41.86	4819	41.86	43732	41.86	34323	41.86	27653	41.86	25226	41.86	1884	41.86	14357	41.86	11862	41.86	12072	41.86	0.7321	41.86	12834	41.86	0.5905	41.86	0.4694	41.86	0.2409	41.86	0.4597	41.86	0.2228	41.86	0.3444	41.86	0.1603
41.96	4797	41.96	43463	41.96	34162	41.96	27531	41.96	25045	41.96	18766	41.96	14235	41.96	11837	41.96	12047	41.96	0.7257	41.96	1277	41.96	0.588	41.96	0.4728	41.96	0.2326	41.96	0.4572	41.96	0.2301	41.96	0.337	41.96	0.1578
42.06	47789	42.06	4338	42.06	3398	42.06	27389	42.06	24923	42.06	18663	42.06	1419	42.06	11793	42.06	12061	42.06	0.7213	42.06	12726	42.06	0.5924	42.06	0.4742	42.06	0.2418	42.06	0.4527	42.06	0.2257	42.06	0.3385	42.06	0.1593
42.16	47609	42.16	43141	42.16	33898	42.16	27267	42.16	2484	42.16	1858	42.16	14166	42.16	11671	42.16	12076	42.16	0.7091	42.16	12701	42.16	0.589	42.16	0.4699	42.16	0.2433	42.16	0.4503	42.16	0.2233	42.16	0.3341	42.16	0.1549
42.26	47308	42.26	42977	42.26	33773	42.26	27044	42.26	24715	42.26	18494	42.26	14041	42.26	11644	42.26	11893	42.26	0.7064	42.26	12674	42.26	0.5862	42.26	0.4632	42.26	0.2337	42.26	0.4476	42.26	0.2205	42.26	0.3275	42.26	0.1483
42.36	47194	42.36	42785	42.36	3362	42.36	26891	42.36	2464	42.36	18381	42.36	14064	42.36	11667	42.36	11877	42.36	0.7087	42.36	12541	42.36	0.5886	42.36	0.4655	42.36	0.2311	42.36	0.4597	42.36	0.2326	42.36	0.3298	42.36	0.1603
42.46	46896	42.46	42682	42.46	3338	42.46	26749	42.46	24479	42.46	18375	42.46	14059	42.46	11662	42.46	11871	42.46	0.7081	42.46	12555	42.46	0.588	42.46	0.4591	42.46	0.2306	42.46	0.4591	42.46	0.2321	42.46	0.3292	42.46	0.1598
42.56	46693	42.56	42479	42.56	33275	42.56	26644	42.56	24315	42.56	1827	42.56	13885	42.56	11595	42.56	11864	42.56	0.7015	42.56	12528	42.56	0.5872	42.56	0.4544	42.56	0.2298	42.56	0.4427	42.56	0.2244	42.56	0.3284	42.56	0.159
42.66	46487	42.66	42332	42.66	33187	42.66	26556	42.66	24227	42.66	18221	42.66	13748	42.66	11468	42.66	11873	42.66	0.6986	42.66	12498	42.66	0.5882	42.66	0.4612	42.66	0.2308	42.66	0.4495	42.66	0.2205	42.66	0.3392	42.66	0.1541
42.76	46322	42.76	42089	42.76	33022	42.76	26449	42.76	2412	42.76	18075	42.76	13739	42.76	11401	42.76	11698	42.76	0.6977	42.76	12489	42.76	0.5815	42.76	0.4584	42.76	0.2299	42.76	0.4486	42.76	0.2196	42.76	0.3324	42.76	0.1493
42.86	46017	42.86	4194	42.86	32912	42.86	2631	42.86	24049	42.86	18004	42.86	13766	42.86	11388	42.86	11676	42.86	0.7003	42.86	12457	42.86	0.5704	42.86	0.4572	42.86	0.2326	42.86	0.4513	42.86	0.234	42.86	0.3312	42.86	0.1618
42.96	45808	42.96	41692	42.96	32644	42.96	2615	42.96	23938	42.96	17991	42.96	13694	42.96	11277	42.96	11663	42.96	0.699	42.96	12405	42.96	0.5691	42.96	0.4558	42.96	0.241	42.96	0.45	42.96	0.2268	42.96	0.3299	42.96	0.1604
43.06	45708	43.06	41592	43.06	32603	43.06	2605	43.06	23838	43.06	17832	43.06	13555	43.06	11274	43.06	1166	43.06	0.6929	43.06	12246	43.06	0.5688	43.06	0.4556	43.06	0.2349	43.06	0.4438	43.06	0.2285	43.06	0.3296	43.06	0.1602
43.16	4539	43.16	41391	43.16	3248	43.16	25927	43.16	23676	43.16	17788	43.16	13549	43.16	11269	43.16	11655	43.16	0.6884	43.16	12202	43.16	0.5683	43.16	0.4668	43.16	0.2304	43.16	0.4394	43.16	0.226	43.16	0.3232	43.16	0.1694
43.26	45294	43.26	41198	43.26	32384	43.26	25831	43.26	23541	43.26	17731	43.26	13551	43.26	11271	43.26	11539	43.26	0.6886	43.26	12204	43.26	0.5685	43.26	0.4611	43.26	0.2306	43.26	0.4337	43.26	0.2223	43.26	0.3195	43.26	0.1598
43.36	45037	43.36	41077	43.36	32283	43.36	2573	43.36	23421	43.36	17591	43.36	13489	43.36	11267	43.36	11536	43.36	0.6883	43.36	1.22	43.36	0.5681	43.36	0.4568	43.36	0.2302	43.36	0.4295	43.36	0.2219	43.36	0.3191	43.36	0.1634
43.46	44909	43.46	40988	43.46	32136	43.46	25583	43.46	2343	43.46	17482	43.46	13459	43.46	11276	43.46	11486	43.46	0.6891	43.46	12209	43.46	0.5632	43.46	0.4577	43.46	0.2311	43.46	0.4304	43.46	0.2228	43.46	0.3317	43.46	0.1603
43.56	44691	43.56	40789	43.56	31995	43.56	25443	43.56	2327	43.56	1742	43.56	13455	43.56	11175	43.56	11443	43.56	0.682	43.56	12137	43.56	0.5648	43.56	0.4573	43.56	0.2249	43.56	0.43	43.56	0.2225	43.56	0.3255	43.56	0.16
43.66	44501	43.66	4.06	43.66	31806	43.66	25351	43.66	23139	43.66	17387	43.66	13344	43.66	11181	43.66	11391	43.66	0.6777	43.66	11997	43.66	0.5634	43.66	0.458	43.66	0.2216	43.66	0.4306	43.66	0.227	43.66	0.3222	43.66	0.1704
43.76	44411	43.76	40451	43.76	31716	43.76	25358	43.76	23049	43.76	17297	43.76	13351	43.76	1113	43.76	11359	43.76	0.6784	43.76	12004	43.76	0.5602	43.76	0.4528	43.76	0.2223	43.76	0.4313	43.76	0.214	43.76	0.3229	43.76	0.1711
43.86	44145	43.86	40214	43.86	31713	43.86	25258	43.86	22987	43.86	17235	43.86	1329	43.86	10971	43.86	11259	43.86	0.6781	43.86	12001	43.86	0.56	43.86	0.4486	43.86	0.2318	43.86	0.4311	43.86	0.2138	43.86	0.3324	43.86	0.165
43.96	4.4	43.96	40099	43.96	31529	43.96	25162	43.96	22852	43.96	17101	43.96	13253	43.96	10973	43.96	11358	43.96	0.6783	43.96	12003	43.96	0.5601	43.96	0.4488	43.96	0.232	43.96	0.4254	43.96	0.214	43.96	0.3267	43.96	0.1612
44.06	43909	44.06	39949	44.06	3139	44.06	25072	44.06	22762	44.06	17108	44.06	13162	44.06	10921	44.06	11268	44.06	0.679	44.06	11951	44.06	0.5609	44.06	0.4495	44.06	0.2327	44.06	0.4222	44.06	0.2147	44.06	0.3236	44.06	0.1717
44.16	43792	44.16	39793	44.16	31273	44.16	24837	44.16	22742	44.16	16932	44.16	13143	44.16	10862	44.16	11248	44.16	0.6771	44.16	11795	44.16	0.5687	44.16	0.4476	44.16	0.2249	44.16	0.4202	44.16	0.2225	44.16	0.3216	44.16	0.1697
44.26	43585	44.26	39703	44.26	31183	44.26	24689	44.26	22653	44.26	16901	44.26	13151	44.26	10871	44.26	11198	44.26	0.672	44.26	11803	44.26	0.5636	44.26	0.4484	44.26	0.2316	44.26	0.421	44.26	0.2233	44.26	0.3224	44.26	0.1705
44.36	43339	44.36	39458	44.36	31035	44.36	2456	44.36	22563	44.36	16752	44.36	13061	44.36	10878	44.36	11166	44.36	0.6689	44.36	11811	44.36	0.5605	44.36	0.4492	44.36	0.2324	44.36	0.4218	44.36	0.2241	44.36	0.333	44.36	0.1831
44.46	43196	44.46	39411	44.46	30891	44.46	24553	44.46	22556	44.46	16706	44.46	13054	44.46	10871	44.46	11159	44.46	0.6682	44.46	11804	44.46	0.5598	44.46	0.4485	44.46	0.2317	44.46	0.4211	44.46	0.2175	44.46	0.3264	44.46	0.1824
44.56	42997	44.56	39213	44.56	30887	44.56	24452	44.56	22552	44.56	16605	44.56	1305	44.56	10868	44.56	11156	44.56	0.6678	44.56	1.18	44.56	0.5594	44.56	0.451	44.56	0.2255	44.56	0.4208	44.56	0.2132	44.56	0.3221	44.56	0.182
44.66	4.29	44.66	39096	44.66	30791	44.66	24453	44.66	22387	44.66	16606	44.66	12895	44.66	10771	44.66	11059	44.66	0.6621	44.66	11645	44.66	0.5595	44.66	0.4462	44.66	0.2216	44.66	0.4306	44.66	0.2231	44.66	0.3222	44.66	0.1752
44.76	42609	44.76	38981	44.76	30617	44.76	24337	44.76	22321	44.76	16422	44.76	12897	44.76	10753	44.76	11041	44.76	0.6564	44.76	11588	44.76	0.5577	44.76	0.4445	44.76	0.2199	44.76	0.423	44.76	0.2213	44.76	0.3204	44.76	0.1686
44.86	42483	44.86	38894	44.86	30471	44.86	24289	44.86	22214	44.86	16384	44.86	12947	44.86	10696	44.86	10993	44.86	0.6574	44.86	11599	44.86	0.5588	44.86	0.4455	44.86	0.2307	44.86	0.4201	44.86	0.2224	44.86	0.3215	44.86	0.1794
44.96	42301	44.96	38712	44.96	30387	44.96	24166	44.96	22227	44.96	16241	44.96	1296	44.96	1066	44.96	10968	44.96	0.6588	44.96	11612	44.96	0.5543	44.96	0.4469	44.96	0.2223	44.96	0.4215	44.96	0.2179	44.96	0.3228	44.96	0.1808
45.06	42198	45.06	38453	45.06	30225	45.06	24161	45.06	22125	45.06	16197	45.06	12798	45.06	10655	45.06	10962	45.06	0.6582	45.06	11607	45.06	0.5498	45.06	0.4405	45.06	0.2217	45.06	0.4209	45.06	0.2134	45.06	0.3223	45.06	0.19
45.16	41993	45.16	38307	45.16	30177	45.16	23996	45.16	22116	45.16	1609	45.16	1275	45.16	10646	45.16	10954	45.16	0.6515	45.16	1.15	45.16	0.549	45.16	0.4357	45.16	0.215	45.16	0.4201	45.16	0.2125	45.16	0.3156	45.16	0.1832
45.26	41882	45.26	38254	45.26	29987	45.26	23962	45.26	22023	45.26	16096	45.26	12756	45.26	10554	45.26	10861	45.26	0.6481	45.26	11506	45.26	0.5436	45.26	0.446	45.26	0.2116	45.26	0.4206	45.26	0.2131	45.26	0.322	45.26	0.1799
45.36	41718	45.36	38129	45.36	2998	45.36	23955	45.36	21919	45.36	16088	45.36	12651	45.36	10546	45.36	10796	45.36	0.6474	45.36	11499	45.36	0.539	45.36	0.4453	45.36	0.2109	45.36	0.4199	45.36	0.2221	45.36	0.3212	45.36	0.1792
45.46	41473	45.46	37982	45.46	29872	45.46	23729	45.46	21908	45.46	15902	45.46	12582	45.46	10477	45.46	10804	45.46	0.6464	45.46	11429	45.46	0.538	45.46	0.4383	45.46	0.2098	45.46	0.4188	45.46	0.2152	45.46	0.3299	45.46	0.1879
45.56	41351	45.56	3786	45.56	29749	45.56	23704	45.56	21785	45.56	15838	45.56	12518	45.56	10413	45.56	10818	45.56	0.6439	45.56	11268	45.56	0.5452	45.56	0.432	45.56	0.2073	45.56	0.4163	45.56	0.2088	45.56	0.3177	45.56	0.1854
45.66	4125	45.66	37758	45.66	29648	45.66	23544	45.66	21782	45.66	15835	45.66	12514	45.66	1041	45.66	10815	45.66	0.6435	45.66	11264	45.66	0.5449	45.66	0.4316	45.66	0.2168	45.66	0.416	45.66	0.2085	45.66	0.3173	45.66	0.185
45.76	41003	45.76	3757	45.76	29499	45.76	23415	45.76	21691	45.76	15744	45.76	12424	45.76	10319	45.76	10763	45.76	0.6384	45.76	11271	45.76	0.5397	45.76	0.4323	45.76	0.2116	45.76	0.4167	45.76	0.2092	45.76	0.3278	45.76	0.1857
45.86	40866	45.86	37473	45.86	29343	45.86	23356	45.86	21691	45.86	15744	45.86	12424	45.86	10319	45.86	10627	45.86	0.6345	45.86	11271	45.86	0.5358	45.86	0.4323	45.86	0.2077	45.86	0.4167	45.86	0.2033	45.86	0.3278	45.86	0.1896
45.96	40726	45.96	37293	45.96	29222	45.96	23353	45.96	2157	45.96	15565	45.96	12401	45.96	10198	45.96	10604	45.96	0.6321	45.96	11151	45.96	0.5335	45.96	0.4398	45.96	0.2054	45.96	0.4144	45.96	0.1971	45.96	0.3255	45.96	0.1834
46.06	4063	46.06	37139	46.06	29224	46.06	23237	46.06	21572	46.06	15527	46.06	12344	46.06	1.02	46.06	10606	46.06	0.6323	46.06	11152	46.06	0.5337	46.06	0.4341	46.06	0.2056	46.06	0.4146	46.06	0.1973	46.06	0.3257	46.06	0.1836
46.16	40449	46.16	37055	46.16	2914	46.16	23115	46.16	21587	46.16	15541	46.16	12221	46.16	10214	46.16	1062	46.16	0.6337	46.16	11108	46.16	0.5293	46.16	0.4316	46.16	0.207	46.16	0.4091	46.16	0.1928	46.16	0.3271	46.16	0.185
46.26	4034	46.26	36849	46.26	28973	46.26	23104	46.26	21478	46.26	15433	46.26	12211	46.26	10204	46.26	10609	46.26	0.6327	46.26	11058	46.26	0.5204	46.26	0.4305	46.26	0.2059	46.26	0.4032	46.26	0.1879	46.26	0.326	46.26	0.1839
46.36	40145	46.36	36752	46.36	28837	46.36	23007	46.36	21478	46.36	15375	46.36	12211	46.36	10301	46.36	10609	46.36	0.6327	46.36	11058	46.36	0.5243	46.36	0.4305	46.36	0.2001	46.36	0.413	46.36	0.1976	46.36	0.326	46.36	0.1839
46.46	4	46.46	36665	46.46	2875	46.46	23017	46.46	21489	46.46	15346	46.46	12221	46.46	10214	46.46	1062	46.46	0.6337	46.46	11069	46.46	0.5195	46.46	0.4316	46.46	0.207	46.46	0.414	46.46	0.1987	46.46	0.3271	46.46	0.1948
46.56	39835	46.56	36559	46.56	28742	46.56	22853	46.56	21481	46.56	15241	46.56	12096	46.56	10148	46.56	10455	46.56	0.6329	46.56	11002	46.56	0.5148	46.56	0.4308	46.56	0.2062	46.56	0.4132	46.56	0.1979	46.56	0.3263	46.56	0.194
46.66	39648	46.66	36469	46.66	28652	46.66	22763	46.66	21372	46.66	1519	46.66	12104	46.66	10117	46.66	10424	46.66	0.6337	46.66	10971	46.66	0.5156	46.66	0.4316	46.66	0.207	46.66	0.414	46.66	0.1987	46.66	0.3271	46.66	0.1948
46.76	39559	46.76	36361	46.76	28563	46.76	22811	46.76	2138	46.76	15062	46.76	12113	46.76	10126	46.76	10433	46.76	0.6346	46.76	1098	46.76	0.5067	46.76	0.4325	46.76	0.201	46.76	0.4149	46.76	0.2093	46.76	0.3212	46.76	0.1898
46.86	39426	46.86	36228	46.86	2841	46.86	22678	46.86	21345	46.86	15027	46.86	12077	46.86	1009	46.86	10398	46.86	0.6311	46.86	10827	46.86	0.5032	46.86	0.4289	46.86	0.2024	46.86	0.4114	46.86	0.199	46.86	0.3127	46.86	0.1824
46.96	39334	46.96	36067	46.96	28416	46.96	22683	46.96	21253	46.96	15032	46.96	11985	46.96	10095	46.96	10403	46.96	0.6258	46.96	10833	46.96	0.5037	46.96	0.4295	46.96	0.2029	46.96	0.4119	46.96	0.1946	46.96	0.3133	46.96	0.1829
47.06	39231	47.06	35915	47.06	28313	47.06	2258	47.06	21247	47.06	15027	47.06	1198	47.06	10031	47.06	10398	47.06	0.6213	47.06	10769	47.06	0.4973	47.06	0.4289	47.06	0.2024	47.06	0.4114	47.06	0.1941	47.06	0.3127	47.06	0.1824
47.16	39146	47.16	3583	47.16	28228	47.16	22593	47.16	21162	47.16	14981	47.16	11992	47.16	10005	47.16	1041	47.16	0.6226	47.16	10742	47.16	0.4946	47.16	0.4243	47.16	0.2036	47.16	0.4126	47.16	0.1953	47.16	0.314	47.16	0.1934
47.26	38998	47.26	35702	47.26	2.81	47.26	22465	47.26	21073	47.26	14814	47.26	11962	47.26	0.9877	47.26	10282	47.26	0.6195	47.26	10712	47.26	0.4916	47.26	0.4174	47.26	0.2006	47.26	0.4096	47.26	0.1923	47.26	0.3109	47.26	0.1903
47.36	38849	47.36	35612	47.36	27951	47.36	22472	47.36	20944	47.36	14821	47.36	11969	47.36	0.9884	47.36	10289	47.36	0.6202	47.36	10621	47.36	0.4923	47.36	0.4181	47.36	0.2013	47.36	0.4103	47.36	0.193	47.36	0.3117	47.36	0.1911
47.46	38716	47.46	35518	47.46	27915	47.46	22476	47.46	20947	47.46	14727	47.46	11875	47.46	0.9829	47.46	10293	47.46	0.6147	47.46	10625	47.46	0.4927	47.46	0.4185	47.46	0.2114	47.46	0.4106	47.46	0.2031	47.46	0.3218	47.46	0.1914
47.56	3851	47.56	3539	47.56	27807	47.56	22465	47.56	20839	47.56	14716	47.56	11864	47.56	0.9779	47.56	10224	47.56	0.6195	47.56	10556	47.56	0.4916	47.56	0.4174	47.56	0.2045	47.56	0.4096	47.56	0.2021	47.56	0.3207	47.56	0.2001
47.66	38409	47.66	35288	47.66	27706	47.66	22364	47.66	20835	47.66	14712	47.66	11861	47.66	0.9776	47.66	10181	47.66	0.6192	47.66	10513	47.66	0.4913	47.66	0.417	47.66	0.2002	47.66	0.4034	47.66	0.2017	47.66	0.3204	47.66	0.1998
47.76	38306	47.76	35225	47.76	27603	47.76	22358	47.76	2083	47.76	14707	47.76	11797	47.76	0.9771	47.76	10176	47.76	0.6089	47.76	10508	47.76	0.4839	47.76	0.4165	47.76	0.1997	47.76	0.3989	47.76	0.1953	47.76	0.3198	47.76	0.1992
47.86	38144	47.86	35141	47.86	2748	47.86	22255	47.86	20727	47.86	14702	47.86	11655	47.86	0.9707	47.86	10073	47.86	0.6084	47.86	10502	47.86	0.4785	47.86	0.416	47.86	0.2109	47.86	0.3984	47.86	0.1909	47.86	0.3193	47.86	0.1987
47.96	37912	47.96	35104	47.96	27501	47.96	22277	47.96	20748	47.96	14606	47.96	11676	47.96	0.9591	47.96	10094	47.96	0.6105	47.96	10524	47.96	0.4874	47.96	0.4181	47.96	0.2072	47.96	0.4005	47.96	0.193	47.96	0.3214	47.96	0.2008
48.06	37801	48.06	34994	48.06	27391	48.06	22167	48.06	20638	48.06	14535	48.06	11664	48.06	0.9579	48.06	10082	48.06	0.6092	48.06	10511	48.06	0.4842	48.06	0.4169	48.06	0.202	48.06	0.3993	48.06	0.1918	48.06	0.3202	48.06	0.1996
48.16	37702	48.16	34894	48.16	27233	48.16	22165	48.16	20636	48.16	14494	48.16	11662	48.16	0.9577	48.16	1008	48.16	0.6188	48.16	10412	48.16	0.486	48.16	0.4167	48.16	0.2018	48.16	0.3991	48.16	0.1916	48.16	0.32	48.16	0.1935
48.26	37588	48.26	34781	48.26	27081	48.26	21993	48.26	20562	48.26	14478	48.26	11646	48.26	0.9502	48.26	10064	48.26	0.6172	48.26	10328	48.26	0.4825	48.26	0.4151	48.26	0.2002	48.26	0.3975	48.26	0.1998	48.26	0.3184	48.26	0.188
48.36	37496	48.36	34688	48.36	26988	48.36	21959	48.36	20528	48.36	14386	48.36	11554	48.36	0.9469	48.36	10069	48.36	0.6178	48.36	10284	48.36	0.4781	48.36	0.4156	48.36	0.2105	48.36	0.3922	48.36	0.2003	48.36	0.3189	48.36	0.1886
48.46	37287	48.46	34577	48.46	26876	48.46	21945	48.46	20416	48.46	14371	48.46	11539	48.46	0.9454	48.46	10055	48.46	0.6105	48.46	1027	48.46	0.4767	48.46	0.4083	48.46	0.2091	48.46	0.3869	48.46	0.193	48.46	0.3273	48.46	0.1871
48.56	3.72	48.56	34471	48.56	26888	48.56	2179	48.56	20428	48.56	14383	48.56	11551	48.56	0.9466	48.56	10067	48.56	0.6077	48.56	10281	48.56	0.4778	48.56	0.4056	48.56	0.2103	48.56	0.388	48.56	0.1903	48.56	0.3284	48.56	0.1883
48.66	37191	48.66	34364	48.66	2678	48.66	21732	48.66	20418	48.66	14373	48.66	11541	48.66	0.9456	48.66	10057	48.66	0.597	48.66	10174	48.66	0.4866	48.66	0.4144	48.66	0.2093	48.66	0.4027	48.66	0.1893	48.66	0.3216	48.66	0.1873
48.76	37047	48.76	34141	48.76	26656	48.76	21588	48.76	20274	48.76	14249	48.76	11515	48.76	0.943	48.76	1003	48.76	0.5943	48.76	10147	48.76	0.484	48.76	0.4117	48.76	0.2008	48.76	0.3941	48.76	0.1866	48.76	0.3111	48.76	0.1964
48.86	36835	48.86	34027	48.86	26639	48.86	21571	48.86	20257	48.86	14164	48.86	1.14	48.86	0.9315	48.86	0.9896	48.86	0.5926	48.86	10131	48.86	0.4823	48.86	0.41	48.86	0.201	48.86	0.3964	48.86	0.1908	48.86	0.3075	48.86	0.1888
48.96	36738	48.96	34028	48.96	26543	48.96	21474	48.96	20258	48.96	14116	48.96	11401	48.96	0.9316	48.96	0.9897	48.96	0.5927	48.96	10073	48.96	0.4824	48.96	0.4101	48.96	0.1992	48.96	0.3984	48.96	0.187	48.96	0.3134	48.96	0.185
49.06	36631	49.06	33921	49.06	26416	49.06	21465	49.06	20152	49.06	14009	49.06	11294	49.06	0.9248	49.06	0.9888	49.06	0.5918	49.06	0.9927	49.06	0.4815	49.06	0.4034	49.06	0.1944	49.06	0.3858	49.06	0.1861	49.06	0.3125	49.06	0.1841
49.16	36468	49.16	33826	49.16	26322	49.16	21312	49.16	20154	49.16	14012	49.16	11239	49.16	0.9212	49.16	0.9891	49.16	0.5921	49.16	0.993	49.16	0.4818	49.16	0.4095	49.16	0.2103	49.16	0.3821	49.16	0.1805	49.16	0.3128	49.16	0.1844
49.26	36306	49.26	33596	49.26	26365	49.26	21258	49.26	20042	49.26	13899	49.26	11243	49.26	0.9197	49.26	0.9876	49.26	0.5906	49.26	0.9915	49.26	0.4802	49.26	0.408	49.26	0.2029	49.26	0.3904	49.26	0.1751	49.26	0.3113	49.26	0.1829
49.36	36197	49.36	33487	49.36	26236	49.36	21246	49.36	19972	49.36	13888	49.36	1127	49.36	0.9185	49.36	0.9864	49.36	0.5894	49.36	0.9903	49.36	0.4732	49.36	0.4068	49.36	0.2017	49.36	0.3795	49.36	0.1798	49.36	0.3101	49.36	0.1817
49.46	36104	49.46	33453	49.46	26124	49.46	21172	49.46	19917	49.46	13912	49.46	11294	49.46	0.9141	49.46	0.9888	49.46	0.585	49.46	0.983	49.46	0.4717	49.46	0.4034	49.46	0.2041	49.46	0.3819	49.46	0.1802	49.46	0.3125	49.46	0.1841
49.56	36011	49.56	3332	49.56	2603	49.56	21079	49.56	19961	49.56	13916	49.56	11201	49.56	0.9097	49.56	0.9893	49.56	0.5806	49.56	0.9834	49.56	0.4722	49.56	0.3999	49.56	0.2144	49.56	0.3823	49.56	0.1865	49.56	0.313	49.56	0.1846
49.66	35825	49.66	33232	49.66	2604	49.66	20933	49.66	19873	49.66	13926	49.66	11152	49.66	0.9106	49.66	0.9805	49.66	0.5815	49.66	0.9844	49.66	0.4731	49.66	0.4009	49.66	0.2153	49.66	0.3833	49.66	0.1875	49.66	0.314	49.66	0.1855
49.76	35717	49.76	33222	49.76	25932	49.76	20883	49.76	19862	49.76	13818	49.76	11103	49.76	0.9037	49.76	0.9794	49.76	0.5805	49.76	0.9833	49.76	0.4721	49.76	0.3998	49.76	0.2143	49.76	0.3822	49.76	0.1864	49.76	0.3188	49.76	0.1845
49.86	3.56	49.86	33105	49.86	25912	49.86	20766	49.86	19745	49.86	13798	49.86	11083	49.86	0.8979	49.86	0.9775	49.86	0.5785	49.86	0.9814	49.86	0.4799	49.86	0.3979	49.86	0.2123	49.86	0.3803	49.86	0.1845	49.86	0.3207	49.86	0.1825
49.96	35502	49.96	33007	49.96	25814	49.96	20668	49.96	19745	49.96	13798	49.96	11083	49.96	0.8979	49.96	0.9677	49.96	0.5785	49.96	0.9716	49.96	0.4701	49.96	0.3979	49.96	0.2123	49.96	0.3744	49.96	0.1942	49.96	0.3207	49.96	0.1767
50.06	35296	50.06	32996	50.06	25706	50.06	20657	50.06	19637	50.06	13787	50.06	10955	50.06	0.8968	50.06	0.9666	50.06	0.5775	50.06	0.9647	50.06	0.4691	50.06	0.4066	50.06	0.2054	50.06	0.3695	50.06	0.1873	50.06	0.3196	50.06	0.1717
50.16	35289	50.16	32891	50.16	25699	50.16	20474	50.16	1963	50.16	13682	50.16	10948	50.16	0.8902	50.16	0.9659	50.16	0.5767	50.16	0.96	50.16	0.4781	50.16	0.4058	50.16	0.2105	50.16	0.3687	50.16	0.1827	50.16	0.3189	50.16	0.171
50.26	35177	50.26	32799	50.26	25587	50.26	20441	50.26	19538	50.26	13688	50.26	10954	50.26	0.8869	50.26	0.9664	50.26	0.5773	50.26	0.9606	50.26	0.4689	50.26	0.4064	50.26	0.2013	50.26	0.3693	50.26	0.1832	50.26	0.3097	50.26	0.1715
50.36	34998	50.36	32698	50.36	25603	50.36	20359	50.36	19456	50.36	13704	50.36	1097	50.36	0.8884	50.36	0.9583	50.36	0.5789	50.36	0.9622	50.36	0.4802	50.36	0.3982	50.36	0.2029	50.36	0.3709	50.36	0.1887	50.36	0.3113	50.36	0.1731
50.46	34895	50.46	32595	50.46	2.55	50.46	20354	50.46	1945	50.46	13699	50.46	10964	50.46	0.8879	50.46	0.9577	50.46	0.5783	50.46	0.9616	50.46	0.4739	50.46	0.3908	50.46	0.2024	50.46	0.3703	50.46	0.1843	50.46	0.3108	50.46	0.1726
50.56	34771	50.56	32568	50.56	25308	50.56	20229	50.56	19424	50.56	13613	50.56	10938	50.56	0.8853	50.56	0.9551	50.56	0.5757	50.56	0.959	50.56	0.4673	50.56	0.3833	50.56	0.1997	50.56	0.3677	50.56	0.1816	50.56	0.3081	50.56	0.1699
50.66	34669	50.66	32467	50.66	25255	50.66	20167	50.66	19303	50.66	13571	50.66	10934	50.66	0.8693	50.66	0.9547	50.66	0.5753	50.66	0.9489	50.66	0.4669	50.66	0.3927	50.66	0.1994	50.66	0.3673	50.66	0.1871	50.66	0.3078	50.66	0.1696
50.76	34556	50.76	32353	50.76	25142	50.76	20015	50.76	19287	50.76	13457	50.76	10918	50.76	0.8638	50.76	0.9531	50.76	0.5737	50.76	0.9473	50.76	0.4653	50.76	0.3911	50.76	0.2075	50.76	0.3657	50.76	0.1836	50.76	0.3062	50.76	0.168
50.86	34463	50.86	32359	50.86	25147	50.86	19922	50.86	19195	50.86	13462	50.86	10757	50.86	0.8741	50.86	0.9439	50.86	0.5625	50.86	0.9478	50.86	0.4659	50.86	0.3916	50.86	0.1924	50.86	0.3663	50.86	0.1802	50.86	0.3067	50.86	0.1783
50.96	34353	50.96	32268	50.96	25056	50.96	19929	50.96	19261	50.96	1347	50.96	10716	50.96	0.865	50.96	0.9446	50.96	0.5574	50.96	0.9485	50.96	0.4666	50.96	0.3826	50.96	0.1951	50.96	0.367	50.96	0.1809	50.96	0.3074	50.96	0.1692
51.06	34176	51.06	32188	51.06	24937	51.06	1981	51.06	1922	51.06	13331	51.06	10694	51.06	0.8629	51.06	0.9425	51.06	0.5572	51.06	0.9464	51.06	0.4644	51.06	0.3805	51.06	0.2066	51.06	0.3648	51.06	0.1788	51.06	0.3053	51.06	0.1671
51.16	34053	51.16	32066	51.16	24952	51.16	19825	51.16	19156	51.16	13345	51.16	10709	51.16	0.8643	51.16	0.9439	51.16	0.5625	51.16	0.9361	51.16	0.4659	51.16	0.3819	51.16	0.2022	51.16	0.3663	51.16	0.1802	51.16	0.3067	51.16	0.1685
51.26	33941	51.26	31954	51.26	2484	51.26	19713	51.26	19122	51.26	13331	51.26	10694	51.26	0.857	51.26	0.9425	51.26	0.5553	51.26	0.9347	51.26	0.4644	51.26	0.3805	51.26	0.1969	51.26	0.3648	51.26	0.1788	51.26	0.3053	51.26	0.1671
51.36	33899	51.36	31853	51.36	24739	51.36	19651	51.36	1904	51.36	13327	51.36	10593	51.36	0.8528	51.36	0.9421	51.36	0.551	51.36	0.9343	51.36	0.4641	51.36	0.3801	51.36	0.2063	51.36	0.3645	51.36	0.1784	51.36	0.3049	51.36	0.1667
51.46	33849	51.46	31862	51.46	24689	51.46	19523	51.46	1903	51.46	13336	51.46	10602	51.46	0.8634	51.46	0.943	51.46	0.5519	51.46	0.9352	51.46	0.465	51.46	0.381	51.46	0.2013	51.46	0.3654	51.46	0.1891	51.46	0.3058	51.46	0.1676
51.56	33748	51.56	31761	51.56	24529	51.56	19519	51.56	18987	51.56	13235	51.56	10598	51.56	0.8631	51.56	0.9426	51.56	0.5515	51.56	0.9348	51.56	0.4646	51.56	0.3806	51.56	0.197	51.56	0.365	51.56	0.1887	51.56	0.3054	51.56	0.1673
51.66	33574	51.66	31743	51.66	24511	51.66	19384	51.66	18872	51.66	13159	51.66	10581	51.66	0.8671	51.66	0.9409	51.66	0.5439	51.66	0.9331	51.66	0.4628	51.66	0.3789	51.66	0.1953	51.66	0.3632	51.66	0.187	51.66	0.3037	51.66	0.1655
51.76	33425	51.76	31633	51.76	24518	51.76	19391	51.76	18781	51.76	13127	51.76	10588	51.76	0.8659	51.76	0.9318	51.76	0.5407	51.76	0.9338	51.76	0.4577	51.76	0.3796	51.76	0.196	51.76	0.3639	51.76	0.1818	51.76	0.3044	51.76	0.1662
51.86	33434	51.86	31544	51.86	2443	51.86	19303	51.86	18848	51.86	13136	51.86	10538	51.86	0.8629	51.86	0.9327	51.86	0.5533	51.86	0.9347	51.86	0.4547	51.86	0.3805	51.86	0.1969	51.86	0.3746	51.86	0.1788	51.86	0.3053	51.86	0.1768
51.96	33346	51.96	31457	51.96	24284	51.96	19313	51.96	18801	51.96	13049	51.96	1051	51.96	0.8639	51.96	0.9338	51.96	0.5544	51.96	0.926	51.96	0.4557	51.96	0.3815	51.96	0.1979	51.96	0.3757	51.96	0.1799	51.96	0.3063	51.96	0.1721
52.06	33242	52.06	31352	52.06	2414	52.06	19365	52.06	18735	52.06	13041	52.06	10502	52.06	0.8632	52.06	0.9331	52.06	0.5537	52.06	0.9252	52.06	0.455	52.06	0.3808	52.06	0.1914	52.06	0.375	52.06	0.1889	52.06	0.3056	52.06	0.1674
52.16	33239	52.16	31349	52.16	24137	52.16	19304	52.16	18596	52.16	13039	52.16	10402	52.16	0.8571	52.16	0.9328	52.16	0.5534	52.16	0.925	52.16	0.4548	52.16	0.3805	52.16	0.1872	52.16	0.3649	52.16	0.1887	52.16	0.3054	52.16	0.1672
52.26	33134	52.26	31245	52.26	24033	52.26	19199	52.26	18588	52.26	12934	52.26	10395	52.26	0.8525	52.26	0.9321	52.26	0.5527	52.26	0.9243	52.26	0.4541	52.26	0.3896	52.26	0.1962	52.26	0.3642	52.26	0.1879	52.26	0.3046	52.26	0.1665
52.36	33023	52.36	31134	52.36	24019	52.36	19029	52.36	18575	52.36	12921	52.36	10382	52.36	0.8414	52.36	0.9308	52.36	0.5514	52.36	0.9229	52.36	0.4527	52.36	0.3883	52.36	0.1851	52.36	0.3668	52.36	0.1866	52.36	0.3033	52.36	0.1651
52.46	32937	52.46	31048	52.46	23933	52.46	19002	52.46	1847	52.46	12932	52.46	10335	52.46	0.8426	52.46	0.9319	52.46	0.5525	52.46	0.9241	52.46	0.4578	52.46	0.3894	52.46	0.1804	52.46	0.3699	52.46	0.1878	52.46	0.3045	52.46	0.1663
52.56	32841	52.56	31049	52.56	23837	52.56	19003	52.56	18374	52.56	12934	52.56	10297	52.56	0.8427	52.56	0.9321	52.56	0.5527	52.56	0.9243	52.56	0.4541	52.56	0.3896	52.56	0.1865	52.56	0.374	52.56	0.1879	52.56	0.3046	52.56	0.1762
52.66	32711	52.66	30919	52.66	23746	52.66	18873	52.66	18341	52.66	12901	52.66	10226	52.66	0.8394	52.66	0.9288	52.66	0.5494	52.66	0.9112	52.66	0.4508	52.66	0.3863	52.66	0.1832	52.66	0.3648	52.66	0.1788	52.66	0.3014	52.66	0.1729
52.76	32608	52.76	30738	52.76	23604	52.76	18868	52.76	18238	52.76	12896	52.76	10201	52.76	0.8487	52.76	0.9283	52.76	0.543	52.76	0.9107	52.76	0.46	52.76	0.3858	52.76	0.1827	52.76	0.3604	52.76	0.1744	52.76	0.3008	52.76	0.1724
52.86	32615	52.86	30706	52.86	23611	52.86	18777	52.86	18245	52.86	12805	52.86	10227	52.86	0.8338	52.86	0.9192	52.86	0.5398	52.86	0.9114	52.86	0.4607	52.86	0.3767	52.86	0.1736	52.86	0.3513	52.86	0.1751	52.86	0.3015	52.86	0.1663
52.96	32516	52.96	30627	52.96	23532	52.96	18698	52.96	18263	52.96	12824	52.96	10226	52.96	0.8317	52.96	0.9211	52.96	0.5417	52.96	0.9133	52.96	0.4626	52.96	0.3786	52.96	0.1755	52.96	0.363	52.96	0.1769	52.96	0.3034	52.96	0.1633
53.06	32418	53.06	30528	53.06	23531	53.06	18541	53.06	18165	53.06	12823	53.06	10089	53.06	0.8316	53.06	0.921	53.06	0.5475	53.06	0.9132	53.06	0.4566	53.06	0.3883	53.06	0.1754	53.06	0.3629	53.06	0.1866	53.06	0.3033	53.06	0.1632
53.16	3231	53.16	30459	53.16	23345	53.16	18491	53.16	18154	53.16	12715	53.16	10078	53.16	0.8306	53.16	0.9199	53.16	0.5503	53.16	0.9121	53.16	0.4614	53.16	0.3872	53.16	0.1743	53.16	0.356	53.16	0.1855	53.16	0.3022	53.16	0.1719
53.26	32302	53.26	30315	53.26	2326	53.26	18484	53.26	18147	53.26	12708	53.26	10071	53.26	0.8396	53.26	0.9124	53.26	0.5496	53.26	0.9114	53.26	0.4607	53.26	0.3865	53.26	0.1736	53.26	0.3513	53.26	0.1848	53.26	0.3015	53.26	0.1712
53.36	32209	53.36	30222	53.36	23244	53.36	18313	53.36	18054	53.36	12712	53.36	10075	53.36	0.8401	53.36	0.905	53.36	0.55	53.36	0.9021	53.36	0.4612	53.36	0.3811	53.36	0.1741	53.36	0.3518	53.36	0.1853	53.36	0.302	53.36	0.1716
53.46	32102	53.46	30212	53.46	23098	53.46	18166	53.46	17947	53.46	12702	53.46	0.9968	53.46	0.8293	53.46	0.9089	53.46	0.5432	53.46	0.9011	53.46	0.4602	53.46	0.3762	53.46	0.1731	53.46	0.3508	53.46	0.1843	53.46	0.301	53.46	0.1706
53.56	31993	53.56	30104	53.56	23087	53.56	18156	53.56	17877	53.56	12692	53.56	0.9957	53.56	0.8283	53.56	0.9078	53.56	0.5265	53.56	0.9	53.56	0.4591	53.56	0.3751	53.56	0.172	53.56	0.3497	53.56	0.193	53.56	0.2999	53.56	0.1696
53.66	32002	53.66	30113	53.66	23096	53.66	18067	53.66	1775	53.66	12701	53.66	0.9966	53.66	0.8291	53.66	0.9087	53.66	0.5274	53.66	0.9009	53.66	0.4717	53.66	0.376	53.66	0.1729	53.66	0.3409	53.66	0.1939	53.66	0.3008	53.66	0.1705
53.76	31912	53.76	30022	53.76	23006	53.76	17976	53.76	17757	53.76	1261	53.76	0.9973	53.76	0.8299	53.76	0.9094	53.76	0.5281	53.76	0.9016	53.76	0.4666	53.76	0.3767	53.76	0.1736	53.76	0.3416	53.76	0.1878	53.76	0.3015	53.76	0.1712
53.86	3182	53.86	2993	53.86	23011	53.86	17913	53.86	17762	53.86	12615	53.86	0.9979	53.86	0.8304	53.86	0.91	53.86	0.5286	53.86	0.9022	53.86	0.4632	53.86	0.3773	53.86	0.1741	53.86	0.3421	53.86	0.1834	53.86	0.3021	53.86	0.1717
53.96	31756	53.96	29749	53.96	22908	53.96	17761	53.96	17659	53.96	1261	53.96	0.9973	53.96	0.8299	53.96	0.9094	53.96	0.5398	53.96	0.9016	53.96	0.4627	53.96	0.3767	53.96	0.1736	53.96	0.3416	53.96	0.1829	53.96	0.3015	53.96	0.1712
54.06	31693	54.06	29687	54.06	22885	54.06	17738	54.06	17636	54.06	12489	54.06	0.995	54.06	0.8275	54.06	0.9071	54.06	0.5258	54.06	0.8896	54.06	0.4604	54.06	0.3744	54.06	0.1713	54.06	0.3393	54.06	0.1806	54.06	0.2895	54.06	0.163
54.16	31579	54.16	29689	54.16	22887	54.16	17643	54.16	17638	54.16	12492	54.16	0.9953	54.16	0.8278	54.16	0.8957	54.16	0.5261	54.16	0.8898	54.16	0.4606	54.16	0.3747	54.16	0.1716	54.16	0.3395	54.16	0.1808	54.16	0.2995	54.16	0.1594
54.26	31486	54.26	29596	54.26	22794	54.26	17648	54.26	17584	54.26	12438	54.26	0.9957	54.26	0.8283	54.26	0.8961	54.26	0.5265	54.26	0.8903	54.26	0.4552	54.26	0.3751	54.26	0.172	54.26	0.3341	54.26	0.1813	54.26	0.2902	54.26	0.1657
54.36	31477	54.36	29587	54.36	22688	54.36	17541	54.36	17614	54.36	12292	54.36	0.9949	54.36	0.8274	54.36	0.8884	54.36	0.5256	54.36	0.8894	54.36	0.4504	54.36	0.3742	54.36	0.1711	54.36	0.3352	54.36	0.1804	54.36	0.2893	54.36	0.1687
54.46	31361	54.46	29472	54.46	22611	54.46	17465	54.46	17597	54.46	12274	54.46	0.9931	54.46	0.8139	54.46	0.8817	54.46	0.5238	54.46	0.8817	54.46	0.4486	54.46	0.3725	54.46	0.1693	54.46	0.3373	54.46	0.1786	54.46	0.2875	54.46	0.1669
54.56	31358	54.56	29468	54.56	22471	54.56	17325	54.56	17496	54.56	12271	54.56	0.983	54.56	0.8135	54.56	0.8814	54.56	0.5176	54.56	0.8775	54.56	0.4483	54.56	0.3721	54.56	0.169	54.56	0.337	54.56	0.1783	54.56	0.2872	54.56	0.1665
54.66	31252	54.66	29363	54.66	22463	54.66	17317	54.66	17488	54.66	12263	54.66	0.9822	54.66	0.8069	54.66	0.8708	54.66	0.5129	54.66	0.8767	54.66	0.4475	54.66	0.3713	54.66	0.1682	54.66	0.3362	54.66	0.1775	54.66	0.2864	54.66	0.1697
54.76	31159	54.76	29367	54.76	2235	54.76	17321	54.76	17394	54.76	12267	54.76	0.9826	54.76	0.8034	54.76	0.8713	54.76	0.5134	54.76	0.8674	54.76	0.4479	54.76	0.3718	54.76	0.1589	54.76	0.3366	54.76	0.1847	54.76	0.2868	54.76	0.1662
54.86	31167	54.86	29277	54.86	22358	54.86	17329	54.86	17402	54.86	12275	54.86	0.9834	54.86	0.8042	54.86	0.8721	54.86	0.5142	54.86	0.8682	54.86	0.4487	54.86	0.3628	54.86	0.1538	54.86	0.3374	54.86	0.1904	54.86	0.2876	54.86	0.167
54.96	31083	54.96	29232	54.96	22274	54.96	17342	54.96	17318	54.96	12171	54.96	0.9847	54.96	0.8055	54.96	0.8734	54.96	0.5155	54.96	0.8695	54.96	0.4501	54.96	0.3641	54.96	0.1512	54.96	0.3387	54.96	0.1918	54.96	0.2889	54.96	0.1683
55.06	31081	55.06	29094	55.06	22272	55.06	17224	55.06	17316	55.06	1217	55.06	0.9787	55.06	0.8054	55.06	0.8732	55.06	0.5153	55.06	0.8693	55.06	0.443	55.06	0.3639	55.06	0.1511	55.06	0.3386	55.06	0.2013	55.06	0.2888	55.06	0.1681
55.16	30981	55.16	28994	55.16	22212	55.16	17222	55.16	17217	55.16	12168	55.16	0.9746	55.16	0.8169	55.16	0.8633	55.16	0.5093	55.16	0.8691	55.16	0.438	55.16	0.3638	55.16	0.1509	55.16	0.3384	55.16	0.2012	55.16	0.2886	55.16	0.168
55.26	3087	55.26	2898	55.26	22061	55.26	17266	55.26	17203	55.26	12154	55.26	0.9634	55.26	0.8155	55.26	0.8619	55.26	0.504	55.26	0.8677	55.26	0.4366	55.26	0.3682	55.26	0.1495	55.26	0.337	55.26	0.1998	55.26	0.2872	55.26	0.1665
55.36	30871	55.36	28884	55.36	21965	55.36	17248	55.36	17204	55.36	12155	55.36	0.9636	55.36	0.8039	55.36	0.862	55.36	0.5041	55.36	0.8679	55.36	0.4367	55.36	0.3723	55.36	0.1496	55.36	0.3371	55.36	0.1999	55.36	0.2873	55.36	0.1667
55.46	30768	55.46	28801	55.46	21979	55.46	17126	55.46	17121	55.46	12072	55.46	0.965	55.46	0.8054	55.46	0.8635	55.46	0.5173	55.46	0.8693	55.46	0.4382	55.46	0.3639	55.46	0.1511	55.46	0.3386	55.46	0.2013	55.46	0.2985	55.46	0.1681
55.56	30776	55.56	28749	55.56	21986	55.56	17133	55.56	17128	55.56	12079	55.56	0.9657	55.56	0.8061	55.56	0.8642	55.56	0.518	55.56	0.8642	55.56	0.4486	55.56	0.3647	55.56	0.1449	55.56	0.3393	55.56	0.2021	55.56	0.2992	55.56	0.1689
55.66	30616	55.66	28765	55.66	21885	55.66	17129	55.66	17125	55.66	12076	55.66	0.9654	55.66	0.8057	55.66	0.8638	55.66	0.5176	55.66	0.8599	55.66	0.4483	55.66	0.3643	55.66	0.1397	55.66	0.3389	55.66	0.2017	55.66	0.2989	55.66	0.1685
55.76	30552	55.76	28603	55.76	2186	55.76	17105	55.76	17002	55.76	12051	55.76	0.9629	55.76	0.8032	55.76	0.8613	55.76	0.5151	55.76	0.8574	55.76	0.4458	55.76	0.3716	55.76	0.1372	55.76	0.3364	55.76	0.1992	55.76	0.2964	55.76	0.166
55.86	30447	55.86	28557	55.86	21756	55.86	1.7	55.86	16995	55.86	11946	55.86	0.9622	55.86	0.7927	55.86	0.8606	55.86	0.5144	55.86	0.8567	55.86	0.4451	55.86	0.3611	55.86	0.1365	55.86	0.3357	55.86	0.1985	55.86	0.2957	55.86	0.1653
55.96	30447	55.96	2846	55.96	21756	55.96	1.7	55.96	16995	55.96	11946	55.96	0.9622	55.96	0.7927	55.96	0.8606	55.96	0.5144	55.96	0.8469	55.96	0.4451	55.96	0.3611	55.96	0.1365	55.96	0.3357	55.96	0.1985	55.96	0.2957	55.96	0.1653
56.06	3036	56.06	28373	56.06	21669	56.06	1701	56.06	16908	56.06	11859	56.06	0.9691	56.06	0.7938	56.06	0.8617	56.06	0.5155	56.06	0.848	56.06	0.4403	56.06	0.3661	56.06	0.1376	56.06	0.3368	56.06	0.1996	56.06	0.2967	56.06	0.1664
56.16	30264	56.16	28375	56.16	2167	56.16	17012	56.16	16851	56.16	11861	56.16	0.9673	56.16	0.7998	56.16	0.8619	56.16	0.5098	56.16	0.8482	56.16	0.4366	56.16	0.3623	56.16	0.128	56.16	0.337	56.16	0.1998	56.16	0.2969	56.16	0.1763
56.26	30248	56.26	28192	56.26	21557	56.26	16899	56.26	16796	56.26	11845	56.26	0.9501	56.26	0.8022	56.26	0.8544	56.26	0.4926	56.26	0.8466	56.26	0.435	56.26	0.3608	56.26	0.1264	56.26	0.3354	56.26	0.1982	56.26	0.2953	56.26	0.1747
56.36	30151	56.36	28046	56.36	21557	56.36	16899	56.36	16796	56.36	11845	56.36	0.9501	56.36	0.8022	56.36	0.8407	56.36	0.4867	56.36	0.8466	56.36	0.435	56.36	0.3608	56.36	0.1264	56.36	0.3354	56.36	0.1982	56.36	0.2895	56.36	0.1747
56.46	30163	56.46	28058	56.46	21452	56.46	16911	56.46	16711	56.46	11857	56.46	0.9513	56.46	0.7936	56.46	0.842	56.46	0.4958	56.46	0.8478	56.46	0.4362	56.46	0.362	56.46	0.1276	56.46	0.3366	56.46	0.1994	56.46	0.2868	56.46	0.176
56.56	30046	56.56	27941	56.56	21432	56.56	16794	56.56	16691	56.56	1174	56.56	0.9494	56.56	0.7858	56.56	0.84	56.56	0.4938	56.56	0.8459	56.56	0.4343	56.56	0.36	56.56	0.1198	56.56	0.3347	56.56	0.1974	56.56	0.2848	56.56	0.174
56.66	29971	56.66	27964	56.66	21358	56.66	16817	56.66	16714	56.66	11763	56.66	0.9517	56.66	0.7901	56.66	0.8423	56.66	0.4961	56.66	0.8482	56.66	0.4463	56.66	0.3623	56.66	0.1241	56.66	0.337	56.66	0.1998	56.66	0.2872	56.66	0.1705
56.76	29978	56.76	27874	56.76	21365	56.76	16726	56.76	16721	56.76	1177	56.76	0.9524	56.76	0.7947	56.76	0.843	56.76	0.4968	56.76	0.843	56.76	0.447	56.76	0.3631	56.76	0.1287	56.76	0.3377	56.76	0.2005	56.76	0.2879	56.76	0.1673
56.86	29874	56.86	27867	56.86	2126	56.86	16719	56.86	16597	56.86	11763	56.86	0.9517	56.86	0.7842	56.86	0.8482	56.86	0.4961	56.86	0.8384	56.86	0.4405	56.86	0.3623	56.86	0.128	56.86	0.337	56.86	0.1998	56.86	0.2872	56.86	0.1665
56.96	29737	56.96	2775	56.96	21241	56.96	16641	56.96	16578	56.96	11744	56.96	0.9498	56.96	0.7823	56.96	0.8501	56.96	0.4942	56.96	0.8365	56.96	0.4346	56.96	0.3604	56.96	0.126	56.96	0.335	56.96	0.191	56.96	0.2852	56.96	0.1646
57.06	29774	57.06	27728	57.06	21219	57.06	16542	57.06	16556	57.06	11722	57.06	0.9476	57.06	0.7801	57.06	0.848	57.06	0.5018	57.06	0.8343	57.06	0.4325	57.06	0.3583	57.06	0.1239	57.06	0.3329	57.06	0.1839	57.06	0.2831	57.06	0.1625
57.16	29692	57.16	27588	57.16	21099	57.16	16558	57.16	16436	57.16	11602	57.16	0.9395	57.16	0.7778	57.16	0.8359	57.16	0.4995	57.16	0.832	57.16	0.4302	57.16	0.356	57.16	0.1216	57.16	0.3306	57.16	0.1816	57.16	0.2808	57.16	0.1602
57.26	29534	57.26	27586	57.26	21097	57.26	16556	57.26	16375	57.26	1.16	57.26	0.9256	57.26	0.7679	57.26	0.8358	57.26	0.4837	57.26	0.8319	57.26	0.43	57.26	0.3558	57.26	0.1214	57.26	0.3206	57.26	0.1932	57.26	0.2903	57.26	0.16
57.36	29499	57.36	27531	57.36	21003	57.36	16559	57.36	1634	57.36	11603	57.36	0.9318	57.36	0.7682	57.36	0.8361	57.36	0.4802	57.36	0.8263	57.36	0.4304	57.36	0.3561	57.36	0.1218	57.36	0.3307	57.36	0.1818	57.36	0.2809	57.36	0.1603
57.46	29401	57.46	27394	57.46	21003	57.46	16462	57.46	16242	57.46	11506	57.46	0.9299	57.46	0.7682	57.46	0.8361	57.46	0.486	57.46	0.8283	57.46	0.4304	57.46	0.3561	57.46	0.1218	57.46	0.3307	57.46	0.1935	57.46	0.2809	57.46	0.1603
57.56	29371	57.56	27266	57.56	20875	57.56	16432	57.56	16212	57.56	11476	57.56	0.9288	57.56	0.7496	57.56	0.8331	57.56	0.4869	57.56	0.8233	57.56	0.4273	57.56	0.3531	57.56	0.1187	57.56	0.3219	57.56	0.1905	57.56	0.2779	57.56	0.1671
57.66	29373	57.66	27268	57.66	20877	57.66	16375	57.66	16214	57.66	11477	57.66	0.9329	57.66	0.7459	57.66	0.8274	57.66	0.4871	57.66	0.8196	57.66	0.4275	57.66	0.3533	57.66	0.1189	57.66	0.3181	57.66	0.1848	57.66	0.2781	57.66	0.1673
57.76	29263	57.76	27197	57.76	20767	57.76	16323	57.76	16103	57.76	11465	57.76	0.9316	57.76	0.7446	57.76	0.8223	57.76	0.4858	57.76	0.8184	57.76	0.4263	57.76	0.3521	57.76	0.1177	57.76	0.3169	57.76	0.1738	57.76	0.2769	57.76	0.166
57.86	29277	57.86	27075	57.86	20781	57.86	1622	57.86	16118	57.86	11381	57.86	0.9331	57.86	0.746	57.86	0.8237	57.86	0.4814	57.86	0.8198	57.86	0.4277	57.86	0.3535	57.86	0.1191	57.86	0.3183	57.86	0.1909	57.86	0.2783	57.86	0.1616
57.96	29185	57.96	2708	57.96	20786	57.96	16226	57.96	16123	57.96	11387	57.96	0.9336	57.96	0.7368	57.96	0.8242	57.96	0.478	57.96	0.8203	57.96	0.4282	57.96	0.354	57.96	0.1294	57.96	0.3188	57.96	0.1914	57.96	0.2788	57.96	0.1582
58.06	2908	58.06	26975	58.06	20681	58.06	16219	58.06	16116	58.06	1138	58.06	0.9231	58.06	0.7361	58.06	0.8235	58.06	0.4656	58.06	0.8196	58.06	0.4275	58.06	0.3533	58.06	0.1287	58.06	0.3181	58.06	0.1907	58.06	0.2781	58.06	0.1634
58.16	29064	58.16	26959	58.16	20665	58.16	16202	58.16	16002	58.16	11364	58.16	0.9215	58.16	0.7345	58.16	0.8121	58.16	0.464	58.16	0.818	58.16	0.4259	58.16	0.3419	58.16	0.1271	58.16	0.3165	58.16	0.1891	58.16	0.2706	58.16	0.1657
58.26	28957	58.26	26853	58.26	20657	58.26	16096	58.26	15993	58.26	11355	58.26	0.9206	58.26	0.7336	58.26	0.8113	58.26	0.4631	58.26	0.8171	58.26	0.4192	58.26	0.341	58.26	0.1262	58.26	0.3059	58.26	0.1882	58.26	0.2658	58.26	0.1491
58.36	28954	58.36	26849	58.36	20614	58.36	16092	58.36	16049	58.36	11351	58.36	0.9261	58.36	0.7333	58.36	0.8109	58.36	0.4628	58.36	0.8168	58.36	0.4149	58.36	0.3407	58.36	0.1229	58.36	0.3055	58.36	0.1879	58.36	0.2655	58.36	0.1449
58.46	2896	58.46	26758	58.46	20601	58.46	1604	58.46	16094	58.46	11357	58.46	0.9307	58.46	0.7339	58.46	0.8115	58.46	0.4634	58.46	0.8174	58.46	0.4155	58.46	0.3413	58.46	0.1284	58.46	0.3062	58.46	0.1885	58.46	0.2661	58.46	0.1455
58.56	28837	58.56	26693	58.56	20555	58.56	15995	58.56	1599	58.56	11351	58.56	0.93	58.56	0.7333	58.56	0.8109	58.56	0.4628	58.56	0.8168	58.56	0.4149	58.56	0.3407	58.56	0.1376	58.56	0.3055	58.56	0.1879	58.56	0.2655	58.56	0.1449
58.66	28774	58.66	26709	58.66	20493	58.66	15991	58.66	15986	58.66	11231	58.66	0.9297	58.66	0.7329	58.66	0.8105	58.66	0.4624	58.66	0.8105	58.66	0.4146	58.66	0.3247	58.66	0.1372	58.66	0.3052	58.66	0.1875	58.66	0.2651	58.66	0.1543
58.76	28638	58.76	26592	58.76	20532	58.76	15894	58.76	15889	58.76	11231	58.76	0.9199	58.76	0.7329	58.76	0.8105	58.76	0.4624	58.76	0.8066	58.76	0.4146	58.76	0.3306	58.76	0.1372	58.76	0.3052	58.76	0.1973	58.76	0.2651	58.76	0.1543
58.86	28645	58.86	2656	58.86	20539	58.86	15901	58.86	15896	58.86	11238	58.86	0.9206	58.86	0.7239	58.86	0.8015	58.86	0.4631	58.86	0.8074	58.86	0.4153	58.86	0.3313	58.86	0.1379	58.86	0.3059	58.86	0.1882	58.86	0.26	58.86	0.155
58.96	28544	58.96	26439	58.96	20438	58.96	15897	58.96	15892	58.96	11234	58.96	0.9203	58.96	0.7333	58.96	0.8011	58.96	0.4628	58.96	0.7972	58.96	0.4149	58.96	0.3212	58.96	0.1376	58.96	0.3055	58.96	0.1976	58.96	0.2616	58.96	0.1547
59.06	28542	59.06	26437	59.06	20436	59.06	15895	59.06	15793	59.06	11076	59.06	0.9201	59.06	0.7331	59.06	0.801	59.06	0.4557	59.06	0.7971	59.06	0.4147	59.06	0.3307	59.06	0.1305	59.06	0.3054	59.06	0.1974	59.06	0.2653	59.06	0.1545
59.16	28529	59.16	26425	59.16	20424	59.16	15883	59.16	1578	59.16	11024	59.16	0.9189	59.16	0.7221	59.16	0.7997	59.16	0.4496	59.16	0.7958	59.16	0.4135	59.16	0.3295	59.16	0.1244	59.16	0.3041	59.16	0.1962	59.16	0.2641	59.16	0.1532
59.26	28425	59.26	2632	59.26	20319	59.26	15876	59.26	15773	59.26	11017	59.26	0.9181	59.26	0.7214	59.26	0.799	59.26	0.4489	59.26	0.7951	59.26	0.4128	59.26	0.3288	59.26	0.1237	59.26	0.3034	59.26	0.1955	59.26	0.2575	59.26	0.1428
59.36	28414	59.36	26309	59.36	20309	59.36	15865	59.36	15763	59.36	11007	59.36	0.9171	59.36	0.7203	59.36	0.7979	59.36	0.4478	59.36	0.794	59.36	0.4117	59.36	0.3277	59.36	0.1226	59.36	0.3023	59.36	0.1944	59.36	0.2525	59.36	0.1417
59.46	28327	59.46	26281	59.46	20319	59.46	15934	59.46	15656	59.46	11017	59.46	0.9181	59.46	0.7214	59.46	0.799	59.46	0.4489	59.46	0.7951	59.46	0.4128	59.46	0.3288	59.46	0.1237	59.46	0.3034	59.46	0.1799	59.46	0.2536	59.46	0.1428
59.56	2832	59.56	26313	59.56	20312	59.56	15869	59.56	15649	59.56	1101	59.56	0.9174	59.56	0.7207	59.56	0.7983	59.56	0.4482	59.56	0.7885	59.56	0.4121	59.56	0.3183	59.56	0.1132	59.56	0.3027	59.56	0.1752	59.56	0.2529	59.56	0.142
59.66	28219	59.66	26153	59.66	20152	59.66	15865	59.66	15645	59.66	10909	59.66	0.9171	59.66	0.7203	59.66	0.7979	59.66	0.4478	59.66	0.7784	59.66	0.4117	59.66	0.3277	59.66	0.1226	59.66	0.3023	59.66	0.1749	59.66	0.2525	59.66	0.1417
59.76	28205	59.76	26159	59.76	20099	59.76	15753	59.76	15534	59.76	10895	59.76	0.9059	59.76	0.7247	59.76	0.7965	59.76	0.4581	59.76	0.7809	59.76	0.4103	59.76	0.3165	59.76	0.1212	59.76	0.3009	59.76	0.1735	59.76	0.2511	59.76	0.1403
59.86	28112	59.86	26105	59.86	20007	59.86	15759	59.86	15539	59.86	1.09	59.86	0.9064	59.86	0.7233	59.86	0.7873	59.86	0.4411	59.86	0.7814	59.86	0.4108	59.86	0.3171	59.86	0.1218	59.86	0.3014	59.86	0.174	59.86	0.2458	59.86	0.1408
59.96	28121	59.96	26114	59.96	20015	59.96	15709	59.96	1545	59.96	10909	59.96	0.9073	59.96	0.7203	59.96	0.7882	59.96	0.4381	59.96	0.7823	59.96	0.4117	59.96	0.3277	59.96	0.1226	59.96	0.3023	59.96	0.1749	59.96	0.2428	59.96	0.1515
60.06	28041	60.06	26132	60.06	19994	60.06	1559	60.06	15468	60.06	10927	60.06	0.9091	60.06	0.7221	60.06	0.79	60.06	0.4399	60.06	0.7841	60.06	0.4037	60.06	0.3295	60.06	0.1244	60.06	0.3041	60.06	0.1767	60.06	0.2445	60.06	0.1532
60.16	28032	60.16	26025	60.16	20024	60.16	1564	60.16	15459	60.16	10918	60.16	0.9023	60.16	0.7212	60.16	0.7891	60.16	0.439	60.16	0.7832	60.16	0.4126	60.16	0.3286	60.16	0.1235	60.16	0.3032	60.16	0.1758	60.16	0.2534	60.16	0.1523
60.26	27879	60.26	2599	60.26	19989	60.26	15643	60.26	15424	60.26	10882	60.26	0.8851	60.26	0.7176	60.26	0.7855	60.26	0.4354	60.26	0.7797	60.26	0.4032	60.26	0.3212	60.26	0.1141	60.26	0.2997	60.26	0.1722	60.26	0.2499	60.26	0.1488
60.36	27816	60.36	25926	60.36	19964	60.36	15579	60.36	1536	60.36	10916	60.36	0.8885	60.36	0.721	60.36	0.7889	60.36	0.4388	60.36	0.7772	60.36	0.4085	60.36	0.3284	60.36	0.1136	60.36	0.303	60.36	0.1756	60.36	0.2532	60.36	0.1522
60.46	27816	60.46	25926	60.46	19827	60.46	15521	60.46	1536	60.46	10858	60.46	0.8885	60.46	0.721	60.46	0.7889	60.46	0.4388	60.46	0.7733	60.46	0.4066	60.46	0.3382	60.46	0.1136	60.46	0.3128	60.46	0.1756	60.46	0.2532	60.46	0.1522
60.56	27718	60.56	25828	60.56	19827	60.56	15443	60.56	1536	60.56	10721	60.56	0.8885	60.56	0.721	60.56	0.7889	60.56	0.4329	60.56	0.7733	60.56	0.4027	60.56	0.3284	60.56	0.1136	60.56	0.3128	60.56	0.1854	60.56	0.2591	60.56	0.1522
60.66	27714	60.66	25825	60.66	19824	60.66	15478	60.66	1.52	60.66	10717	60.66	0.8881	60.66	0.7207	60.66	0.7885	60.66	0.4287	60.66	0.7729	60.66	0.4023	60.66	0.3222	60.66	0.1132	60.66	0.3027	60.66	0.185	60.66	0.2627	60.66	0.1518
60.76	27698	60.76	25711	60.76	1971	60.76	15364	60.76	15145	60.76	10701	60.76	0.8865	60.76	0.7191	60.76	0.7869	60.76	0.4271	60.76	0.7713	60.76	0.4007	60.76	0.3226	60.76	0.1116	60.76	0.3109	60.76	0.1776	60.76	0.2611	60.76	0.1502
60.86	27581	60.86	25692	60.86	19691	60.86	15345	60.86	15125	60.86	10682	60.86	0.8748	60.86	0.7171	60.86	0.785	60.86	0.4251	60.86	0.7694	60.86	0.3987	60.86	0.3245	60.86	0.1097	60.86	0.3089	60.86	0.1717	60.86	0.2689	60.86	0.1483
60.96	27583	60.96	25576	60.96	19751	60.96	1523	60.96	15186	60.96	10684	60.96	0.875	60.96	0.7173	60.96	0.7852	60.96	0.4253	60.96	0.7695	60.96	0.3989	60.96	0.3286	60.96	0.1099	60.96	0.3032	60.96	0.1719	60.96	0.269	60.96	0.1426
61.06	27469	61.06	2556	61.06	19598	61.06	15155	61.06	15209	61.06	10668	61.06	0.8734	61.06	0.7157	61.06	0.7836	61.06	0.4237	61.06	0.7582	61.06	0.3973	61.06	0.3231	61.06	0.1083	61.06	0.2977	61.06	0.1703	61.06	0.2674	61.06	0.1371
61.16	27462	61.16	25455	61.16	19552	61.16	15109	61.16	15104	61.16	1066	61.16	0.8727	61.16	0.715	61.16	0.777	61.16	0.423	61.16	0.7575	61.16	0.3966	61.16	0.3224	61.16	0.1076	61.16	0.2872	61.16	0.1539	61.16	0.2609	61.16	0.1364
61.26	27482	61.26	25377	61.26	1963	61.26	15031	61.26	15065	61.26	10524	61.26	0.8746	61.26	0.7169	61.26	0.775	61.26	0.4249	61.26	0.7594	61.26	0.3986	61.26	0.3244	61.26	0.1036	61.26	0.2892	61.26	0.152	61.26	0.2589	61.26	0.1383
61.36	27489	61.36	25384	61.36	19676	61.36	1494	61.36	15091	61.36	10492	61.36	0.8754	61.36	0.7176	61.36	0.7757	61.36	0.4159	61.36	0.7601	61.36	0.3993	61.36	0.3251	61.36	0.1063	61.36	0.2899	61.36	0.1625	61.36	0.2596	61.36	0.139
61.46	27391	61.46	25287	61.46	19579	61.46	1494	61.46	15033	61.46	10492	61.46	0.8754	61.46	0.7176	61.46	0.7757	61.46	0.4159	61.46	0.7601	61.46	0.3993	61.46	0.3251	61.46	0.1141	61.46	0.2997	61.46	0.1625	61.46	0.2596	61.46	0.1332
61.56	2732	61.56	25274	61.56	19469	61.56	14928	61.56	1502	61.56	10479	61.56	0.8643	61.56	0.7164	61.56	0.7745	61.56	0.4146	61.56	0.7589	61.56	0.398	61.56	0.3238	61.56	0.109	61.56	0.2984	61.56	0.1612	61.56	0.2486	61.56	0.128
61.66	27285	61.66	2518	61.66	19472	61.66	14833	61.66	15024	61.66	10483	61.66	0.8647	61.66	0.7168	61.66	0.7749	61.66	0.415	61.66	0.7592	61.66	0.3984	61.66	0.3242	61.66	0.0996	61.66	0.2988	61.66	0.1518	61.66	0.2587	61.66	0.1381
61.76	27334	61.76	25171	61.76	19463	61.76	14825	61.76	14917	61.76	10474	61.76	0.8638	61.76	0.7159	61.76	0.774	61.76	0.4141	61.76	0.7583	61.76	0.3975	61.76	0.3233	61.76	0.1084	61.76	0.2979	61.76	0.1509	61.76	0.2481	61.76	0.1373
61.86	27297	61.86	25095	61.86	19485	61.86	14846	61.86	14939	61.86	10398	61.86	0.8659	61.86	0.718	61.86	0.7761	61.86	0.4162	61.86	0.7605	61.86	0.3996	61.86	0.3157	61.86	0.1106	61.86	0.3	61.86	0.1628	61.86	0.26	61.86	0.1394
61.96	27311	61.96	25109	61.96	19499	61.96	1486	61.96	14953	61.96	10412	61.96	0.8615	61.96	0.7194	61.96	0.7717	61.96	0.4079	61.96	0.7551	61.96	0.4011	61.96	0.3268	61.96	0.112	61.96	0.3014	61.96	0.1642	61.96	0.2614	61.96	0.1408
62.06	27297	62.06	25095	62.06	19387	62.06	14787	62.06	14939	62.06	10398	62.06	0.8445	62.06	0.7219	62.06	0.7566	62.06	0.4065	62.06	0.7488	62.06	0.3996	62.06	0.3254	62.06	0.1106	62.06	0.3	62.06	0.1628	62.06	0.26	62.06	0.1394
62.16	27137	62.16	24994	62.16	19383	62.16	14647	62.16	14818	62.16	10394	62.16	0.8441	62.16	0.7176	62.16	0.7562	62.16	0.4003	62.16	0.7484	62.16	0.3993	62.16	0.3153	62.16	0.1005	62.16	0.2928	62.16	0.1566	62.16	0.2596	62.16	0.139
62.26	27077	62.26	25031	62.26	19362	62.26	14626	62.26	14797	62.26	10314	62.26	0.842	62.26	0.7155	62.26	0.7599	62.26	0.3942	62.26	0.7365	62.26	0.3972	62.26	0.3132	62.26	0.1022	62.26	0.2858	62.26	0.1506	62.26	0.2516	62.26	0.1369
62.36	27081	62.36	25074	62.36	19307	62.36	14629	62.36	1.48	62.36	10279	62.36	0.8423	62.36	0.7159	62.36	0.7583	62.36	0.4004	62.36	0.7369	62.36	0.3975	62.36	0.3135	62.36	0.0987	62.36	0.2862	62.36	0.1509	62.36	0.2481	62.36	0.1275
62.46	2696	62.46	24953	62.46	19147	62.46	14606	62.46	14836	62.46	10256	62.46	0.8303	62.46	0.7194	62.46	0.7521	62.46	0.402	62.46	0.7346	62.46	0.3952	62.46	0.3112	62.46	0.0964	62.46	0.2839	62.46	0.1486	62.46	0.2458	62.46	0.1291
62.56	26953	62.56	24946	62.56	1914	62.56	14599	62.56	14711	62.56	10249	62.56	0.8295	62.56	0.7226	62.56	0.7514	62.56	0.4111	62.56	0.7338	62.56	0.3945	62.56	0.3105	62.56	0.0957	62.56	0.29	62.56	0.1479	62.56	0.2568	62.56	0.1147
62.66	26965	62.66	24958	62.66	19153	62.66	14514	62.66	14685	62.66	10261	62.66	0.8308	62.66	0.7239	62.66	0.7527	62.66	0.4123	62.66	0.7351	62.66	0.3957	62.66	0.3117	62.66	0.0969	62.66	0.2961	62.66	0.1491	62.66	0.2463	62.66	0.1159
62.76	26839	62.76	24832	62.76	19046	62.76	14505	62.76	14676	62.76	10252	62.76	0.8299	62.76	0.723	62.76	0.7518	62.76	0.4114	62.76	0.7342	62.76	0.3948	62.76	0.3167	62.76	0.096	62.76	0.2952	62.76	0.1424	62.76	0.2454	62.76	0.1151
62.86	26832	62.86	24825	62.86	19039	62.86	14498	62.86	14571	62.86	10147	62.86	0.8292	62.86	0.7164	62.86	0.7511	62.86	0.4107	62.86	0.7335	62.86	0.3941	62.86	0.3199	62.86	0.0953	62.86	0.2945	62.86	0.1378	62.86	0.2447	62.86	0.1143
62.96	2675	62.96	24841	62.96	19055	62.96	14416	62.96	14587	62.96	10163	62.96	0.8308	62.96	0.7141	62.96	0.7527	62.96	0.4123	62.96	0.7351	62.96	0.3957	62.96	0.3215	62.96	0.0969	62.96	0.2961	62.96	0.1394	62.96	0.2463	62.96	0.1159
63.06	2675	63.06	24743	63.06	19055	63.06	14416	63.06	14587	63.06	10163	63.06	0.821	63.06	0.7141	63.06	0.7527	63.06	0.4123	63.06	0.7351	63.06	0.3957	63.06	0.3215	63.06	0.0969	63.06	0.2893	63.06	0.1394	63.06	0.2463	63.06	0.1257
63.16	26653	63.16	24646	63.16	18957	63.16	14416	63.16	14587	63.16	10163	63.16	0.821	63.16	0.7141	63.16	0.7527	63.16	0.4123	63.16	0.7351	63.16	0.3957	63.16	0.3215	63.16	0.0969	63.16	0.2844	63.16	0.1394	63.16	0.2405	63.16	0.1257
63.26	26647	63.26	24582	63.26	18952	63.26	14313	63.26	14582	63.26	10158	63.26	0.8205	63.26	0.7136	63.26	0.7463	63.26	0.4118	63.26	0.7248	63.26	0.3952	63.26	0.321	63.26	0.0905	63.26	0.2839	63.26	0.1388	63.26	0.2419	63.26	0.1154
63.36	26631	63.36	24429	63.36	18936	63.36	14297	63.36	14468	63.36	10142	63.36	0.8189	63.36	0.7051	63.36	0.7408	63.36	0.4102	63.36	0.7232	63.36	0.3936	63.36	0.3135	63.36	0.085	63.36	0.2823	63.36	0.1373	63.36	0.2383	63.36	0.1138
63.46	26537	63.46	24394	63.46	18998	63.46	14301	63.46	14472	63.46	10146	63.46	0.8192	63.46	0.7006	63.46	0.7411	63.46	0.4106	63.46	0.7235	63.46	0.394	63.46	0.3158	63.46	0.0854	63.46	0.2826	63.46	0.1376	63.46	0.2465	63.46	0.1142
63.56	26521	63.56	24358	63.56	18865	63.56	14344	63.56	14456	63.56	1013	63.56	0.8176	63.56	0.7156	63.56	0.7395	63.56	0.4187	63.56	0.7219	63.56	0.3924	63.56	0.3123	63.56	0.0838	63.56	0.281	63.56	0.136	63.56	0.2449	63.56	0.1223
63.66	26427	63.66	24284	63.66	18888	63.66	14386	63.66	14459	63.66	10133	63.66	0.818	63.66	0.7111	63.66	0.7282	63.66	0.4035	63.66	0.7125	63.66	0.3927	63.66	0.3087	63.66	0.0841	63.66	0.2814	63.66	0.1364	63.66	0.2452	63.66	0.1129
63.76	26427	63.76	24323	63.76	18927	63.76	14269	63.76	14362	63.76	10065	63.76	0.8082	63.76	0.7111	63.76	0.7399	63.76	0.3995	63.76	0.7125	63.76	0.3927	63.76	0.3087	63.76	0.0841	63.76	0.2814	63.76	0.1364	63.76	0.2452	63.76	0.1129
63.86	26319	63.86	24214	63.86	18917	63.86	14258	63.86	14351	63.86	10074	63.86	0.8072	63.86	0.71	63.86	0.7271	63.86	0.3985	63.86	0.7056	63.86	0.3916	63.86	0.3077	63.86	0.0831	63.86	0.2901	63.86	0.1353	63.86	0.25	63.86	0.1119
63.96	26267	63.96	24124	63.96	18748	63.96	14265	63.96	14358	63.96	1013	63.96	0.8079	63.96	0.7107	63.96	0.7278	63.96	0.3992	63.96	0.7024	63.96	0.3924	63.96	0.3084	63.96	0.0838	63.96	0.281	63.96	0.136	63.96	0.2488	63.96	0.1126
64.06	26191	64.06	24125	64.06	18711	64.06	14169	64.06	1436	64.06	10063	64.06	0.8081	64.06	0.7109	64.06	0.728	64.06	0.4091	64.06	0.7026	64.06	0.3925	64.06	0.3085	64.06	0.0781	64.06	0.2812	64.06	0.1362	64.06	0.2451	64.06	0.1127
64.16	26179	64.16	24133	64.16	18719	64.16	14178	64.16	1427	64.16	10022	64.16	0.8089	64.16	0.7117	64.16	0.7288	64.16	0.4099	64.16	0.7034	64.16	0.3933	64.16	0.3093	64.16	0.075	64.16	0.2918	64.16	0.1311	64.16	0.2459	64.16	0.1233
64.26	26042	64.26	24133	64.26	18718	64.26	14177	64.26	14269	64.26	10021	64.26	0.8029	64.26	0.7116	64.26	0.7287	64.26	0.4098	64.26	0.7033	64.26	0.3932	64.26	0.3151	64.26	0.0749	64.26	0.2917	64.26	0.1271	64.26	0.2458	64.26	0.1232
64.36	25935	64.36	24143	64.36	18728	64.36	14129	64.36	14182	64.36	0.9934	64.36	0.7903	64.36	0.7127	64.36	0.7298	64.36	0.4109	64.36	0.6946	64.36	0.3943	64.36	0.324	64.36	0.0759	64.36	0.2869	64.36	0.1282	64.36	0.2468	64.36	0.1243
64.46	2599	64.46	24023	64.46	18627	64.46	14086	64.46	14179	64.46	0.9931	64.46	0.79	64.46	0.7055	64.46	0.7294	64.46	0.4106	64.46	0.6942	64.46	0.394	64.46	0.3197	64.46	0.0756	64.46	0.2826	64.46	0.1278	64.46	0.2563	64.46	0.1239
64.56	25861	64.56	2401	64.56	18615	64.56	14074	64.56	14166	64.56	0.9918	64.56	0.7887	64.56	0.6896	64.56	0.7282	64.56	0.4093	64.56	0.693	64.56	0.3927	64.56	0.3185	64.56	0.0744	64.56	0.2814	64.56	0.1266	64.56	0.255	64.56	0.1227
64.66	25893	64.66	23925	64.66	18627	64.66	14047	64.66	14179	64.66	0.9814	64.66	0.7841	64.66	0.6908	64.66	0.7235	64.66	0.4106	64.66	0.6942	64.66	0.3881	64.66	0.3197	64.66	0.0697	64.66	0.2826	64.66	0.1278	64.66	0.2563	64.66	0.1239
64.76	25845	64.76	23877	64.76	1854	64.76	14038	64.76	14092	64.76	0.9824	64.76	0.7813	64.76	0.6919	64.76	0.7207	64.76	0.4116	64.76	0.6855	64.76	0.3853	64.76	0.3208	64.76	0.0669	64.76	0.2837	64.76	0.1289	64.76	0.2573	64.76	0.125
64.86	25676	64.86	23728	64.86	18528	64.86	13987	64.86	14079	64.86	0.9812	64.86	0.78	64.86	0.6907	64.86	0.7195	64.86	0.4045	64.86	0.6843	64.86	0.384	64.86	0.3196	64.86	0.0657	64.86	0.2824	64.86	0.1277	64.86	0.2619	64.86	0.1238
64.96	25638	64.96	23787	64.96	18431	64.96	13987	64.96	14022	64.96	0.9813	64.96	0.7801	64.96	0.6907	64.96	0.7195	64.96	0.4066	64.96	0.6844	64.96	0.3841	64.96	0.3196	64.96	0.0657	64.96	0.2825	64.96	0.1278	64.96	0.2659	64.96	0.118
65.06	25642	65.06	23831	65.06	18435	65.06	13894	65.06	13987	65.06	0.9876	65.06	0.7903	65.06	0.6912	65.06	0.72	65.06	0.4109	65.06	0.6848	65.06	0.3845	65.06	0.3201	65.06	0.0662	65.06	0.2771	65.06	0.1223	65.06	0.2508	65.06	0.1145
65.16	25648	65.16	23836	65.16	18441	65.16	1.39	65.16	13992	65.16	0.9842	65.16	0.7811	65.16	0.6917	65.16	0.7205	65.16	0.4114	65.16	0.6854	65.16	0.3851	65.16	0.3206	65.16	0.0667	65.16	0.2737	65.16	0.1248	65.16	0.2474	65.16	0.1151
65.26	25553	65.26	23742	65.26	18346	65.26	13903	65.26	13898	65.26	0.9846	65.26	0.7814	65.26	0.6921	65.26	0.7326	65.26	0.4118	65.26	0.6857	65.26	0.3854	65.26	0.3112	65.26	0.0671	65.26	0.2741	65.26	0.1291	65.26	0.2477	65.26	0.1154
65.36	25559	65.36	23747	65.36	18352	65.36	13811	65.36	13904	65.36	0.9851	65.36	0.782	65.36	0.6867	65.36	0.7331	65.36	0.4065	65.36	0.6863	65.36	0.386	65.36	0.3215	65.36	0.0774	65.36	0.2746	65.36	0.1199	65.36	0.258	65.36	0.1159
65.46	25568	65.46	23659	65.46	18302	65.46	13761	65.46	13913	65.46	0.986	65.46	0.7828	65.46	0.6837	65.46	0.7223	65.46	0.4035	65.46	0.6871	65.46	0.3712	65.46	0.3224	65.46	0.0724	65.46	0.2755	65.46	0.1207	65.46	0.2589	65.46	0.1168
65.56	25474	65.56	23662	65.56	18169	65.56	13726	65.56	13916	65.56	0.9746	65.56	0.7773	65.56	0.6841	65.56	0.7227	65.56	0.4038	65.56	0.6875	65.56	0.3735	65.56	0.3228	65.56	0.0688	65.56	0.2759	65.56	0.1211	65.56	0.2593	65.56	0.1172
65.66	25476	65.66	23665	65.66	18172	65.66	13728	65.66	13919	65.66	0.9749	65.66	0.7737	65.66	0.6843	65.66	0.7229	65.66	0.4041	65.66	0.6878	65.66	0.3777	65.66	0.323	65.66	0.0691	65.66	0.2761	65.66	0.1214	65.66	0.2595	65.66	0.1106
65.76	25372	65.76	23658	65.76	18164	65.76	13663	65.76	13853	65.76	0.9742	65.76	0.773	65.76	0.6778	65.76	0.7222	65.76	0.4034	65.76	0.6871	65.76	0.3711	65.76	0.3223	65.76	0.0684	65.76	0.2696	65.76	0.1206	65.76	0.2588	65.76	0.1167
65.86	25369	65.86	23557	65.86	18162	65.86	13621	65.86	13811	65.86	0.9739	65.86	0.7727	65.86	0.6736	65.86	0.7219	65.86	0.3933	65.86	0.6868	65.86	0.367	65.86	0.322	65.86	0.0681	65.86	0.2654	65.86	0.1204	65.86	0.2586	65.86	0.1048
65.96	25385	65.96	23573	65.96	1808	65.96	13637	65.96	13827	65.96	0.9755	65.96	0.7646	65.96	0.6635	65.96	0.7294	65.96	0.4047	65.96	0.6786	65.96	0.3686	65.96	0.3236	65.96	0.0697	65.96	0.267	65.96	0.122	65.96	0.2602	65.96	0.1181
66.06	25372	66.06	23463	66.06	17999	66.06	13683	66.06	13815	66.06	0.9645	66.06	0.7633	66.06	0.6622	66.06	0.7243	66.06	0.4035	66.06	0.6774	66.06	0.3771	66.06	0.3224	66.06	0.0617	66.06	0.2658	66.06	0.1207	66.06	0.2492	66.06	0.1168
66.16	25278	66.16	23408	66.16	17954	66.16	13726	66.16	13818	66.16	0.9648	66.16	0.7637	66.16	0.6626	66.16	0.7246	66.16	0.4038	66.16	0.6777	66.16	0.3774	66.16	0.3169	66.16	0.0571	66.16	0.2661	66.16	0.1211	66.16	0.2495	66.16	0.1172
66.26	25261	66.26	23351	66.26	17839	66.26	13649	66.26	13683	66.26	0.9631	66.26	0.7619	66.26	0.6608	66.26	0.7228	66.26	0.402	66.26	0.6701	66.26	0.3659	66.26	0.3112	66.26	0.0651	66.26	0.2643	66.26	0.1193	66.26	0.2477	66.26	0.1154
66.36	25146	66.36	23354	66.36	17841	66.36	13613	66.36	13686	66.36	0.9633	66.36	0.7622	66.36	0.6611	66.36	0.7231	66.36	0.4023	66.36	0.6665	66.36	0.3662	66.36	0.3115	66.36	0.0654	66.36	0.2646	66.36	0.1196	66.36	0.2421	66.36	0.1098
66.46	25095	66.46	23362	66.46	17849	66.46	13621	66.46	13694	66.46	0.9641	66.46	0.763	66.46	0.6619	66.46	0.718	66.46	0.4031	66.46	0.6731	66.46	0.367	66.46	0.3123	66.46	0.0662	66.46	0.2595	66.46	0.1204	66.46	0.2449	66.46	0.1067
66.56	25056	66.56	23362	66.56	17849	66.56	13621	66.56	13694	66.56	0.9641	66.56	0.763	66.56	0.6619	66.56	0.7024	66.56	0.4031	66.56	0.6673	66.56	0.367	66.56	0.3123	66.56	0.0662	66.56	0.2556	66.56	0.1145	66.56	0.2429	66.56	0.1126
66.66	24955	66.66	23261	66.66	17748	66.66	13617	66.66	13691	66.66	0.9638	66.66	0.7626	66.66	0.6615	66.66	0.7138	66.66	0.4027	66.66	0.6669	66.66	0.3666	66.66	0.3119	66.66	0.0658	66.66	0.267	66.66	0.1103	66.66	0.2387	66.66	0.1161
66.76	24875	66.76	2322	66.76	17766	66.76	13635	66.76	13708	66.76	0.9656	66.76	0.7644	66.76	0.6633	66.76	0.7038	66.76	0.4045	66.76	0.6687	66.76	0.3684	66.76	0.3137	66.76	0.0617	66.76	0.2688	66.76	0.112	66.76	0.2405	66.76	0.112
66.86	24885	66.86	23191	66.86	17776	66.86	13547	66.86	13718	66.86	0.9665	66.86	0.7654	66.86	0.6643	66.86	0.7048	66.86	0.4055	66.86	0.6697	66.86	0.3694	66.86	0.3147	66.86	0.0588	66.86	0.2639	66.86	0.113	66.86	0.2414	66.86	0.1091
66.96	24788	66.96	23192	66.96	17776	66.96	13548	66.96	13563	66.96	0.9569	66.96	0.7654	66.96	0.6644	66.96	0.7049	66.96	0.4056	66.96	0.6697	66.96	0.3636	66.96	0.3089	66.96	0.0589	66.96	0.2601	66.96	0.1131	66.96	0.2415	66.96	0.1092
67.06	24724	67.06	23127	67.06	17809	67.06	13581	67.06	13557	67.06	0.966	67.06	0.7619	67.06	0.6579	67.06	0.7082	67.06	0.4089	67.06	0.673	67.06	0.3688	67.06	0.3083	67.06	0.0622	67.06	0.2634	67.06	0.1222	67.06	0.238	67.06	0.1125
67.16	24642	67.16	23172	67.16	17679	67.16	13568	67.16	13543	67.16	0.9627	67.16	0.7557	67.16	0.6507	67.16	0.7069	67.16	0.3978	67.16	0.6717	67.16	0.3714	67.16	0.307	67.16	0.0609	67.16	0.262	67.16	0.119	67.16	0.2318	67.16	0.1112
67.26	24486	67.26	23202	67.26	1767	67.26	13461	67.26	13534	67.26	0.9579	67.26	0.7548	67.26	0.6459	67.26	0.706	67.26	0.4125	67.26	0.6708	67.26	0.3647	67.26	0.3061	67.26	0.0697	67.26	0.2611	67.26	0.12	67.26	0.2309	67.26	0.1103
67.36	24475	67.36	23132	67.36	17658	67.36	13391	67.36	13523	67.36	0.9568	67.36	0.7536	67.36	0.6448	67.36	0.7048	67.36	0.4153	67.36	0.6697	67.36	0.3596	67.36	0.3049	67.36	0.0588	67.36	0.2541	67.36	0.1228	67.36	0.2297	67.36	0.1091
67.46	24364	67.46	2308	67.46	17548	67.46	13338	67.46	13509	67.46	0.9613	67.46	0.7591	67.46	0.6434	67.46	0.7035	67.46	0.4139	67.46	0.6742	67.46	0.3583	67.46	0.3036	67.46	0.0575	67.46	0.2489	67.46	0.1214	67.46	0.2284	67.46	0.1078
67.56	24367	67.56	22965	67.56	17589	67.56	13341	67.56	13512	67.56	0.9655	67.56	0.7643	67.56	0.6339	67.56	0.7037	67.56	0.4142	67.56	0.6725	67.56	0.3585	67.56	0.3038	67.56	0.0578	67.56	0.2492	67.56	0.1159	67.56	0.2286	67.56	0.108
67.66	24362	67.66	22961	67.66	17546	67.66	13239	67.66	1341	67.66	0.965	67.66	0.7638	67.66	0.6335	67.66	0.7033	67.66	0.4138	67.66	0.6681	67.66	0.3581	67.66	0.3034	67.66	0.0671	67.66	0.2487	67.66	0.1174	67.66	0.2282	67.66	0.1115
67.76	24268	67.76	22964	67.76	17452	67.76	13243	67.76	13414	67.76	0.9654	67.76	0.7574	67.76	0.6397	67.76	0.6939	67.76	0.4141	67.76	0.6744	67.76	0.3584	67.76	0.3038	67.76	0.0616	67.76	0.2491	67.76	0.1216	67.76	0.2227	67.76	0.0982
67.86	24259	67.86	22955	67.86	17443	67.86	13234	67.86	13405	67.86	0.9645	67.86	0.7516	67.86	0.6369	67.86	0.693	67.86	0.4132	67.86	0.6657	67.86	0.3576	67.86	0.3029	67.86	0.0568	67.86	0.2482	67.86	0.1207	67.86	0.2179	67.86	0.0973
67.96	24265	67.96	22863	67.96	17448	67.96	13122	67.96	13351	67.96	0.965	67.96	0.7521	67.96	0.6335	67.96	0.6935	67.96	0.4138	67.96	0.6662	67.96	0.3581	67.96	0.3132	67.96	0.0573	67.96	0.2487	67.96	0.1213	67.96	0.2184	67.96	0.0978
68.06	24144	68.06	2284	68.06	17425	68.06	13099	68.06	13289	68.06	0.9569	68.06	0.7567	68.06	0.6312	68.06	0.6912	68.06	0.4114	68.06	0.6639	68.06	0.346	68.06	0.3109	68.06	0.055	68.06	0.2405	68.06	0.119	68.06	0.2161	68.06	0.1053
68.16	24149	68.16	22787	68.16	17333	68.16	13104	68.16	13295	68.16	0.9535	68.16	0.7552	68.16	0.6219	68.16	0.6918	68.16	0.412	68.16	0.6644	68.16	0.3465	68.16	0.3016	68.16	0.0555	68.16	0.2372	68.16	0.1195	68.16	0.2167	68.16	0.1058
68.26	24158	68.26	22717	68.26	17283	68.26	13172	68.26	13303	68.26	0.9544	68.26	0.7512	68.26	0.6228	68.26	0.6926	68.26	0.4129	68.26	0.6653	68.26	0.3474	68.26	0.3123	68.26	0.0564	68.26	0.2381	68.26	0.1204	68.26	0.2176	68.26	0.1067
68.36	2407	68.36	22727	68.36	17175	68.36	13142	68.36	13333	68.36	0.9573	68.36	0.7542	68.36	0.6258	68.36	0.6956	68.36	0.4158	68.36	0.6682	68.36	0.3504	68.36	0.3152	68.36	0.0593	68.36	0.241	68.36	0.1233	68.36	0.2205	68.36	0.1096
68.46	24084	68.46	22702	68.46	1719	68.46	13156	68.46	13347	68.46	0.949	68.46	0.7556	68.46	0.6272	68.46	0.697	68.46	0.4114	68.46	0.6697	68.46	0.3449	68.46	0.3166	68.46	0.0608	68.46	0.2522	68.46	0.1247	68.46	0.2219	68.46	0.1111
68.56	24101	68.56	22622	68.56	17207	68.56	13115	68.56	13364	68.56	0.9506	68.56	0.7573	68.56	0.6191	68.56	0.6987	68.56	0.4091	68.56	0.6713	68.56	0.3515	68.56	0.3183	68.56	0.0527	68.56	0.2539	68.56	0.1264	68.56	0.2119	68.56	0.1225
68.66	23995	68.66	22613	68.66	17198	68.66	13067	68.66	13355	68.66	0.9498	68.66	0.7564	68.66	0.6182	68.66	0.6978	68.66	0.4082	68.66	0.6705	68.66	0.3409	68.66	0.3174	68.66	0.0518	68.66	0.2461	68.66	0.1255	68.66	0.211	68.66	0.1216
68.76	23913	68.76	2259	68.76	17175	68.76	12946	68.76	13234	68.76	0.9474	68.76	0.7443	68.76	0.6159	68.76	0.6955	68.76	0.3962	68.76	0.6584	68.76	0.3386	68.76	0.3151	68.76	0.0495	68.76	0.2389	68.76	0.1232	68.76	0.2204	68.76	0.1193
68.86	23879	68.86	22497	68.86	17082	68.86	12951	68.86	13171	68.86	0.9538	68.86	0.7449	68.86	0.6164	68.86	0.6863	68.86	0.3967	68.86	0.6531	68.86	0.3391	68.86	0.3157	68.86	0.05	68.86	0.2395	68.86	0.1238	68.86	0.2151	68.86	0.1199
68.96	2387	68.96	22489	68.96	17073	68.96	12943	68.96	13114	68.96	0.9569	68.96	0.744	68.96	0.6155	68.96	0.6854	68.96	0.3958	68.96	0.6483	68.96	0.3382	68.96	0.3148	68.96	0.0589	68.96	0.2386	68.96	0.1326	68.96	0.2103	68.96	0.119
69.06	23783	69.06	22499	69.06	17084	69.06	12953	69.06	13124	69.06	0.9521	69.06	0.745	69.06	0.6166	69.06	0.6796	69.06	0.3969	69.06	0.6552	69.06	0.3393	69.06	0.3158	69.06	0.0541	69.06	0.2397	69.06	0.1337	69.06	0.2113	69.06	0.1298
69.16	23787	69.16	22503	69.16	17088	69.16	12898	69.16	13128	69.16	0.9485	69.16	0.7454	69.16	0.6072	69.16	0.6751	69.16	0.3875	69.16	0.6594	69.16	0.3396	69.16	0.3103	69.16	0.0506	69.16	0.24	69.16	0.1243	69.16	0.2117	69.16	0.1204
69.26	23764	69.26	22382	69.26	17065	69.26	12836	69.26	13105	69.26	0.9462	69.26	0.7431	69.26	0.6049	69.26	0.6728	69.26	0.3793	69.26	0.6513	69.26	0.3373	69.26	0.31	69.26	0.0483	69.26	0.2377	69.26	0.1259	69.26	0.2094	69.26	0.1122
69.36	23764	69.36	22382	69.36	17065	69.36	12836	69.36	13105	69.36	0.9462	69.36	0.7431	69.36	0.6049	69.36	0.6728	69.36	0.3813	69.36	0.6474	69.36	0.3373	69.36	0.3139	69.36	0.0483	69.36	0.2377	69.36	0.1278	69.36	0.2094	69.36	0.1181
69.46	23657	69.46	22373	69.46	16899	69.46	12827	69.46	13096	69.46	0.9453	69.46	0.7422	69.46	0.6138	69.46	0.6719	69.46	0.3843	69.46	0.6465	69.46	0.3364	69.46	0.3071	69.46	0.0474	69.46	0.231	69.46	0.1309	69.46	0.2085	69.46	0.1172
69.56	23652	69.56	22368	69.56	16855	69.56	12753	69.56	12993	69.56	0.9448	69.56	0.7417	69.56	0.6035	69.56	0.6713	69.56	0.3779	69.56	0.646	69.56	0.3359	69.56	0.3027	69.56	0.0468	69.56	0.2324	69.56	0.1303	69.56	0.2021	69.56	0.1167
69.66	23677	69.66	22393	69.66	1688	69.66	1273	69.66	13018	69.66	0.9473	69.66	0.7441	69.66	0.606	69.66	0.6738	69.66	0.3765	69.66	0.6484	69.66	0.3384	69.66	0.3052	69.66	0.0493	69.66	0.2388	69.66	0.123	69.66	0.2007	69.66	0.1191
69.76	23687	69.76	22306	69.76	16734	69.76	12643	69.76	13028	69.76	0.9483	69.76	0.7296	69.76	0.6012	69.76	0.6749	69.76	0.3775	69.76	0.6495	69.76	0.3394	69.76	0.3062	69.76	0.0445	69.76	0.2398	69.76	0.1339	69.76	0.2017	69.76	0.1143
69.86	23588	69.86	22304	69.86	16693	69.86	12641	69.86	12968	69.86	0.9482	69.86	0.7353	69.86	0.5971	69.86	0.6747	69.86	0.3832	69.86	0.6493	69.86	0.3393	69.86	0.3061	69.86	0.0404	69.86	0.2299	69.86	0.1337	69.86	0.2016	69.86	0.1161
69.96	23588	69.96	22206	69.96	16693	69.96	12641	69.96	12929	69.96	0.9482	69.96	0.7255	69.96	0.5971	69.96	0.665	69.96	0.3871	69.96	0.6552	69.96	0.3275	69.96	0.3061	69.96	0.0404	69.96	0.224	69.96	0.1337	69.96	0.2016	69.96	0.1142
70.06	23592	70.06	2221	70.06	16697	70.06	12644	70.06	12932	70.06	0.9387	70.06	0.7259	70.06	0.5974	70.06	0.6653	70.06	0.3816	70.06	0.6594	70.06	0.3396	70.06	0.3064	70.06	0.0408	70.06	0.2205	70.06	0.1341	70.06	0.2019	70.06	0.1106
70.16	23602	70.16	2222	70.16	16708	70.16	12557	70.16	12943	70.16	0.9398	70.16	0.7269	70.16	0.5985	70.16	0.6664	70.16	0.369	70.16	0.6507	70.16	0.329	70.16	0.3075	70.16	0.0477	70.16	0.2372	70.16	0.1351	70.16	0.203	70.16	0.1117
70.26	23604	70.26	22222	70.26	16709	70.26	1.25	70.26	12945	70.26	0.94	70.26	0.7154	70.26	0.5987	70.26	0.6665	70.26	0.3692	70.26	0.6509	70.26	0.3291	70.26	0.3077	70.26	0.0459	70.26	0.2256	70.26	0.1294	70.26	0.1856	70.26	0.106
70.36	23599	70.36	22217	70.36	16704	70.36	12456	70.36	12939	70.36	0.9395	70.36	0.7148	70.36	0.5981	70.36	0.6602	70.36	0.3687	70.36	0.6504	70.36	0.3286	70.36	0.3071	70.36	0.0415	70.36	0.231	70.36	0.1211	70.36	0.1929	70.36	0.1016
70.46	23503	70.46	22101	70.46	16608	70.46	12458	70.46	12844	70.46	0.9396	70.46	0.715	70.46	0.5925	70.46	0.6564	70.46	0.3688	70.46	0.6506	70.46	0.3288	70.46	0.3073	70.46	0.0417	70.46	0.2311	70.46	0.1193	70.46	0.1813	70.46	0.1115
70.56	23513	70.56	22112	70.56	16619	70.56	12469	70.56	12854	70.56	0.9466	70.56	0.7161	70.56	0.5994	70.56	0.6575	70.56	0.3699	70.56	0.6516	70.56	0.3299	70.56	0.3084	70.56	0.0427	70.56	0.2322	70.56	0.1262	70.56	0.1824	70.56	0.1126
70.66	23434	70.66	22032	70.66	16637	70.66	12389	70.66	12872	70.66	0.9522	70.66	0.7179	70.66	0.5914	70.66	0.6593	70.66	0.3717	70.66	0.6534	70.66	0.3316	70.66	0.3043	70.66	0.0445	70.66	0.234	70.66	0.1183	70.66	0.1842	70.66	0.1143
70.76	23432	70.76	2203	70.76	16635	70.76	12328	70.76	1287	70.76	0.9521	70.76	0.7177	70.76	0.5912	70.76	0.6493	70.76	0.3774	70.76	0.6532	70.76	0.3315	70.76	0.3002	70.76	0.0443	70.76	0.2338	70.76	0.1239	70.76	0.184	70.76	0.1142
70.86	23423	70.86	21924	70.86	16567	70.86	1228	70.86	12861	70.86	0.9512	70.86	0.7168	70.86	0.5903	70.86	0.6484	70.86	0.3745	70.86	0.6523	70.86	0.3306	70.86	0.2993	70.86	0.0435	70.86	0.2388	70.86	0.127	70.86	0.1948	70.86	0.1133
70.96	23311	70.96	2191	70.96	16514	70.96	12168	70.96	12847	70.96	0.94	70.96	0.7154	70.96	0.5889	70.96	0.647	70.96	0.3692	70.96	0.6509	70.96	0.3291	70.96	0.3077	70.96	0.042	70.96	0.2354	70.96	0.1294	70.96	0.1934	70.96	0.1119
71.06	23309	71.06	21908	71.06	16512	71.06	12167	71.06	12845	71.06	0.9398	71.06	0.7054	71.06	0.5887	71.06	0.6468	71.06	0.369	71.06	0.6507	71.06	0.329	71.06	0.3075	71.06	0.0419	71.06	0.2313	71.06	0.1254	71.06	0.1932	71.06	0.1117
71.16	23272	71.16	21831	71.16	16534	71.16	12188	71.16	12769	71.16	0.9419	71.16	0.7076	71.16	0.5909	71.16	0.649	71.16	0.3711	71.16	0.6529	71.16	0.3311	71.16	0.3096	71.16	0.044	71.16	0.2334	71.16	0.1275	71.16	0.1954	71.16	0.1138
71.26	23119	71.26	21835	71.26	16537	71.26	12191	71.26	12773	71.26	0.9423	71.26	0.7079	71.26	0.5912	71.26	0.6493	71.26	0.3617	71.26	0.6532	71.26	0.3315	71.26	0.31	71.26	0.0443	71.26	0.2397	71.26	0.1278	71.26	0.1957	71.26	0.1142
71.36	23119	71.36	21835	71.36	16537	71.36	12094	71.36	12773	71.36	0.9325	71.36	0.7079	71.36	0.5912	71.36	0.6435	71.36	0.3715	71.36	0.6435	71.36	0.3315	71.36	0.31	71.36	0.0443	71.36	0.2436	71.36	0.1278	71.36	0.1957	71.36	0.1142
71.46	23102	71.46	21721	71.46	16403	71.46	12077	71.46	12756	71.46	0.9308	71.46	0.7062	71.46	0.5895	71.46	0.6379	71.46	0.3659	71.46	0.6418	71.46	0.3298	71.46	0.3083	71.46	0.0427	71.46	0.2419	71.46	0.1164	71.46	0.1882	71.46	0.1125
71.56	23089	71.56	21707	71.56	1639	71.56	12005	71.56	12742	71.56	0.9295	71.56	0.7049	71.56	0.5882	71.56	0.6365	71.56	0.3685	71.56	0.6404	71.56	0.3284	71.56	0.307	71.56	0.0413	71.56	0.2405	71.56	0.1248	71.56	0.1829	71.56	0.1209
71.66	22993	71.66	21709	71.66	16392	71.66	11968	71.66	12744	71.66	0.9297	71.66	0.7051	71.66	0.5884	71.66	0.6367	71.66	0.3687	71.66	0.6406	71.66	0.3286	71.66	0.3071	71.66	0.0415	71.66	0.2349	71.66	0.125	71.66	0.1831	71.66	0.1211
71.76	23006	71.76	21624	71.76	16404	71.76	11883	71.76	12659	71.76	0.9309	71.76	0.6966	71.76	0.5896	71.76	0.638	71.76	0.3699	71.76	0.636	71.76	0.324	71.76	0.3084	71.76	0.0427	71.76	0.2322	71.76	0.1262	71.76	0.1843	71.76	0.1223
71.86	23022	71.86	21641	71.86	16382	71.86	11899	71.86	12676	71.86	0.9326	71.86	0.6982	71.86	0.5913	71.86	0.6396	71.86	0.3813	71.86	0.6338	71.86	0.3218	71.86	0.3101	71.86	0.0444	71.86	0.2339	71.86	0.1279	71.86	0.186	71.86	0.1182
71.96	23033	71.96	21593	71.96	16373	71.96	1191	71.96	12686	71.96	0.9337	71.96	0.6993	71.96	0.5924	71.96	0.6407	71.96	0.3824	71.96	0.6349	71.96	0.3228	71.96	0.3111	71.96	0.0455	71.96	0.235	71.96	0.129	71.96	0.1871	71.96	0.1212
72.06	22941	72.06	21461	72.06	16398	72.06	11798	72.06	12692	72.06	0.9342	72.06	0.6998	72.06	0.5929	72.06	0.6412	72.06	0.3829	72.06	0.6354	72.06	0.3234	72.06	0.3117	72.06	0.046	72.06	0.2413	72.06	0.1295	72.06	0.1876	72.06	0.1256
72.16	22948	72.16	21468	72.16	16444	72.16	11805	72.16	12699	72.16	0.9252	72.16	0.7006	72.16	0.5936	72.16	0.642	72.16	0.3739	72.16	0.642	72.16	0.3299	72.16	0.3124	72.16	0.0467	72.16	0.246	72.16	0.1302	72.16	0.1883	72.16	0.1263
72.26	22932	72.26	21355	72.26	16428	72.26	11789	72.26	12683	72.26	0.9236	72.26	0.699	72.26	0.5862	72.26	0.6404	72.26	0.3821	72.26	0.6443	72.26	0.3225	72.26	0.3049	72.26	0.0354	72.26	0.2385	72.26	0.1286	72.26	0.1867	72.26	0.1247
72.36	22812	72.36	21333	72.36	16406	72.36	11767	72.36	12661	72.36	0.9213	72.36	0.6967	72.36	0.58	72.36	0.6381	72.36	0.3701	72.36	0.642	72.36	0.33	72.36	0.2988	72.36	0.0273	72.36	0.2324	72.36	0.1362	72.36	0.1845	72.36	0.1225
72.46	22817	72.46	21221	72.46	16411	72.46	11772	72.46	12549	72.46	0.9219	72.46	0.6914	72.46	0.5806	72.46	0.6387	72.46	0.3804	72.46	0.6426	72.46	0.3247	72.46	0.2993	72.46	0.0239	72.46	0.2329	72.46	0.1367	72.46	0.1851	72.46	0.123
72.56	22821	72.56	21224	72.56	16415	72.56	11776	72.56	12552	72.56	0.9125	72.56	0.6879	72.56	0.5809	72.56	0.639	72.56	0.371	72.56	0.6429	72.56	0.3212	72.56	0.2997	72.56	0.0243	72.56	0.2235	72.56	0.1371	72.56	0.1854	72.56	0.1234
72.66	22821	72.66	21224	72.66	16317	72.66	11776	72.66	12552	72.66	0.9125	72.66	0.6879	72.66	0.5809	72.66	0.639	72.66	0.371	72.66	0.6371	72.66	0.327	72.66	0.2997	72.66	0.0243	72.66	0.2235	72.66	0.1371	72.66	0.1854	72.66	0.1175
72.76	22714	72.76	21215	72.76	1625	72.76	11767	72.76	12544	72.76	0.9116	72.76	0.687	72.76	0.5742	72.76	0.6284	72.76	0.3642	72.76	0.6323	72.76	0.33	72.76	0.2988	72.76	0.0293	72.76	0.2226	72.76	0.146	72.76	0.1845	72.76	0.1127
72.86	22732	72.86	21136	72.86	16228	72.86	11687	72.86	12561	72.86	0.9134	72.86	0.6887	72.86	0.572	72.86	0.6301	72.86	0.3621	72.86	0.6341	72.86	0.3318	72.86	0.3006	72.86	0.0447	72.86	0.2302	72.86	0.1477	72.86	0.1863	72.86	0.1145
72.96	22738	72.96	21141	72.96	16234	72.96	11693	72.96	12469	72.96	0.9139	72.96	0.6893	72.96	0.5726	72.96	0.6307	72.96	0.3724	72.96	0.6346	72.96	0.3226	72.96	0.3011	72.96	0.0452	72.96	0.2347	72.96	0.1483	72.96	0.1868	72.96	0.1248
73.06	22627	73.06	21031	73.06	16221	73.06	1168	73.06	12456	73.06	0.9126	73.06	0.688	73.06	0.5713	73.06	0.6294	73.06	0.3711	73.06	0.6333	73.06	0.3155	73.06	0.2901	73.06	0.0342	73.06	0.2334	73.06	0.147	73.06	0.1856	73.06	0.1236
73.16	2265	73.16	21053	73.16	16146	73.16	11761	73.16	12479	73.16	0.9031	73.16	0.6903	73.16	0.5736	73.16	0.6317	73.16	0.3734	73.16	0.6258	73.16	0.3138	73.16	0.2923	73.16	0.0364	73.16	0.2357	73.16	0.1395	73.16	0.1878	73.16	0.1199
73.26	22654	73.26	2096	73.26	1615	73.26	11804	73.26	12483	73.26	0.9036	73.26	0.6907	73.26	0.574	73.26	0.6262	73.26	0.3679	73.26	0.6262	73.26	0.3142	73.26	0.2927	73.26	0.0369	73.26	0.2361	73.26	0.1428	73.26	0.1883	73.26	0.1223
73.36	22597	73.36	20962	73.36	16152	73.36	11806	73.36	12485	73.36	0.9038	73.36	0.6909	73.36	0.5742	73.36	0.6225	73.36	0.3642	73.36	0.6264	73.36	0.3144	73.36	0.2929	73.36	0.0371	73.36	0.2363	73.36	0.1381	73.36	0.1884	73.36	0.1264
73.46	22571	73.46	20974	73.46	16164	73.46	11819	73.46	1.24	73.46	0.905	73.46	0.6921	73.46	0.5754	73.46	0.6296	73.46	0.3655	73.46	0.6277	73.46	0.3157	73.46	0.2883	73.46	0.0383	73.46	0.2375	73.46	0.1296	73.46	0.1897	73.46	0.1277
73.56	22477	73.56	20977	73.56	16168	73.56	11822	73.56	12403	73.56	0.8897	73.56	0.6866	73.56	0.5758	73.56	0.6241	73.56	0.3658	73.56	0.628	73.56	0.316	73.56	0.2906	73.56	0.0387	73.56	0.2379	73.56	0.13	73.56	0.19	73.56	0.1222
73.66	22477	73.66	2088	73.66	1607	73.66	11822	73.66	12403	73.66	0.8858	73.66	0.6827	73.66	0.5689	73.66	0.628	73.66	0.3658	73.66	0.628	73.66	0.316	73.66	0.2887	73.66	0.0387	73.66	0.2262	73.66	0.13	73.66	0.19	73.66	0.1183
73.76	22493	73.76	20799	73.76	16087	73.76	11839	73.76	12362	73.76	0.8875	73.76	0.6844	73.76	0.5657	73.76	0.616	73.76	0.3675	73.76	0.6199	73.76	0.3177	73.76	0.2864	73.76	0.0501	73.76	0.2278	73.76	0.1317	73.76	0.1917	73.76	0.1258
73.86	22391	73.86	20795	73.86	15985	73.86	11776	73.86	12318	73.86	0.8871	73.86	0.6839	73.86	0.5653	73.86	0.6156	73.86	0.3612	73.86	0.6195	73.86	0.3172	73.86	0.286	73.86	0.0399	73.86	0.2391	73.86	0.1312	73.86	0.1971	73.86	0.1293
73.96	22407	73.96	2081	73.96	16001	73.96	11655	73.96	12236	73.96	0.8887	73.96	0.6855	73.96	0.5669	73.96	0.6172	73.96	0.3589	73.96	0.6211	73.96	0.3188	73.96	0.2876	73.96	0.0513	73.96	0.229	73.96	0.1328	73.96	0.2026	73.96	0.125
74.06	22401	74.06	20707	74.06	15995	74.06	11649	74.06	1223	74.06	0.8783	74.06	0.6752	74.06	0.5663	74.06	0.6166	74.06	0.3583	74.06	0.6205	74.06	0.3182	74.06	0.287	74.06	0.0409	74.06	0.2401	74.06	0.1322	74.06	0.202	74.06	0.1205
74.16	22271	74.16	20693	74.16	15981	74.16	11636	74.16	12217	74.16	0.877	74.16	0.668	74.16	0.5649	74.16	0.6152	74.16	0.3569	74.16	0.6191	74.16	0.311	74.16	0.2856	74.16	0.0396	74.16	0.2271	74.16	0.1211	74.16	0.1948	74.16	0.1191
74.26	22282	74.26	20705	74.26	15993	74.26	11647	74.26	12228	74.26	0.8781	74.26	0.6652	74.26	0.5661	74.26	0.6164	74.26	0.3581	74.26	0.6203	74.26	0.3083	74.26	0.28	74.26	0.0505	74.26	0.2399	74.26	0.1222	74.26	0.1979	74.26	0.1203
74.36	2229	74.36	20654	74.36	16001	74.36	11655	74.36	12236	74.36	0.8789	74.36	0.666	74.36	0.5669	74.36	0.6172	74.36	0.3491	74.36	0.6152	74.36	0.3091	74.36	0.2759	74.36	0.0513	74.36	0.229	74.36	0.1328	74.36	0.2026	74.36	0.127
74.46	22285	74.46	20571	74.46	16054	74.46	1165	74.46	12133	74.46	0.8784	74.46	0.6752	74.46	0.5703	74.46	0.6167	74.46	0.3486	74.46	0.601	74.46	0.3085	74.46	0.2753	74.46	0.0449	74.46	0.2285	74.46	0.1323	74.46	0.2021	74.46	0.1245
74.56	22176	74.56	20599	74.56	16083	74.56	11639	74.56	12123	74.56	0.8773	74.56	0.6742	74.56	0.5653	74.56	0.6097	74.56	0.3505	74.56	0.6	74.56	0.3075	74.56	0.2743	74.56	0.0458	74.56	0.2274	74.56	0.1312	74.56	0.201	74.56	0.1195
74.66	22184	74.66	20509	74.66	1609	74.66	11646	74.66	1213	74.66	0.878	74.66	0.6749	74.66	0.566	74.66	0.6065	74.66	0.3531	74.66	0.6007	74.66	0.3082	74.66	0.275	74.66	0.0543	74.66	0.2281	74.66	0.1163	74.66	0.2115	74.66	0.1202
74.76	22176	74.76	20502	74.76	15985	74.76	11639	74.76	12123	74.76	0.8773	74.76	0.6742	74.76	0.5653	74.76	0.6058	74.76	0.3573	74.76	0.6	74.76	0.3075	74.76	0.2743	74.76	0.0497	74.76	0.2274	74.76	0.1117	74.76	0.201	74.76	0.1195
74.86	22137	74.86	20521	74.86	16004	74.86	1.16	74.86	12142	74.86	0.8793	74.86	0.6761	74.86	0.5673	74.86	0.6078	74.86	0.3592	74.86	0.6019	74.86	0.3094	74.86	0.2704	74.86	0.0516	74.86	0.2294	74.86	0.1234	74.86	0.203	74.86	0.1214
74.96	22004	74.96	20525	74.96	16008	74.96	11467	74.96	12087	74.96	0.8699	74.96	0.6765	74.96	0.5676	74.96	0.6081	74.96	0.3596	74.96	0.6023	74.96	0.3098	74.96	0.2668	74.96	0.052	74.96	0.2297	74.96	0.1238	74.96	0.2033	74.96	0.1218
75.06	22004	75.06	20408	75.06	1591	75.06	11467	75.06	12048	75.06	0.8796	75.06	0.6765	75.06	0.5617	75.06	0.6081	75.06	0.343	75.06	0.6023	75.06	0.3098	75.06	0.2668	75.06	0.052	75.06	0.2199	75.06	0.1238	75.06	0.2033	75.06	0.1218
75.16	22005	75.16	20408	75.16	15911	75.16	11468	75.16	12049	75.16	0.8699	75.16	0.6766	75.16	0.5638	75.16	0.6082	75.16	0.3548	75.16	0.6024	75.16	0.3099	75.16	0.2669	75.16	0.0521	75.16	0.22	75.16	0.1238	75.16	0.2034	75.16	0.1219
75.26	21915	75.26	20416	75.26	15919	75.26	11476	75.26	12057	75.26	0.8707	75.26	0.6774	75.26	0.5685	75.26	0.6188	75.26	0.3605	75.26	0.6032	75.26	0.3107	75.26	0.2521	75.26	0.0529	75.26	0.2208	75.26	0.1246	75.26	0.2042	75.26	0.1227
75.36	21926	75.36	20427	75.36	15989	75.36	11389	75.36	1197	75.36	0.8718	75.36	0.6784	75.36	0.5637	75.36	0.6199	75.36	0.3547	75.36	0.6042	75.36	0.3117	75.36	0.2492	75.36	0.0539	75.36	0.2317	75.36	0.1257	75.36	0.2053	75.36	0.1238
75.46	21933	75.46	20337	75.46	16035	75.46	11396	75.46	11977	75.46	0.8725	75.46	0.6831	75.46	0.5605	75.46	0.6206	75.46	0.3505	75.46	0.5952	75.46	0.3125	75.46	0.25	75.46	0.0546	75.46	0.2324	75.46	0.1264	75.46	0.206	75.46	0.1245
75.56	21846	75.56	20347	75.56	15928	75.56	11465	75.56	11988	75.56	0.8736	75.56	0.6802	75.56	0.5616	75.56	0.6119	75.56	0.3516	75.56	0.6021	75.56	0.3077	75.56	0.251	75.56	0.0557	75.56	0.2334	75.56	0.1216	75.56	0.2071	75.56	0.1255
75.66	21853	75.66	20354	75.66	15935	75.66	11453	75.66	11995	75.66	0.8743	75.66	0.6809	75.66	0.5623	75.66	0.6126	75.66	0.3523	75.66	0.6009	75.66	0.3045	75.66	0.2517	75.66	0.0564	75.66	0.2342	75.66	0.1282	75.66	0.2078	75.66	0.1262
75.76	21784	75.76	20344	75.76	15925	75.76	11305	75.76	11984	75.76	0.8732	75.76	0.6799	75.76	0.5612	75.76	0.6115	75.76	0.3513	75.76	0.5959	75.76	0.3034	75.76	0.2448	75.76	0.0554	75.76	0.2331	75.76	0.1271	75.76	0.2067	75.76	0.1349
75.86	21664	75.86	20263	75.86	15941	75.86	11322	75.86	12001	75.86	0.8749	75.86	0.6816	75.86	0.5629	75.86	0.6132	75.86	0.3529	75.86	0.5976	75.86	0.3051	75.86	0.2426	75.86	0.057	75.86	0.2289	75.86	0.1288	75.86	0.2084	75.86	0.1366
75.96	21677	75.96	20276	75.96	15955	75.96	11336	75.96	11917	75.96	0.8762	75.96	0.6829	75.96	0.5642	75.96	0.6145	75.96	0.3543	75.96	0.5989	75.96	0.3064	75.96	0.2439	75.96	0.0701	75.96	0.2263	75.96	0.1301	75.96	0.2097	75.96	0.1321
76.06	21688	76.06	20287	76.06	15868	76.06	11346	76.06	11927	76.06	0.8773	76.06	0.6839	76.06	0.5653	76.06	0.6097	76.06	0.3553	76.06	0.6	76.06	0.3075	76.06	0.245	76.06	0.0712	76.06	0.2274	76.06	0.1254	76.06	0.2108	76.06	0.1351
76.16	2.17	76.16	20201	76.16	15879	76.16	11358	76.16	11939	76.16	0.8785	76.16	0.6949	76.16	0.5665	76.16	0.607	76.16	0.3565	76.16	0.6011	76.16	0.3086	76.16	0.2403	76.16	0.0723	76.16	0.2286	76.16	0.1226	76.16	0.212	76.16	0.1343
76.26	21607	76.26	20206	76.26	15787	76.26	11265	76.26	11944	76.26	0.879	76.26	0.6895	76.26	0.5611	76.26	0.6134	76.26	0.357	76.26	0.6017	76.26	0.3092	76.26	0.2369	76.26	0.0728	76.26	0.2291	76.26	0.1231	76.26	0.2125	76.26	0.1309
76.36	21507	76.36	20203	76.36	15784	76.36	11263	76.36	11942	76.36	0.8787	76.36	0.6854	76.36	0.557	76.36	0.6112	76.36	0.3568	76.36	0.6014	76.36	0.3187	76.36	0.2366	76.36	0.0726	76.36	0.2288	76.36	0.1229	76.36	0.2122	76.36	0.1365
76.46	21546	76.46	20242	76.46	15823	76.46	11361	76.46	11981	76.46	0.867	76.46	0.6893	76.46	0.5609	76.46	0.6112	76.46	0.3607	76.46	0.6053	76.46	0.3167	76.46	0.2308	76.46	0.0765	76.46	0.223	76.46	0.1268	76.46	0.2161	76.46	0.1444
76.56	21543	76.56	2018	76.56	1582	76.56	11396	76.56	11919	76.56	0.8627	76.56	0.6889	76.56	0.5605	76.56	0.6108	76.56	0.3603	76.56	0.6049	76.56	0.3125	76.56	0.2402	76.56	0.0761	76.56	0.2168	76.56	0.1264	76.56	0.2255	76.56	0.144
76.66	21544	76.66	20143	76.66	15724	76.66	11398	76.66	11784	76.66	0.8629	76.66	0.6891	76.66	0.5607	76.66	0.611	76.66	0.3605	76.66	0.6051	76.66	0.3126	76.66	0.2306	76.66	0.0704	76.66	0.213	76.66	0.1266	76.66	0.2257	76.66	0.1442
76.76	21434	76.76	20033	76.76	15712	76.76	11385	76.76	11771	76.76	0.8617	76.76	0.6879	76.76	0.5594	76.76	0.6097	76.76	0.3592	76.76	0.6039	76.76	0.3114	76.76	0.2391	76.76	0.0653	76.76	0.2118	76.76	0.1293	76.76	0.2245	76.76	0.1429
76.86	21454	76.86	20052	76.86	15731	76.86	11346	76.86	11791	76.86	0.8636	76.86	0.6898	76.86	0.5614	76.86	0.6117	76.86	0.3612	76.86	0.5941	76.86	0.3133	76.86	0.2313	76.86	0.0672	76.86	0.2137	76.86	0.1273	76.86	0.2264	76.86	0.1449
76.96	21395	76.96	20052	76.96	15633	76.96	11307	76.96	11791	76.96	0.8636	76.96	0.6898	76.96	0.5614	76.96	0.6117	76.96	0.3612	76.96	0.5941	76.96	0.3036	76.96	0.2255	76.96	0.0672	76.96	0.2137	76.96	0.1273	76.96	0.2206	76.96	0.139
77.06	2136	77.06	19958	77.06	15637	77.06	11311	77.06	11794	77.06	0.8581	77.06	0.6902	77.06	0.5617	77.06	0.612	77.06	0.3557	77.06	0.5945	77.06	0.3039	77.06	0.2219	77.06	0.0774	77.06	0.2141	77.06	0.1277	77.06	0.217	77.06	0.1413
77.16	2123	77.16	19946	77.16	15683	77.16	11298	77.16	11782	77.16	0.853	77.16	0.6831	77.16	0.5605	77.16	0.6108	77.16	0.3505	77.16	0.5932	77.16	0.3027	77.16	0.2207	77.16	0.0761	77.16	0.2128	77.16	0.1264	77.16	0.2158	77.16	0.1381
77.26	21239	77.26	19955	77.26	15673	77.26	1121	77.26	11791	77.26	0.8539	77.26	0.68	77.26	0.5555	77.26	0.6117	77.26	0.3514	77.26	0.5941	77.26	0.3133	77.26	0.2215	77.26	0.077	77.26	0.2137	77.26	0.1273	77.26	0.2167	77.26	0.1351
77.36	2123	77.36	19946	77.36	15527	77.36	11298	77.36	11782	77.36	0.853	77.36	0.6792	77.36	0.5507	77.36	0.601	77.36	0.3505	77.36	0.5932	77.36	0.3027	77.36	0.2207	77.36	0.0761	77.36	0.2128	77.36	0.1264	77.36	0.2158	77.36	0.1342
77.46	21246	77.46	19903	77.46	15543	77.46	11217	77.46	11798	77.46	0.8546	77.46	0.6808	77.46	0.5523	77.46	0.6026	77.46	0.3521	77.46	0.589	77.46	0.3043	77.46	0.2223	77.46	0.068	77.46	0.2144	77.46	0.128	77.46	0.2174	77.46	0.1358
77.56	21147	77.56	19824	77.56	15542	77.56	11216	77.56	11797	77.56	0.8545	77.56	0.6807	77.56	0.5522	77.56	0.5967	77.56	0.3462	77.56	0.585	77.56	0.2983	77.56	0.2163	77.56	0.0776	77.56	0.2144	77.56	0.1279	77.56	0.2173	77.56	0.1357
77.66	21152	77.66	19868	77.66	15449	77.66	1122	77.66	11684	77.66	0.8549	77.66	0.6811	77.66	0.5429	77.66	0.5932	77.66	0.3427	77.66	0.5854	77.66	0.3046	77.66	0.2128	77.66	0.0683	77.66	0.2148	77.66	0.1284	77.66	0.2177	77.66	0.1264
77.76	2118	77.76	19896	77.76	15419	77.76	11249	77.76	11712	77.76	0.8636	77.76	0.6957	77.76	0.5458	77.76	0.5961	77.76	0.3456	77.76	0.5882	77.76	0.3075	77.76	0.2157	77.76	0.0751	77.76	0.2235	77.76	0.1312	77.76	0.2206	77.76	0.1293
77.86	21077	77.86	19891	77.86	15374	77.86	11243	77.86	11707	77.86	0.867	77.86	0.6951	77.86	0.5452	77.86	0.5955	77.86	0.345	77.86	0.5877	77.86	0.307	77.86	0.2152	77.86	0.0706	77.86	0.221	77.86	0.1307	77.86	0.22	77.86	0.1287
77.96	21076	77.96	19733	77.96	15372	77.96	11242	77.96	11705	77.96	0.8668	77.96	0.695	77.96	0.5451	77.96	0.5953	77.96	0.3449	77.96	0.5875	77.96	0.3068	77.96	0.215	77.96	0.0704	77.96	0.2169	77.96	0.1305	77.96	0.2199	77.96	0.1286
78.06	21074	78.06	19692	78.06	15371	78.06	1124	78.06	11645	78.06	0.8608	78.06	0.6879	78.06	0.5449	78.06	0.5952	78.06	0.3388	78.06	0.5874	78.06	0.3066	78.06	0.2148	78.06	0.0703	78.06	0.2168	78.06	0.1245	78.06	0.2197	78.06	0.1284
78.16	21075	78.16	19693	78.16	15372	78.16	11241	78.16	11607	78.16	0.857	78.16	0.6832	78.16	0.545	78.16	0.5953	78.16	0.3409	78.16	0.5874	78.16	0.3067	78.16	0.2149	78.16	0.0704	78.16	0.2168	78.16	0.1206	78.16	0.2295	78.16	0.1285
78.26	21076	78.26	19695	78.26	15276	78.26	11242	78.26	11609	78.26	0.8572	78.26	0.6833	78.26	0.5451	78.26	0.5954	78.26	0.3449	78.26	0.5876	78.26	0.2971	78.26	0.2151	78.26	0.0705	78.26	0.2268	78.26	0.1208	78.26	0.2297	78.26	0.1286
78.36	20966	78.36	19681	78.36	15262	78.36	11229	78.36	11595	78.36	0.8558	78.36	0.682	78.36	0.5438	78.36	0.5941	78.36	0.3378	78.36	0.5863	78.36	0.3055	78.36	0.2137	78.36	0.0692	78.36	0.2157	78.36	0.1195	78.36	0.2284	78.36	0.1273
78.46	20989	78.46	19704	78.46	15227	78.46	11252	78.46	11618	78.46	0.8581	78.46	0.6843	78.46	0.5461	78.46	0.5847	78.46	0.3362	78.46	0.5886	78.46	0.3078	78.46	0.216	78.46	0.0715	78.46	0.218	78.46	0.1218	78.46	0.2307	78.46	0.1296
78.56	20981	78.56	19697	78.56	15181	78.56	11245	78.56	11553	78.56	0.8516	78.56	0.6836	78.56	0.5454	78.56	0.5957	78.56	0.3354	78.56	0.582	78.56	0.3071	78.56	0.2153	78.56	0.0708	78.56	0.2173	78.56	0.1211	78.56	0.2241	78.56	0.1318
78.66	20987	78.66	19585	78.66	15186	78.66	11133	78.66	11519	78.66	0.8482	78.66	0.6841	78.66	0.5459	78.66	0.5845	78.66	0.3418	78.66	0.5787	78.66	0.3077	78.66	0.2159	78.66	0.0713	78.66	0.2276	78.66	0.1216	78.66	0.2207	78.66	0.1275
78.76	20807	78.76	19621	78.76	15163	78.76	11052	78.76	11496	78.76	0.8459	78.76	0.6818	78.76	0.5436	78.76	0.5822	78.76	0.3434	78.76	0.5764	78.76	0.3054	78.76	0.2077	78.76	0.0622	78.76	0.2253	78.76	0.1096	78.76	0.2184	78.76	0.1252
78.86	2077	78.86	19603	78.86	15165	78.86	11014	78.86	11498	78.86	0.8461	78.86	0.6761	78.86	0.5438	78.86	0.5824	78.86	0.3436	78.86	0.5765	78.86	0.2958	78.86	0.204	78.86	0.0575	78.86	0.2372	78.86	0.1097	78.86	0.2186	78.86	0.1254
78.96	2079	78.96	19584	78.96	15087	78.96	11034	78.96	11517	78.96	0.848	78.96	0.6742	78.96	0.5458	78.96	0.5843	78.96	0.3456	78.96	0.5687	78.96	0.2977	78.96	0.2059	78.96	0.0594	78.96	0.2391	78.96	0.1058	78.96	0.2206	78.96	0.1273
79.06	2078	79.06	19476	79.06	15077	79.06	10965	79.06	11507	79.06	0.847	79.06	0.6732	79.06	0.5448	79.06	0.5834	79.06	0.3446	79.06	0.5677	79.06	0.2909	79.06	0.2049	79.06	0.0585	79.06	0.2381	79.06	0.1009	79.06	0.2196	79.06	0.1263
79.16	20669	79.16	19463	79.16	15064	79.16	10913	79.16	11494	79.16	0.8457	79.16	0.6719	79.16	0.5435	79.16	0.582	79.16	0.353	79.16	0.5664	79.16	0.2954	79.16	0.2036	79.16	0.0571	79.16	0.2368	79.16	0.1094	79.16	0.2183	79.16	0.125
79.26	20678	79.26	19472	79.26	15072	79.26	10824	79.26	11503	79.26	0.8466	79.26	0.6728	79.26	0.5443	79.26	0.5829	79.26	0.3442	79.26	0.5673	79.26	0.2963	79.26	0.2045	79.26	0.0678	79.26	0.2377	79.26	0.1103	79.26	0.2192	79.26	0.1327
79.36	20688	79.36	19482	79.36	15024	79.36	10835	79.36	11514	79.36	0.8477	79.36	0.6836	79.36	0.5454	79.36	0.584	79.36	0.3452	79.36	0.5625	79.36	0.2974	79.36	0.2056	79.36	0.0688	79.36	0.2388	79.36	0.1113	79.36	0.2202	79.36	0.1318
79.46	20684	79.46	19478	79.46	14981	79.46	10772	79.46	11509	79.46	0.8472	79.46	0.6832	79.46	0.545	79.46	0.5835	79.46	0.3448	79.46	0.5679	79.46	0.2969	79.46	0.2051	79.46	0.0684	79.46	0.2383	79.46	0.1109	79.46	0.2198	79.46	0.1265
79.56	20599	79.56	19393	79.56	14993	79.56	10745	79.56	11522	79.56	0.8485	79.56	0.6746	79.56	0.5462	79.56	0.5848	79.56	0.346	79.56	0.5594	79.56	0.2982	79.56	0.2064	79.56	0.0696	79.56	0.2337	79.56	0.1121	79.56	0.221	79.56	0.1278
79.66	20595	79.66	19448	79.66	14873	79.66	10742	79.66	1146	79.66	0.8325	79.66	0.6743	79.66	0.5459	79.66	0.5844	79.66	0.3457	79.66	0.559	79.66	0.2978	79.66	0.206	79.66	0.0693	79.66	0.2294	79.66	0.1118	79.66	0.2207	79.66	0.1274
79.76	20621	79.76	19513	79.76	14898	79.76	10768	79.76	11446	79.76	0.837	79.76	0.6768	79.76	0.5484	79.76	0.587	79.76	0.3482	79.76	0.5714	79.76	0.3004	79.76	0.2086	79.76	0.0719	79.76	0.232	79.76	0.1143	79.76	0.2232	79.76	0.13
79.86	20606	79.86	19498	79.86	14883	79.86	10752	79.86	11431	79.86	0.8335	79.86	0.6695	79.86	0.5469	79.86	0.5972	79.86	0.3565	79.86	0.5699	79.86	0.2989	79.86	0.2071	79.86	0.0704	79.86	0.2305	79.86	0.1226	79.86	0.2217	79.86	0.1285
79.96	20511	79.96	1.95	79.96	14827	79.96	10755	79.96	11434	79.96	0.8299	79.96	0.6658	79.96	0.5472	79.96	0.5975	79.96	0.3568	79.96	0.5701	79.96	0.2991	79.96	0.2073	79.96	0.0706	79.96	0.2308	79.96	0.1229	79.96	0.222	79.96	0.1287
80.06	20486	80.06	19475	80.06	14763	80.06	10662	80.06	11409	80.06	0.8274	80.06	0.6692	80.06	0.5447	80.06	0.5891	80.06	0.3445	80.06	0.5676	80.06	0.2967	80.06	0.2049	80.06	0.0681	80.06	0.2283	80.06	0.1204	80.06	0.2195	80.06	0.1262
80.16	20518	80.16	1941	80.16	14795	80.16	10713	80.16	11441	80.16	0.8306	80.16	0.6763	80.16	0.5479	80.16	0.5884	80.16	0.3477	80.16	0.5708	80.16	0.2998	80.16	0.2081	80.16	0.0713	80.16	0.2315	80.16	0.1236	80.16	0.2227	80.16	0.1294
80.26	20516	80.26	19408	80.26	14794	80.26	1076	80.26	11439	80.26	0.8304	80.26	0.6703	80.26	0.538	80.26	0.5882	80.26	0.3475	80.26	0.5707	80.26	0.2997	80.26	0.2079	80.26	0.0809	80.26	0.2313	80.26	0.1332	80.26	0.2225	80.26	0.1293
80.36	20504	80.36	19337	80.36	14684	80.36	10582	80.36	11427	80.36	0.8292	80.36	0.6651	80.36	0.5309	80.36	0.587	80.36	0.356	80.36	0.5694	80.36	0.2984	80.36	0.2066	80.36	0.0797	80.36	0.2301	80.36	0.1222	80.36	0.2213	80.36	0.128
80.46	2045	80.46	19303	80.46	1463	80.46	10538	80.46	11334	80.46	0.82	80.46	0.6657	80.46	0.5275	80.46	0.5875	80.46	0.3566	80.46	0.57	80.46	0.299	80.46	0.2072	80.46	0.0802	80.46	0.2247	80.46	0.1227	80.46	0.2218	80.46	0.1286
80.56	20289	80.56	19298	80.56	14586	80.56	10533	80.56	1127	80.56	0.8194	80.56	0.6651	80.56	0.5269	80.56	0.587	80.56	0.356	80.56	0.5694	80.56	0.2984	80.56	0.2066	80.56	0.0797	80.56	0.2203	80.56	0.1319	80.56	0.2213	80.56	0.128
80.66	20298	80.66	19307	80.66	14595	80.66	10542	80.66	1124	80.66	0.8203	80.66	0.666	80.66	0.5278	80.66	0.5879	80.66	0.3569	80.66	0.5703	80.66	0.2993	80.66	0.2075	80.66	0.0747	80.66	0.2271	80.66	0.1328	80.66	0.2222	80.66	0.1387
80.76	2.03	80.76	1924	80.76	14596	80.76	10544	80.76	11242	80.76	0.8205	80.76	0.6662	80.76	0.528	80.76	0.5881	80.76	0.363	80.76	0.5705	80.76	0.2995	80.76	0.2077	80.76	0.071	80.76	0.2311	80.76	0.133	80.76	0.2223	80.76	0.1388
80.86	20303	80.86	19097	80.86	14502	80.86	10547	80.86	11246	80.86	0.8208	80.86	0.6548	80.86	0.5284	80.86	0.5884	80.86	0.3614	80.86	0.5708	80.86	0.2998	80.86	0.2081	80.86	0.0713	80.86	0.2354	80.86	0.1333	80.86	0.2227	80.86	0.1392
80.96	20211	80.96	19102	80.96	14508	80.96	10553	80.96	11251	80.96	0.8058	80.96	0.6554	80.96	0.5289	80.96	0.589	80.96	0.358	80.96	0.5714	80.96	0.3004	80.96	0.2086	80.96	0.0719	80.96	0.232	80.96	0.1339	80.96	0.2232	80.96	0.1397
81.06	20213	81.06	19104	81.06	14441	81.06	10554	81.06	11311	81.06	0.8079	81.06	0.6555	81.06	0.5291	81.06	0.5891	81.06	0.3582	81.06	0.5716	81.06	0.3006	81.06	0.2146	81.06	0.072	81.06	0.2322	81.06	0.1341	81.06	0.2234	81.06	0.1341
81.16	20115	81.16	19104	81.16	14392	81.16	10457	81.16	11253	81.16	0.8118	81.16	0.6555	81.16	0.5232	81.16	0.5774	81.16	0.3582	81.16	0.5618	81.16	0.2908	81.16	0.2127	81.16	0.072	81.16	0.2322	81.16	0.1341	81.16	0.2234	81.16	0.1301
81.26	20126	81.26	19115	81.26	14403	81.26	10467	81.26	11263	81.26	0.807	81.26	0.6566	81.26	0.5204	81.26	0.5785	81.26	0.3495	81.26	0.5629	81.26	0.2919	81.26	0.2098	81.26	0.0731	81.26	0.2333	81.26	0.1351	81.26	0.2245	81.26	0.1312
81.36	20138	81.36	19127	81.36	14415	81.36	1048	81.36	11276	81.36	0.8043	81.36	0.6578	81.36	0.5216	81.36	0.5797	81.36	0.3507	81.36	0.568	81.36	0.2931	81.36	0.2169	81.36	0.0646	81.36	0.2345	81.36	0.1364	81.36	0.2257	81.36	0.1325
81.46	20115	81.46	19046	81.46	14334	81.46	10457	81.46	11194	81.46	0.8079	81.46	0.6555	81.46	0.5193	81.46	0.5676	81.46	0.3582	81.46	0.5618	81.46	0.2908	81.46	0.2185	81.46	0.0623	81.46	0.2322	81.46	0.1341	81.46	0.2234	81.46	0.1301
81.56	20108	81.56	1.9	81.56	14288	81.56	10391	81.56	11148	81.56	0.8111	81.56	0.6451	81.56	0.5186	81.56	0.5669	81.56	0.3477	81.56	0.5513	81.56	0.2901	81.56	0.2178	81.56	0.0616	81.56	0.2315	81.56	0.1333	81.56	0.2227	81.56	0.1294
81.66	20024	81.66	18916	81.66	14302	81.66	10366	81.66	11221	81.66	0.8008	81.66	0.6523	81.66	0.52	81.66	0.5781	81.66	0.3433	81.66	0.5527	81.66	0.2915	81.66	0.2192	81.66	0.063	81.66	0.2231	81.66	0.1348	81.66	0.2241	81.66	0.1309
81.76	20021	81.76	18913	81.76	14298	81.76	10363	81.76	11198	81.76	0.8004	81.76	0.6559	81.76	0.5197	81.76	0.568	81.76	0.339	81.76	0.5582	81.76	0.2911	81.76	0.2189	81.76	0.0626	81.76	0.2228	81.76	0.1344	81.76	0.2238	81.76	0.1305
81.86	20032	81.86	18923	81.86	14211	81.86	10373	81.86	11169	81.86	0.8015	81.86	0.6511	81.86	0.5207	81.86	0.5788	81.86	0.3401	81.86	0.5574	81.86	0.2922	81.86	0.2199	81.86	0.0637	81.86	0.2239	81.86	0.1355	81.86	0.2248	81.86	0.1316
81.96	20012	81.96	18904	81.96	14133	81.96	10354	81.96	1115	81.96	0.7898	81.96	0.6452	81.96	0.5188	81.96	0.5769	81.96	0.3381	81.96	0.5515	81.96	0.2903	81.96	0.218	81.96	0.0559	81.96	0.2219	81.96	0.1238	81.96	0.2229	81.96	0.1296
82.06	19898	82.06	18888	82.06	14176	82.06	10338	82.06	11134	82.06	0.7882	82.06	0.6495	82.06	0.5172	82.06	0.5753	82.06	0.3365	82.06	0.5499	82.06	0.2887	82.06	0.2164	82.06	0.0406	82.06	0.2203	82.06	0.1222	82.06	0.2115	82.06	0.1339
82.16	19898	82.16	1879	82.16	14176	82.16	1024	82.16	11134	82.16	0.7882	82.16	0.6475	82.16	0.5172	82.16	0.5753	82.16	0.3365	82.16	0.5558	82.16	0.2887	82.16	0.2164	82.16	0.0465	82.16	0.2203	82.16	0.1222	82.16	0.2213	82.16	0.1319
82.26	19909	82.26	18742	82.26	14186	82.26	10251	82.26	11144	82.26	0.7892	82.26	0.6447	82.26	0.5182	82.26	0.5763	82.26	0.3473	82.26	0.5549	82.26	0.2897	82.26	0.2233	82.26	0.0612	82.26	0.2311	82.26	0.1232	82.26	0.2126	82.26	0.1349
82.36	19888	82.36	1874	82.36	14165	82.36	1023	82.36	11123	82.36	0.7871	82.36	0.6426	82.36	0.5161	82.36	0.5742	82.36	0.3452	82.36	0.5547	82.36	0.2876	82.36	0.2251	82.36	0.0591	82.36	0.229	82.36	0.1309	82.36	0.2104	82.36	0.1309
82.46	19781	82.46	18673	82.46	14156	82.46	10162	82.46	11114	82.46	0.7862	82.46	0.6475	82.46	0.5152	82.46	0.5636	82.46	0.3287	82.46	0.5577	82.46	0.2867	82.46	0.2242	82.46	0.0582	82.46	0.2281	82.46	0.13	82.46	0.2096	82.46	0.1261
82.56	19781	82.56	18673	82.56	14059	82.56	10123	82.56	11114	82.56	0.7862	82.56	0.6417	82.56	0.5152	82.56	0.5636	82.56	0.3346	82.56	0.5577	82.56	0.2867	82.56	0.2242	82.56	0.0582	82.56	0.2281	82.56	0.13	82.56	0.2096	82.56	0.1261
82.66	19781	82.66	18673	82.66	14059	82.66	10123	82.66	11114	82.66	0.7765	82.66	0.6417	82.66	0.5152	82.66	0.5636	82.66	0.3346	82.66	0.5479	82.66	0.2867	82.66	0.2242	82.66	0.0582	82.66	0.2281	82.66	0.13	82.66	0.2096	82.66	0.1261
82.76	1978	82.76	18672	82.76	14058	82.76	10024	82.76	11113	82.76	0.7861	82.76	0.6416	82.76	0.5054	82.76	0.5635	82.76	0.3345	82.76	0.5479	82.76	0.2866	82.76	0.2144	82.76	0.064	82.76	0.228	82.76	0.1299	82.76	0.2095	82.76	0.126
82.86	19671	82.86	18543	82.86	13987	82.86	10013	82.86	11102	82.86	0.7752	82.86	0.6404	82.86	0.5042	82.86	0.5623	82.86	0.3333	82.86	0.5467	82.86	0.2855	82.86	0.2132	82.86	0.0667	82.86	0.2269	82.86	0.1287	82.86	0.2083	82.86	0.1248
82.96	19666	82.96	18538	82.96	13943	82.96	10066	82.96	11028	82.96	0.7747	82.96	0.6399	82.96	0.5037	82.96	0.5618	82.96	0.3328	82.96	0.5462	82.96	0.2947	82.96	0.2127	82.96	0.0662	82.96	0.2263	82.96	0.1282	82.96	0.2019	82.96	0.1243
83.06	19674	83.06	18546	83.06	13951	83.06	10113	83.06	10987	83.06	0.7755	83.06	0.6309	83.06	0.5103	83.06	0.5626	83.06	0.3336	83.06	0.547	83.06	0.2955	83.06	0.2135	83.06	0.067	83.06	0.2271	83.06	0.129	83.06	0.1988	83.06	0.1251
83.16	19675	83.16	18548	83.16	13953	83.16	10115	83.16	10989	83.16	0.7757	83.16	0.6311	83.16	0.5086	83.16	0.5628	83.16	0.3338	83.16	0.5413	83.16	0.2859	83.16	0.2136	83.16	0.0672	83.16	0.2371	83.16	0.1292	83.16	0.2049	83.16	0.1253
83.26	19565	83.26	18534	83.26	1394	83.26	10102	83.26	10976	83.26	0.7743	83.26	0.6298	83.26	0.5033	83.26	0.5614	83.26	0.3324	83.26	0.536	83.26	0.2846	83.26	0.2123	83.26	0.0658	83.26	0.2358	83.26	0.1278	83.26	0.2074	83.26	0.1239
83.36	19561	83.36	18531	83.36	13936	83.36	10098	83.36	10972	83.36	0.774	83.36	0.6392	83.36	0.503	83.36	0.5611	83.36	0.3223	83.36	0.5357	83.36	0.2842	83.36	0.2178	83.36	0.0655	83.36	0.2295	83.36	0.1275	83.36	0.2071	83.36	0.1236
83.46	1957	83.46	1854	83.46	13945	83.46	10107	83.46	10981	83.46	0.7651	83.46	0.6303	83.46	0.5039	83.46	0.562	83.46	0.3232	83.46	0.5366	83.46	0.2851	83.46	0.2226	83.46	0.0664	83.46	0.2265	83.46	0.1284	83.46	0.208	83.46	0.1186
83.56	19454	83.56	18483	83.56	13849	83.56	10109	83.56	10983	83.56	0.7653	83.56	0.6305	83.56	0.5138	83.56	0.568	83.56	0.3234	83.56	0.5368	83.56	0.2951	83.56	0.2228	83.56	0.0665	83.56	0.2267	83.56	0.1286	83.56	0.2081	83.56	0.1149
83.66	19451	83.66	1844	83.66	13845	83.66	10047	83.66	10979	83.66	0.7551	83.66	0.6301	83.66	0.5134	83.66	0.5716	83.66	0.323	83.66	0.5423	83.66	0.2947	83.66	0.2224	83.66	0.0662	83.66	0.2263	83.66	0.1223	83.66	0.2078	83.66	0.1145
83.76	19454	83.76	18346	83.76	13849	83.76	10011	83.76	10983	83.76	0.7496	83.76	0.6305	83.76	0.5138	83.76	0.5621	83.76	0.3331	83.76	0.5465	83.76	0.2853	83.76	0.2228	83.76	0.0665	83.76	0.2169	83.76	0.1246	83.76	0.2081	83.76	0.1149
83.86	19463	83.86	18355	83.86	13917	83.86	0.9922	83.86	10992	83.86	0.7369	83.86	0.6314	83.86	0.5147	83.86	0.563	83.86	0.334	83.86	0.5474	83.86	0.2862	83.86	0.2237	83.86	0.0674	83.86	0.2217	83.86	0.1392	83.86	0.209	83.86	0.1158
83.96	19467	83.96	18358	83.96	13901	83.96	0.9926	83.96	10898	83.96	0.7372	83.96	0.6317	83.96	0.515	83.96	0.5634	83.96	0.3344	83.96	0.5478	83.96	0.2865	83.96	0.224	83.96	0.0775	83.96	0.2182	83.96	0.1337	83.96	0.2094	83.96	0.1161
84.06	19375	84.06	18267	84.06	13868	84.06	0.9932	84.06	10904	84.06	0.7378	84.06	0.6382	84.06	0.5098	84.06	0.564	84.06	0.335	84.06	0.5484	84.06	0.2872	84.06	0.2247	84.06	0.0782	84.06	0.2188	84.06	0.1304	84.06	0.21	84.06	0.1167
84.16	19366	84.16	18257	84.16	13917	84.16	0.9864	84.16	10894	84.16	0.7427	84.16	0.6412	84.16	0.5049	84.16	0.563	84.16	0.334	84.16	0.5474	84.16	0.2862	84.16	0.2237	84.16	0.0674	84.16	0.2081	84.16	0.1353	84.16	0.1993	84.16	0.1158
84.26	19357	84.26	18248	84.26	13947	84.26	0.9816	84.26	10885	84.26	0.7399	84.26	0.6403	84.26	0.504	84.26	0.5621	84.26	0.3273	84.26	0.5465	84.26	0.2853	84.26	0.2169	84.26	0.0665	84.26	0.2072	84.26	0.1227	84.26	0.1984	84.26	0.1149
84.36	19358	84.36	18249	84.36	13947	84.36	0.9817	84.36	10886	84.36	0.7361	84.36	0.6306	84.36	0.5041	84.36	0.5622	84.36	0.3293	84.36	0.5466	84.36	0.2854	84.36	0.2131	84.36	0.0735	84.36	0.2073	84.36	0.1286	84.36	0.1985	84.36	0.115
84.46	19352	84.46	18244	84.46	13844	84.46	0.9811	84.46	10783	84.46	0.7316	84.46	0.6301	84.46	0.5036	84.46	0.5617	84.46	0.3327	84.46	0.5558	84.46	0.2848	84.46	0.2126	84.46	0.0778	84.46	0.2067	84.46	0.1183	84.46	0.1979	84.46	0.1144
84.56	19245	84.56	18176	84.56	13835	84.56	0.9802	84.56	10773	84.56	0.7346	84.56	0.6291	84.56	0.5026	84.56	0.5607	84.56	0.3259	84.56	0.5549	84.56	0.2839	84.56	0.2116	84.56	0.0768	84.56	0.2057	84.56	0.1174	84.56	0.197	84.56	0.1193
84.66	19247	84.66	18041	84.66	13837	84.66	0.9803	84.66	10775	84.66	0.7347	84.66	0.6293	84.66	0.5028	84.66	0.5511	84.66	0.328	84.66	0.5453	84.66	0.284	84.66	0.2118	84.66	0.077	84.66	0.2059	84.66	0.1175	84.66	0.1971	84.66	0.1175
84.76	19256	84.76	18147	84.76	13845	84.76	0.9812	84.76	10784	84.76	0.7356	84.76	0.6301	84.76	0.5037	84.76	0.552	84.76	0.3269	84.76	0.5462	84.76	0.2849	84.76	0.2127	84.76	0.0779	84.76	0.2127	84.76	0.1282	84.76	0.198	84.76	0.1145
84.86	19254	84.86	18048	84.86	13844	84.86	0.981	84.86	10782	84.86	0.7354	84.86	0.6202	84.86	0.5035	84.86	0.5518	84.86	0.3228	84.86	0.546	84.86	0.2848	84.86	0.2125	84.86	0.0777	84.86	0.2105	84.86	0.128	84.86	0.2037	84.86	0.1143
84.96	19256	84.96	1805	84.96	13787	84.96	0.9812	84.96	10686	84.96	0.7259	84.96	0.6204	84.96	0.5037	84.96	0.5618	84.96	0.323	84.96	0.5462	84.96	0.2849	84.96	0.2127	84.96	0.0779	84.96	0.2068	84.96	0.1282	84.96	0.2019	84.96	0.1145
85.06	19186	85.06	18078	85.06	13776	85.06	0.9743	85.06	10715	85.06	0.7287	85.06	0.6232	85.06	0.5065	85.06	0.5549	85.06	0.3259	85.06	0.549	85.06	0.2878	85.06	0.2155	85.06	0.0807	85.06	0.2097	85.06	0.131	85.06	0.2009	85.06	0.1174
85.16	19168	85.16	18059	85.16	13758	85.16	0.9822	85.16	10696	85.16	0.7268	85.16	0.6214	85.16	0.5008	85.16	0.553	85.16	0.324	85.16	0.5471	85.16	0.2859	85.16	0.2136	85.16	0.0789	85.16	0.198	85.16	0.1292	85.16	0.199	85.16	0.1155
85.26	1916	85.26	18051	85.26	1375	85.26	0.9814	85.26	10688	85.26	0.726	85.26	0.6206	85.26	0.5039	85.26	0.5463	85.26	0.3232	85.26	0.5463	85.26	0.2851	85.26	0.2128	85.26	0.0781	85.26	0.1972	85.26	0.1284	85.26	0.2041	85.26	0.1147
85.36	19163	85.36	18055	85.36	13714	85.36	0.972	85.36	10594	85.36	0.7088	85.36	0.6209	85.36	0.5042	85.36	0.5428	85.36	0.3236	85.36	0.5467	85.36	0.2855	85.36	0.2132	85.36	0.0882	85.36	0.1976	85.36	0.1287	85.36	0.2083	85.36	0.1151
85.46	19059	85.46	18049	85.46	13688	85.46	0.9714	85.46	10588	85.46	0.7101	85.46	0.6203	85.46	0.5036	85.46	0.5422	85.46	0.3132	85.46	0.5461	85.46	0.2848	85.46	0.2028	85.46	0.071	85.46	0.197	85.46	0.1281	85.46	0.196	85.46	0.1144
85.56	19038	85.56	17969	85.56	13628	85.56	0.9692	85.56	10566	85.56	0.7236	85.56	0.6084	85.56	0.5015	85.56	0.54	85.56	0.311	85.56	0.5439	85.56	0.2827	85.56	0.2104	85.56	0.0737	85.56	0.1948	85.56	0.126	85.56	0.2056	85.56	0.1123
85.66	19051	85.66	17943	85.66	13641	85.66	0.9706	85.66	1058	85.66	0.7132	85.66	0.6097	85.66	0.4969	85.66	0.5414	85.66	0.3065	85.66	0.5453	85.66	0.284	85.66	0.2118	85.66	0.0653	85.66	0.1962	85.66	0.1273	85.66	0.2069	85.66	0.1136
85.76	19066	85.76	17957	85.76	13656	85.76	0.972	85.76	10496	85.76	0.7147	85.76	0.6112	85.76	0.4945	85.76	0.5428	85.76	0.304	85.76	0.5467	85.76	0.2855	85.76	0.2132	85.76	0.0667	85.76	0.1976	85.76	0.1287	85.76	0.2083	85.76	0.1151
85.86	19057	85.86	17948	85.86	13647	85.86	0.977	85.86	10585	85.86	0.7138	85.86	0.6171	85.86	0.4867	85.86	0.5419	85.86	0.3031	85.86	0.5458	85.86	0.2846	85.86	0.2025	85.86	0.0658	85.86	0.2065	85.86	0.1278	85.86	0.2074	85.86	0.1142
85.96	19048	85.96	17842	85.96	13638	85.96	0.9683	85.96	10478	85.96	0.7129	85.96	0.6211	85.96	0.481	85.96	0.5313	85.96	0.3022	85.96	0.5449	85.96	0.2896	85.96	0.2017	85.96	0.0649	85.96	0.1958	85.96	0.127	85.96	0.1948	85.96	0.1133
86.06	18971	86.06	17863	86.06	13659	86.06	0.9704	86.06	1.05	86.06	0.715	86.06	0.6232	86.06	0.4899	86.06	0.5334	86.06	0.3044	86.06	0.5471	86.06	0.28	86.06	0.2038	86.06	0.0671	86.06	0.2077	86.06	0.1291	86.06	0.2087	86.06	0.1056
86.16	18979	86.16	17812	86.16	13666	86.16	0.9711	86.16	10507	86.16	0.7157	86.16	0.6239	86.16	0.4955	86.16	0.54	86.16	0.3051	86.16	0.5478	86.16	0.2865	86.16	0.2045	86.16	0.0678	86.16	0.2084	86.16	0.1298	86.16	0.2094	86.16	0.1103
86.26	18973	86.26	17826	86.26	13661	86.26	0.9647	86.26	10502	86.26	0.7152	86.26	0.6234	86.26	0.4833	86.26	0.5531	86.26	0.3202	86.26	0.5472	86.26	0.2919	86.26	0.1981	86.26	0.0672	86.26	0.2079	86.26	0.1293	86.26	0.203	86.26	0.0961
86.36	18944	86.36	17738	86.36	13632	86.36	0.9579	86.36	10375	86.36	0.7123	86.36	0.6205	86.36	0.4852	86.36	0.5502	86.36	0.3212	86.36	0.5443	86.36	0.287	86.36	0.1913	86.36	0.0546	86.36	0.2049	86.36	0.1263	86.36	0.1844	86.36	0.0931
86.46	18842	86.46	17733	86.46	13627	86.46	0.9574	86.46	1037	86.46	0.7118	86.46	0.62	86.46	0.4799	86.46	0.5497	86.46	0.3051	86.46	0.5439	86.46	0.2826	86.46	0.1908	86.46	0.0541	86.46	0.2045	86.46	0.1259	86.46	0.1957	86.46	0.0927
86.56	18842	86.56	17733	86.56	13529	86.56	0.9633	86.56	1037	86.56	0.7118	86.56	0.62	86.56	0.4867	86.56	0.54	86.56	0.3012	86.56	0.5439	86.56	0.2826	86.56	0.1908	86.56	0.0541	86.56	0.2045	86.56	0.1191	86.56	0.1957	86.56	0.0985
86.66	18826	86.66	1762	86.66	13513	86.66	0.9656	86.66	10354	86.66	0.7102	86.66	0.6184	86.66	0.4783	86.66	0.5384	86.66	0.2996	86.66	0.5423	86.66	0.2713	86.66	0.1892	86.66	0.0525	86.66	0.2029	86.66	0.1126	86.66	0.1941	86.66	0.1009
86.76	18835	86.76	17629	86.76	13581	86.76	0.9665	86.76	10363	86.76	0.7111	86.76	0.6193	86.76	0.4909	86.76	0.5334	86.76	0.3005	86.76	0.5431	86.76	0.2722	86.76	0.1901	86.76	0.0534	86.76	0.2038	86.76	0.1135	86.76	0.195	86.76	0.1017
86.86	1874	86.86	17631	86.86	13564	86.86	0.9668	86.86	10366	86.86	0.7172	86.86	0.6196	86.86	0.4843	86.86	0.5356	86.86	0.2949	86.86	0.5493	86.86	0.2724	86.86	0.1904	86.86	0.0537	86.86	0.2041	86.86	0.1137	86.86	0.1953	86.86	0.102
86.96	18758	86.96	1765	86.96	13544	86.96	0.9589	86.96	10384	86.96	0.7132	86.96	0.6214	86.96	0.4881	86.96	0.5414	86.96	0.2928	86.96	0.555	86.96	0.2743	86.96	0.1923	86.96	0.0653	86.96	0.2059	86.96	0.1156	86.96	0.1971	86.96	0.1039
87.06	1875	87.06	17544	87.06	13536	87.06	0.9581	87.06	10376	87.06	0.7124	87.06	0.6207	87.06	0.4922	87.06	0.5347	87.06	0.292	87.06	0.5484	87.06	0.2735	87.06	0.1915	87.06	0.0645	87.06	0.2051	87.06	0.1148	87.06	0.1963	87.06	0.1031
87.16	1875	87.16	17544	87.16	13535	87.16	0.958	87.16	10375	87.16	0.7065	87.16	0.6206	87.16	0.4921	87.16	0.5307	87.16	0.2919	87.16	0.5444	87.16	0.2734	87.16	0.1914	87.16	0.0644	87.16	0.205	87.16	0.1264	87.16	0.1962	87.16	0.0971
87.26	18812	87.26	17547	87.26	13538	87.26	0.9642	87.26	10379	87.26	0.7088	87.26	0.6209	87.26	0.4925	87.26	0.5311	87.26	0.2923	87.26	0.5545	87.26	0.2737	87.26	0.1917	87.26	0.0648	87.26	0.1956	87.26	0.1268	87.26	0.1907	87.26	0.0936
87.36	18695	87.36	17547	87.36	13538	87.36	0.9681	87.36	10379	87.36	0.7127	87.36	0.6209	87.36	0.4808	87.36	0.5311	87.36	0.2923	87.36	0.5545	87.36	0.2737	87.36	0.1917	87.36	0.0745	87.36	0.1956	87.36	0.1151	87.36	0.1868	87.36	0.0936
87.46	18647	87.46	17538	87.46	13529	87.46	0.9672	87.46	1037	87.46	0.7118	87.46	0.62	87.46	0.4799	87.46	0.5302	87.46	0.2914	87.46	0.5536	87.46	0.2826	87.46	0.1908	87.46	0.0805	87.46	0.1947	87.46	0.1142	87.46	0.1918	87.46	0.0927
87.56	18632	87.56	17426	87.56	13515	87.56	0.9658	87.56	10239	87.56	0.7104	87.56	0.6088	87.56	0.4785	87.56	0.5288	87.56	0.29	87.56	0.5522	87.56	0.2812	87.56	0.1894	87.56	0.0839	87.56	0.1933	87.56	0.1127	87.56	0.1884	87.56	0.0913
87.66	18638	87.66	17432	87.66	1352	87.66	0.9604	87.66	10244	87.66	0.7109	87.66	0.6094	87.66	0.479	87.66	0.5293	87.66	0.2905	87.66	0.5527	87.66	0.2817	87.66	0.1899	87.66	0.0747	87.66	0.2036	87.66	0.1133	87.66	0.1851	87.66	0.0918
87.76	18656	87.76	17449	87.76	13538	87.76	0.9583	87.76	10262	87.76	0.7127	87.76	0.6209	87.76	0.4808	87.76	0.5311	87.76	0.2923	87.76	0.5486	87.76	0.2835	87.76	0.1917	87.76	0.0765	87.76	0.2054	87.76	0.1151	87.76	0.1751	87.76	0.0936
87.86	18544	87.86	17455	87.86	13544	87.86	0.9549	87.86	10267	87.86	0.7132	87.86	0.6117	87.86	0.4813	87.86	0.5316	87.86	0.3026	87.86	0.5453	87.86	0.284	87.86	0.1923	87.86	0.0868	87.86	0.2059	87.86	0.1156	87.86	0.1932	87.86	0.0941
87.96	18551	87.96	17462	87.96	13434	87.96	0.9596	87.96	10274	87.96	0.714	87.96	0.6222	87.96	0.482	87.96	0.5323	87.96	0.3033	87.96	0.546	87.96	0.2848	87.96	0.193	87.96	0.0875	87.96	0.2066	87.96	0.1231	87.96	0.1978	87.96	0.0948
88.06	18533	88.06	17444	88.06	13416	88.06	0.9617	88.06	10257	88.06	0.7122	88.06	0.6106	88.06	0.4705	88.06	0.5305	88.06	0.3015	88.06	0.5501	88.06	0.283	88.06	0.1912	88.06	0.0789	88.06	0.2049	88.06	0.138	88.06	0.1961	88.06	0.093
88.16	1854	88.16	17334	88.16	13481	88.16	0.9585	88.16	10264	88.16	0.7129	88.16	0.6113	88.16	0.481	88.16	0.5313	88.16	0.3022	88.16	0.5488	88.16	0.2837	88.16	0.1919	88.16	0.0747	88.16	0.2056	88.16	0.1318	88.16	0.1968	88.16	0.0938
88.26	18528	88.26	17439	88.26	13508	88.26	0.9573	88.26	10222	88.26	0.7116	88.26	0.6101	88.26	0.4797	88.26	0.53	88.26	0.2912	88.26	0.5437	88.26	0.2824	88.26	0.1907	88.26	0.0735	88.26	0.2043	88.26	0.1208	88.26	0.1955	88.26	0.0925
88.36	1854	88.36	17451	88.36	13462	88.36	0.9585	88.36	10283	88.36	0.7129	88.36	0.6113	88.36	0.481	88.36	0.5215	88.36	0.2925	88.36	0.5449	88.36	0.2837	88.36	0.1919	88.36	0.0747	88.36	0.2056	88.36	0.1201	88.36	0.1968	88.36	0.0879
88.46	18441	88.46	17391	88.46	13421	88.46	0.9583	88.46	10281	88.46	0.7029	88.46	0.6112	88.46	0.4808	88.46	0.5213	88.46	0.2923	88.46	0.5545	88.46	0.2737	88.46	0.1917	88.46	0.0745	88.46	0.2054	88.46	0.1151	88.46	0.1966	88.46	0.0838
88.56	18549	88.56	17245	88.56	13432	88.56	0.9496	88.56	10224	88.56	0.704	88.56	0.6054	88.56	0.4818	88.56	0.5165	88.56	0.3031	88.56	0.5556	88.56	0.2748	88.56	0.183	88.56	0.0658	88.56	0.2065	88.56	0.1161	88.56	0.1977	88.56	0.0849
88.66	18481	88.66	17275	88.66	13462	88.66	0.9624	88.66	10205	88.66	0.707	88.66	0.6035	88.66	0.4849	88.66	0.5215	88.66	0.2964	88.66	0.5586	88.66	0.2778	88.66	0.1958	88.66	0.0786	88.66	0.2095	88.66	0.1191	88.66	0.2007	88.66	0.0879
88.76	18476	88.76	1727	88.76	13457	88.76	0.9619	88.76	1.02	88.76	0.7065	88.76	0.603	88.76	0.4843	88.76	0.519	88.76	0.2959	88.76	0.5581	88.76	0.2773	88.76	0.1953	88.76	0.0683	88.76	0.2089	88.76	0.1186	88.76	0.1884	88.76	0.0874
88.86	18485	88.86	17279	88.86	13465	88.86	0.9628	88.86	10277	88.86	0.7074	88.86	0.6039	88.86	0.4852	88.86	0.516	88.86	0.2899	88.86	0.5531	88.86	0.284	88.86	0.1962	88.86	0.0633	88.86	0.2001	88.86	0.1195	88.86	0.1893	88.86	0.0882
88.96	18485	88.96	17279	88.96	13465	88.96	0.9569	88.96	10228	88.96	0.7074	88.96	0.6039	88.96	0.4852	88.96	0.516	88.96	0.2948	88.96	0.5492	88.96	0.2821	88.96	0.1962	88.96	0.0594	88.96	0.2001	88.96	0.1195	88.96	0.1893	88.96	0.0882
89.06	18487	89.06	17281	89.06	13467	89.06	0.959	89.06	1023	89.06	0.7076	89.06	0.604	89.06	0.4854	89.06	0.5162	89.06	0.295	89.06	0.5494	89.06	0.2784	89.06	0.1963	89.06	0.0596	89.06	0.2002	89.06	0.1197	89.06	0.1895	89.06	0.0884
89.16	18393	89.16	17284	89.16	13373	89.16	0.9633	89.16	10233	89.16	0.6982	89.16	0.6044	89.16	0.4789	89.16	0.5165	89.16	0.2953	89.16	0.5497	89.16	0.2787	89.16	0.1967	89.16	0.06	89.16	0.2006	89.16	0.1317	89.16	0.1957	89.16	0.0888
89.26	18387	89.26	17279	89.26	13368	89.26	0.9569	89.26	10228	89.26	0.6976	89.26	0.6039	89.26	0.4735	89.26	0.516	89.26	0.2948	89.26	0.5492	89.26	0.2782	89.26	0.1864	89.26	0.0594	89.26	0.2001	89.26	0.1195	89.26	0.1991	89.26	0.0882
89.36	18396	89.36	17288	89.36	13377	89.36	0.9539	89.36	10071	89.36	0.7083	89.36	0.6048	89.36	0.4744	89.36	0.5169	89.36	0.2957	89.36	0.5501	89.36	0.2791	89.36	0.1873	89.36	0.0603	89.36	0.2009	89.36	0.1321	89.36	0.1902	89.36	0.0891
89.46	18396	89.46	1719	89.46	13377	89.46	0.9539	89.46	1012	89.46	0.7083	89.46	0.6048	89.46	0.4744	89.46	0.5169	89.46	0.2957	89.46	0.5501	89.46	0.2791	89.46	0.1873	89.46	0.0545	89.46	0.2009	89.46	0.1145	89.46	0.1902	89.46	0.0891
89.56	18396	89.56	17249	89.56	13318	89.56	0.9539	89.56	10188	89.56	0.7083	89.56	0.5989	89.56	0.4646	89.56	0.5071	89.56	0.2957	89.56	0.5501	89.56	0.2791	89.56	0.1873	89.56	0.0506	89.56	0.2009	89.56	0.1106	89.56	0.2	89.56	0.0891
89.66	18391	89.66	17283	89.66	13274	89.66	0.9436	89.66	10134	89.66	0.7077	89.66	0.5945	89.66	0.4641	89.66	0.5066	89.66	0.2854	89.66	0.5398	89.66	0.2785	89.66	0.1867	89.66	0.05	89.66	0.2004	89.66	0.1101	89.66	0.1936	89.66	0.0886
89.76	18378	89.76	1727	89.76	13261	89.76	0.9423	89.76	10122	89.76	0.6967	89.76	0.5932	89.76	0.4628	89.76	0.5151	89.76	0.2939	89.76	0.5317	89.76	0.2773	89.76	0.1855	89.76	0.0488	89.76	0.1992	89.76	0.1206	89.76	0.1884	89.76	0.0874
89.86	18378	89.86	1727	89.86	13261	89.86	0.9423	89.86	10122	89.86	0.6967	89.86	0.5835	89.86	0.4628	89.86	0.5083	89.86	0.2939	89.86	0.5268	89.86	0.2929	89.86	0.1855	89.86	0.0429	89.86	0.1992	89.86	0.1088	89.86	0.1884	89.86	0.0874
89.96	18283	89.96	17214	89.96	13264	89.96	0.9426	89.96	10124	89.96	0.697	89.96	0.5837	89.96	0.4533	89.96	0.5036	89.96	0.2844	89.96	0.5271	89.96	0.2971	89.96	0.1858	89.96	0.0393	89.96	0.1994	89.96	0.1091	89.96	0.1789	89.96	0.0876
90.06	18297	90.06	17188	90.06	13277	90.06	0.9439	90.06	10138	90.06	0.6983	90.06	0.585	90.06	0.4547	90.06	0.505	90.06	0.2857	90.06	0.5284	90.06	0.2984	90.06	0.1871	90.06	0.0406	90.06	0.1891	90.06	0.1104	90.06	0.1803	90.06	0.089
90.16	1.83	90.16	17192	90.16	13281	90.16	0.9443	90.16	10141	90.16	0.6987	90.16	0.5854	90.16	0.455	90.16	0.5053	90.16	0.2861	90.16	0.5288	90.16	0.2988	90.16	0.1875	90.16	0.041	90.16	0.1894	90.16	0.1108	90.16	0.1806	90.16	0.0893
90.26	1.83	90.26	17094	90.26	13281	90.26	0.9443	90.26	10141	90.26	0.6928	90.26	0.5854	90.26	0.455	90.26	0.5053	90.26	0.2861	90.26	0.5288	90.26	0.2988	90.26	0.1875	90.26	0.041	90.26	0.2011	90.26	0.1108	90.26	0.1806	90.26	0.0991
90.36	18286	90.36	17139	90.36	13208	90.36	0.9429	90.36	10127	90.36	0.6875	90.36	0.584	90.36	0.4536	90.36	0.5039	90.36	0.2847	90.36	0.5273	90.36	0.2974	90.36	0.186	90.36	0.0396	90.36	0.1997	90.36	0.1094	90.36	0.1851	90.36	0.0977
90.46	18279	90.46	17171	90.46	13162	90.46	0.9324	90.46	1012	90.46	0.6966	90.46	0.5833	90.46	0.4597	90.46	0.5032	90.46	0.2781	90.46	0.5208	90.46	0.2908	90.46	0.1853	90.46	0.0388	90.46	0.199	90.46	0.1087	90.46	0.1883	90.46	0.0969
90.56	18297	90.56	17188	90.56	1318	90.56	0.94	90.56	10138	90.56	0.6983	90.56	0.5792	90.56	0.4664	90.56	0.505	90.56	0.2662	90.56	0.5186	90.56	0.2887	90.56	0.1871	90.56	0.0406	90.56	0.2008	90.56	0.1222	90.56	0.19	90.56	0.0929
90.66	18292	90.66	17125	90.66	13174	90.66	0.9434	90.66	10132	90.66	0.6978	90.66	0.5748	90.66	0.4659	90.66	0.5044	90.66	0.2754	90.66	0.5181	90.66	0.2881	90.66	0.1866	90.66	0.0401	90.66	0.2002	90.66	0.1216	90.66	0.1836	90.66	0.0884
90.76	1.83	90.76	17094	90.76	13183	90.76	0.9443	90.76	10141	90.76	0.6987	90.76	0.5756	90.76	0.4599	90.76	0.4956	90.76	0.2763	90.76	0.519	90.76	0.289	90.76	0.1875	90.76	0.0351	90.76	0.1894	90.76	0.1108	90.76	0.1806	90.76	0.0893
90.86	18203	90.86	17094	90.86	13183	90.86	0.9443	90.86	10141	90.86	0.6987	90.86	0.5756	90.86	0.4453	90.86	0.4995	90.86	0.2666	90.86	0.519	90.86	0.289	90.86	0.1875	90.86	0.0312	90.86	0.1894	90.86	0.1108	90.86	0.1806	90.86	0.0893
90.96	1821	90.96	17101	90.96	1319	90.96	0.9391	90.96	1008	90.96	0.6994	90.96	0.5763	90.96	0.446	90.96	0.4963	90.96	0.2673	90.96	0.5197	90.96	0.2897	90.96	0.1706	90.96	0.0319	90.96	0.1901	90.96	0.1174	90.96	0.1813	90.96	0.09
91.06	18141	91.06	17101	91.06	1319	91.06	0.9352	91.06	10031	91.06	0.6994	91.06	0.5763	91.06	0.446	91.06	0.4924	91.06	0.2673	91.06	0.5099	91.06	0.2897	91.06	0.1784	91.06	0.0319	91.06	0.1901	91.06	0.1135	91.06	0.1813	91.06	0.09
91.16	18096	91.16	17105	91.16	13194	91.16	0.9356	91.16	10035	91.16	0.69	91.16	0.5767	91.16	0.4463	91.16	0.4908	91.16	0.2774	91.16	0.5103	91.16	0.2901	91.16	0.1788	91.16	0.0323	91.16	0.1905	91.16	0.1138	91.16	0.1817	91.16	0.0904
91.26	18119	91.26	16972	91.26	13217	91.26	0.9379	91.26	10058	91.26	0.7021	91.26	0.579	91.26	0.4486	91.26	0.4989	91.26	0.2797	91.26	0.5126	91.26	0.2924	91.26	0.1811	91.26	0.0287	91.26	0.1928	91.26	0.1161	91.26	0.184	91.26	0.0868
91.36	18125	91.36	16938	91.36	13222	91.36	0.9287	91.36	10063	91.36	0.6928	91.36	0.5795	91.36	0.4492	91.36	0.5053	91.36	0.2802	91.36	0.5073	91.36	0.2929	91.36	0.1816	91.36	0.0253	91.36	0.1933	91.36	0.1167	91.36	0.1845	91.36	0.0835
91.46	18126	91.46	1694	91.46	13224	91.46	0.9347	91.46	10133	91.46	0.693	91.46	0.568	91.46	0.4494	91.46	0.5036	91.46	0.2745	91.46	0.5036	91.46	0.3029	91.46	0.1818	91.46	0.0255	91.46	0.1994	91.46	0.1168	91.46	0.1847	91.46	0.0836
91.56	18144	91.56	16958	91.56	13144	91.56	0.9345	91.56	1.02	91.56	0.6948	91.56	0.5698	91.56	0.4511	91.56	0.5014	91.56	0.2724	91.56	0.5053	91.56	0.3046	91.56	0.1835	91.56	0.0273	91.56	0.1992	91.56	0.1186	91.56	0.1865	91.56	0.0854
91.66	18153	91.66	16869	91.66	13153	91.66	0.9315	91.66	10209	91.66	0.6859	91.66	0.5707	91.66	0.4422	91.66	0.5023	91.66	0.2733	91.66	0.5062	91.66	0.2997	91.66	0.1727	91.66	0.0282	91.66	0.1962	91.66	0.1195	91.66	0.1874	91.66	0.098
91.76	18144	91.76	16801	91.76	13144	91.76	0.9306	91.76	1.02	91.76	0.6948	91.76	0.5639	91.76	0.4414	91.76	0.4917	91.76	0.2724	91.76	0.5053	91.76	0.2949	91.76	0.1718	91.76	0.0273	91.76	0.1855	91.76	0.1186	91.76	0.1806	91.76	0.0971
91.86	18148	91.86	16824	91.86	13148	91.86	0.931	91.86	10203	91.86	0.6854	91.86	0.5604	91.86	0.4417	91.86	0.492	91.86	0.2728	91.86	0.5057	91.86	0.2952	91.86	0.1722	91.86	0.0277	91.86	0.1859	91.86	0.119	91.86	0.1771	91.86	0.0975
91.96	18148	91.96	16864	91.96	13148	91.96	0.931	91.96	10203	91.96	0.6854	91.96	0.5604	91.96	0.4417	91.96	0.492	91.96	0.2728	91.96	0.5154	91.96	0.2952	91.96	0.1722	91.96	0.0277	91.96	0.1859	91.96	0.119	91.96	0.1771	91.96	0.0975
92.06	18073	92.06	16828	92.06	13171	92.06	0.9333	92.06	10226	92.06	0.6877	92.06	0.5627	92.06	0.444	92.06	0.4943	92.06	0.2751	92.06	0.5178	92.06	0.2975	92.06	0.1745	92.06	0.03	92.06	0.1882	92.06	0.1154	92.06	0.1794	92.06	0.0998
92.16	18068	92.16	16784	92.16	13165	92.16	0.9328	92.16	10221	92.16	0.6871	92.16	0.5621	92.16	0.4435	92.16	0.4879	92.16	0.2687	92.16	0.5016	92.16	0.297	92.16	0.174	92.16	0.0294	92.16	0.1876	92.16	0.111	92.16	0.1788	92.16	0.0993
92.26	18079	92.26	16795	92.26	13177	92.26	0.9339	92.26	10135	92.26	0.6883	92.26	0.5633	92.26	0.4446	92.26	0.4852	92.26	0.2659	92.26	0.4988	92.26	0.2982	92.26	0.1751	92.26	0.0306	92.26	0.1888	92.26	0.1121	92.26	0.18	92.26	0.1004
92.36	18093	92.36	16808	92.36	1319	92.36	0.9255	92.36	10246	92.36	0.6896	92.36	0.5646	92.36	0.4362	92.36	0.4865	92.36	0.2673	92.36	0.5002	92.36	0.2995	92.36	0.1764	92.36	0.0319	92.36	0.1901	92.36	0.1135	92.36	0.1813	92.36	0.1017
92.46	18096	92.46	16714	92.46	13194	92.46	0.9258	92.46	1025	92.46	0.69	92.46	0.5552	92.46	0.4366	92.46	0.4869	92.46	0.2676	92.46	0.5005	92.46	0.2998	92.46	0.1768	92.46	0.0323	92.46	0.1807	92.46	0.1138	92.46	0.1817	92.46	0.0962
92.56	18052	92.56	16826	92.56	13208	92.56	0.9272	92.56	10264	92.56	0.6914	92.56	0.5566	92.56	0.438	92.56	0.4883	92.56	0.269	92.56	0.502	92.56	0.3013	92.56	0.1782	92.56	0.0278	92.56	0.1919	92.56	0.1152	92.56	0.1733	92.56	0.0938
92.66	18007	92.66	16821	92.66	13203	92.66	0.9267	92.66	10161	92.66	0.6909	92.66	0.5561	92.66	0.4375	92.66	0.4877	92.66	0.2685	92.66	0.4956	92.66	0.3007	92.66	0.1777	92.66	0.0234	92.66	0.1875	92.66	0.1147	92.66	0.1728	92.66	0.0932
92.76	18031	92.76	16785	92.76	1307	92.76	0.929	92.76	10184	92.76	0.6932	92.76	0.5584	92.76	0.4398	92.76	0.4803	92.76	0.2708	92.76	0.494	92.76	0.303	92.76	0.18	92.76	0.0159	92.76	0.1878	92.76	0.1229	92.76	0.1751	92.76	0.0955
92.86	18034	92.86	1675	92.86	13034	92.86	0.9138	92.86	10187	92.86	0.6877	92.86	0.5529	92.86	0.4401	92.86	0.4806	92.86	0.2712	92.86	0.4943	92.86	0.3034	92.86	0.1804	92.86	0.0163	92.86	0.1843	92.86	0.1271	92.86	0.1755	92.86	0.0959
92.96	18034	92.96	16652	92.96	13034	92.96	0.9098	92.96	10119	92.96	0.6838	92.96	0.549	92.96	0.4401	92.96	0.4748	92.96	0.2712	92.96	0.4943	92.96	0.3151	92.96	0.1804	92.96	0.0163	92.96	0.1901	92.96	0.1271	92.96	0.1755	92.96	0.0959
93.06	18016	93.06	16791	93.06	13016	93.06	0.9081	93.06	10052	93.06	0.682	93.06	0.5472	93.06	0.4383	93.06	0.4691	93.06	0.2792	93.06	0.4925	93.06	0.3133	93.06	0.1786	93.06	0.0145	93.06	0.1923	93.06	0.1195	93.06	0.1737	93.06	0.0873
93.16	17949	93.16	16665	93.16	13007	93.16	0.9072	93.16	10044	93.16	0.6811	93.16	0.5463	93.16	0.4277	93.16	0.4682	93.16	0.2783	93.16	0.4917	93.16	0.3125	93.16	0.1679	93.16	0.0136	93.16	0.1914	93.16	0.1147	93.16	0.1728	93.16	0.0883
93.26	17832	93.26	16645	93.26	13027	93.26	0.8994	93.26	10063	93.26	0.6831	93.26	0.5483	93.26	0.4296	93.26	0.4702	93.26	0.2744	93.26	0.4936	93.26	0.3144	93.26	0.1699	93.26	0.0156	93.26	0.1933	93.26	0.1167	93.26	0.1748	93.26	0.0952
93.36	17816	93.36	16629	93.36	13011	93.36	0.8978	93.36	10047	93.36	0.6815	93.36	0.5467	93.36	0.4222	93.36	0.4686	93.36	0.2689	93.36	0.4822	93.36	0.307	93.36	0.1683	93.36	0.014	93.36	0.1917	93.36	0.1151	93.36	0.1732	93.36	0.0936
93.46	17906	93.46	16622	93.46	12906	93.46	0.8971	93.46	1004	93.46	0.6749	93.46	0.546	93.46	0.4176	93.46	0.4679	93.46	0.2682	93.46	0.4757	93.46	0.3023	93.46	0.1676	93.46	0.0133	93.46	0.1851	93.46	0.1143	93.46	0.1725	93.46	0.086
93.56	17803	93.56	16617	93.56	12901	93.56	0.8965	93.56	10035	93.56	0.6705	93.56	0.5455	93.56	0.417	93.56	0.4673	93.56	0.2676	93.56	0.4712	93.56	0.3018	93.56	0.167	93.56	0.0127	93.56	0.1807	93.56	0.1138	93.56	0.1719	93.56	0.0806
93.66	17817	93.66	16631	93.66	12856	93.66	0.8979	93.66	0.9951	93.66	0.6621	93.66	0.5469	93.66	0.4185	93.66	0.4688	93.66	0.269	93.66	0.4727	93.66	0.313	93.66	0.1685	93.66	0.0142	93.66	0.188	93.66	0.1152	93.66	0.1733	93.66	0.082
93.76	17842	93.76	16617	93.76	12803	93.76	0.8965	93.76	0.9937	93.76	0.6607	93.76	0.5455	93.76	0.4268	93.76	0.4615	93.76	0.2618	93.76	0.4712	93.76	0.3116	93.76	0.167	93.76	6.9e-3	93.76	0.1807	93.76	0.1138	93.76	0.1719	93.76	0.0874
93.86	1772	93.86	16631	93.86	12817	93.86	0.8979	93.86	0.9951	93.86	0.6621	93.86	0.541	93.86	0.4282	93.86	0.459	93.86	0.2593	93.86	0.4727	93.86	0.313	93.86	0.1685	93.86	4.4e-3	93.86	0.1821	93.86	0.1152	93.86	0.1733	93.86	0.0938
93.96	17747	93.96	16658	93.96	12845	93.96	0.8948	93.96	0.9979	93.96	0.6707	93.96	0.5399	93.96	0.431	93.96	0.4617	93.96	0.262	93.96	0.4754	93.96	0.3089	93.96	0.1712	93.96	7.1e-3	93.96	0.1849	93.96	0.118	93.96	0.1702	93.96	0.0965
94.06	1774	94.06	16651	94.06	12838	94.06	0.8902	94.06	0.9972	94.06	0.6681	94.06	0.545	94.06	0.4303	94.06	0.4708	94.06	0.2613	94.06	0.4747	94.06	0.3033	94.06	0.1637	94.06	6.4e-3	94.06	0.1842	94.06	0.1173	94.06	0.1656	94.06	0.089
94.16	17737	94.16	16551	94.16	12835	94.16	0.8802	94.16	0.9969	94.16	0.6639	94.16	0.5487	94.16	0.43	94.16	0.4705	94.16	0.2611	94.16	0.4744	94.16	0.303	94.16	0.1585	94.16	6.2e-3	94.16	0.178	94.16	0.117	94.16	0.1653	94.16	0.0838
94.26	17776	94.26	16589	94.26	12873	94.26	0.884	94.26	10007	94.26	0.6618	94.26	0.5525	94.26	0.4338	94.26	0.4743	94.26	0.2649	94.26	0.4724	94.26	0.3069	94.26	0.1623	94.26	0.01	94.26	0.178	94.26	0.1208	94.26	0.1692	94.26	0.0945
94.36	17782	94.36	16595	94.36	12782	94.36	0.8846	94.36	10013	94.36	0.6586	94.36	0.5531	94.36	0.4344	94.36	0.4691	94.36	0.2655	94.36	0.4652	94.36	0.3075	94.36	0.163	94.36	0.0106	94.36	0.1786	94.36	0.1254	94.36	0.1698	94.36	0.1
94.46	17711	94.46	16583	94.46	12769	94.46	0.8834	94.46	10001	94.46	0.6573	94.46	0.5518	94.46	0.4332	94.46	0.464	94.46	0.2642	94.46	0.4679	94.46	0.3062	94.46	0.1617	94.46	9.4e-3	94.46	0.1773	94.46	0.1163	94.46	0.1685	94.46	0.0987
94.56	17661	94.56	16406	94.56	12817	94.56	0.8823	94.56	0.999	94.56	0.6563	94.56	0.5449	94.56	0.4321	94.56	0.4629	94.56	0.2632	94.56	0.4609	94.56	0.2993	94.56	0.1606	94.56	8.3e-3	94.56	0.1763	94.56	0.1133	94.56	0.1675	94.56	0.0977
94.66	17667	94.66	16363	94.66	12803	94.66	0.8829	94.66	0.9996	94.66	0.6568	94.66	0.5415	94.66	0.4229	94.66	0.4634	94.66	0.2579	94.66	0.4576	94.66	0.3057	94.66	0.1612	94.66	8.8e-3	94.66	0.1768	94.66	0.1158	94.66	0.168	94.66	0.0982
94.76	17661	94.76	16426	94.76	12759	94.76	0.8823	94.76	0.9893	94.76	0.6563	94.76	0.5469	94.76	0.4224	94.76	0.4629	94.76	0.2593	94.76	0.457	94.76	0.3052	94.76	0.1704	94.76	8.3e-3	94.76	0.1763	94.76	0.1191	94.76	0.1675	94.76	0.0977
94.86	17658	94.86	16471	94.86	12755	94.86	0.8702	94.86	0.9889	94.86	0.6559	94.86	0.5446	94.86	0.422	94.86	0.4723	94.86	0.2628	94.86	0.4469	94.86	0.3048	94.86	0.1701	94.86	7.9e-3	94.86	0.1759	94.86	0.1129	94.86	0.1671	94.86	0.0973
94.96	17677	94.96	16373	94.96	12775	94.96	0.8781	94.96	0.9909	94.96	0.6578	94.96	0.5426	94.96	0.424	94.96	0.4645	94.96	0.2648	94.96	0.4489	94.96	0.3009	94.96	0.1622	94.96	9.9e-3	94.96	0.1779	94.96	0.111	94.96	0.172	94.96	0.0993
95.06	1751	95.06	16363	95.06	12725	95.06	0.8809	95.06	0.9996	95.06	0.6568	95.06	0.5415	95.06	0.4131	95.06	0.4732	95.06	0.2637	95.06	0.4419	95.06	0.2959	95.06	0.1709	95.06	8.8e-3	95.06	0.1768	95.06	0.1099	95.06	0.1563	95.06	0.0982
95.16	17485	95.16	16377	95.16	12778	95.16	0.8823	95.16	1001	95.16	0.6582	95.16	0.543	95.16	0.4243	95.16	0.4746	95.16	0.2651	95.16	0.4395	95.16	0.2974	95.16	0.1724	95.16	0.0103	95.16	0.1782	95.16	0.1113	95.16	0.1675	95.16	0.0928
95.26	17486	95.26	1628	95.26	12779	95.26	0.8824	95.26	0.9913	95.26	0.6583	95.26	0.5431	95.26	0.4146	95.26	0.4747	95.26	0.2555	95.26	0.4454	95.26	0.2975	95.26	0.1725	95.26	0.0201	95.26	0.1783	95.26	0.1114	95.26	0.1676	95.26	0.0948
95.36	17564	95.36	16192	95.36	1276	95.36	0.8707	95.36	0.9893	95.36	0.6563	95.36	0.5411	95.36	0.4127	95.36	0.4571	95.36	0.2535	95.36	0.4415	95.36	0.2955	95.36	0.1705	95.36	0.0123	95.36	0.1764	95.36	0.1095	95.36	0.1656	95.36	0.0909
95.46	17524	95.46	16211	95.46	12759	95.46	0.8706	95.46	0.9893	95.46	0.6563	95.46	0.541	95.46	0.4224	95.46	0.4531	95.46	0.2573	95.46	0.4375	95.46	0.2954	95.46	0.1704	95.46	8.3e-3	95.46	0.1665	95.46	0.1094	95.46	0.1655	95.46	0.0859
95.56	17516	95.56	16271	95.56	1277	95.56	0.8718	95.56	0.9904	95.56	0.6476	95.56	0.5422	95.56	0.4235	95.56	0.464	95.56	0.2604	95.56	0.4387	95.56	0.2966	95.56	0.1716	95.56	9.5e-3	95.56	0.1774	95.56	0.1105	95.56	0.1667	95.56	0.0871
95.66	17491	95.66	16216	95.66	12842	95.66	0.8731	95.66	0.9917	95.66	0.649	95.66	0.5337	95.66	0.4307	95.66	0.4654	95.66	0.2598	95.66	0.44	95.66	0.2979	95.66	0.1729	95.66	0.0108	95.66	0.169	95.66	0.1119	95.66	0.168	95.66	0.0884
95.76	17519	95.76	16264	95.76	12851	95.76	0.8759	95.76	0.9946	95.76	0.6518	95.76	0.5366	95.76	0.4316	95.76	0.4682	95.76	0.2646	95.76	0.4331	95.76	0.2949	95.76	0.1757	95.76	0.0136	95.76	0.1718	95.76	0.1147	95.76	0.1611	95.76	0.0913
95.86	17514	95.86	1621	95.86	12709	95.86	0.8754	95.86	0.9882	95.86	0.6513	95.86	0.536	95.86	0.433	95.86	0.4677	95.86	0.2621	95.86	0.4423	95.86	0.2904	95.86	0.1752	95.86	0.0131	95.86	0.1811	95.86	0.1142	95.86	0.1606	95.86	0.0907
95.96	17528	95.96	16224	95.96	12723	95.96	0.8768	95.96	0.9818	95.96	0.6527	95.96	0.5375	95.96	0.4383	95.96	0.4691	95.96	0.2655	95.96	0.4496	95.96	0.2919	95.96	0.1708	95.96	0.0145	95.96	0.1727	95.96	0.1156	95.96	0.162	95.96	0.0922
96.06	17532	96.06	16229	96.06	12728	96.06	0.8831	96.06	0.9862	96.06	0.6531	96.06	0.5379	96.06	0.4329	96.06	0.4695	96.06	0.264	96.06	0.4442	96.06	0.2923	96.06	0.1673	96.06	0.015	96.06	0.1732	96.06	0.116	96.06	0.1624	96.06	0.0926
96.16	17548	96.16	16244	96.16	12743	96.16	0.8788	96.16	0.9818	96.16	0.6547	96.16	0.5336	96.16	0.4305	96.16	0.4711	96.16	0.2616	96.16	0.4457	96.16	0.2938	96.16	0.1805	96.16	0.0262	96.16	0.1747	96.16	0.1175	96.16	0.1639	96.16	0.0941
96.26	1743	96.26	16244	96.26	12743	96.26	0.8788	96.26	0.9779	96.26	0.6547	96.26	0.5355	96.26	0.4305	96.26	0.4711	96.26	0.2674	96.26	0.4457	96.26	0.2938	96.26	0.1805	96.26	0.0262	96.26	0.1747	96.26	0.1175	96.26	0.1639	96.26	0.0941
96.36	17425	96.36	16141	96.36	1262	96.36	0.8724	96.36	0.9774	96.36	0.6541	96.36	0.533	96.36	0.43	96.36	0.4705	96.36	0.2708	96.36	0.4451	96.36	0.2933	96.36	0.18	96.36	0.0257	96.36	0.1683	96.36	0.117	96.36	0.1634	96.36	0.0936
96.46	17421	96.46	16069	96.46	12617	96.46	0.8681	96.46	0.977	96.46	0.6538	96.46	0.5288	96.46	0.4355	96.46	0.4702	96.46	0.2646	96.46	0.435	96.46	0.2929	96.46	0.1796	96.46	0.0253	96.46	0.164	96.46	0.1167	96.46	0.1572	96.46	0.0932
96.56	17425	96.56	16024	96.56	1262	96.56	0.8685	96.56	0.9774	96.56	0.6541	96.56	0.5291	96.56	0.4495	96.56	0.4608	96.56	0.2669	96.56	0.4354	96.56	0.2933	96.56	0.18	96.56	0.0257	96.56	0.1644	96.56	0.117	96.56	0.1536	96.56	0.0936
96.66	17425	96.66	15926	96.66	1262	96.66	0.8685	96.66	0.9774	96.66	0.6541	96.66	0.5291	96.66	0.4398	96.66	0.4608	96.66	0.2552	96.66	0.4354	96.66	0.2933	96.66	0.1741	96.66	0.0189	96.66	0.1644	96.66	0.117	96.66	0.1536	96.66	0.0936
96.76	17341	96.76	16008	96.76	12634	96.76	0.8698	96.76	0.9787	96.76	0.6555	96.76	0.5305	96.76	0.4352	96.76	0.466	96.76	0.2526	96.76	0.425	96.76	0.2946	96.76	0.1716	96.76	0.0153	96.76	0.1657	96.76	0.1183	96.76	0.155	96.76	0.0949
96.86	17306	96.86	1608	96.86	1256	96.86	0.8722	96.86	0.9811	96.86	0.6578	96.86	0.5328	96.86	0.4337	96.86	0.4645	96.86	0.255	96.86	0.4274	96.86	0.297	96.86	0.174	96.86	0.0177	96.86	0.1681	96.86	0.1207	96.86	0.1574	96.86	0.0973
96.96	17267	96.96	15983	96.96	1256	96.96	0.8722	96.96	0.9811	96.96	0.6578	96.96	0.5328	96.96	0.4337	96.96	0.4645	96.96	0.255	96.96	0.4274	96.96	0.297	96.96	0.1798	96.96	0.0177	96.96	0.1681	96.96	0.1207	96.96	0.1574	96.96	0.0973
97.06	17317	97.06	15974	97.06	12551	97.06	0.8713	97.06	0.9802	97.06	0.657	97.06	0.532	97.06	0.4328	97.06	0.4636	97.06	0.2541	97.06	0.4265	97.06	0.2961	97.06	0.177	97.06	0.0237	97.06	0.1672	97.06	0.1199	97.06	0.1565	97.06	0.0964
97.16	17308	97.16	15985	97.16	12562	97.16	0.8724	97.16	0.9813	97.16	0.658	97.16	0.533	97.16	0.4339	97.16	0.4647	97.16	0.2552	97.16	0.4276	97.16	0.2972	97.16	0.1741	97.16	0.0394	97.16	0.1624	97.16	0.1209	97.16	0.1575	97.16	0.0975
97.26	17219	97.26	15974	97.26	12551	97.26	0.8616	97.26	0.9802	97.26	0.657	97.26	0.532	97.26	0.4328	97.26	0.4636	97.26	0.2541	97.26	0.4265	97.26	0.2961	97.26	0.1731	97.26	0.0383	97.26	0.1633	97.26	0.1199	97.26	0.1565	97.26	0.0964
97.36	17249	97.36	15867	97.36	12542	97.36	0.8607	97.36	0.9793	97.36	0.6561	97.36	0.5311	97.36	0.432	97.36	0.4529	97.36	0.2532	97.36	0.4256	97.36	0.2952	97.36	0.1722	97.36	0.0374	97.36	0.1605	97.36	0.119	97.36	0.1556	97.36	0.0955
97.46	17261	97.46	15879	97.46	12554	97.46	0.8618	97.46	0.9805	97.46	0.6572	97.46	0.5322	97.46	0.4331	97.46	0.4639	97.46	0.2603	97.46	0.4268	97.46	0.2905	97.46	0.1733	97.46	0.0386	97.46	0.1577	97.46	0.1201	97.46	0.1528	97.46	0.0967
97.56	17187	97.56	15903	97.56	1248	97.56	0.8584	97.56	0.9711	97.56	0.6528	97.56	0.5346	97.56	0.4355	97.56	0.4663	97.56	0.2666	97.56	0.4292	97.56	0.289	97.56	0.1757	97.56	0.041	97.56	0.1699	97.56	0.1225	97.56	0.1591	97.56	0.0991
97.66	17196	97.66	15912	97.66	12489	97.66	0.8553	97.66	0.972	97.66	0.6488	97.66	0.5355	97.66	0.4364	97.66	0.4672	97.66	0.2616	97.66	0.43	97.66	0.2899	97.66	0.1766	97.66	0.0419	97.66	0.1708	97.66	0.1234	97.66	0.16	97.66	0.1
97.76	17181	97.76	15897	97.76	12474	97.76	0.8538	97.76	0.9705	97.76	0.6473	97.76	0.534	97.76	0.4388	97.76	0.4656	97.76	0.2562	97.76	0.4285	97.76	0.2884	97.76	0.1751	97.76	0.0501	97.76	0.1693	97.76	0.1219	97.76	0.1585	97.76	0.1053
97.86	17189	97.86	15807	97.86	12482	97.86	0.8546	97.86	0.983	97.86	0.6481	97.86	0.5348	97.86	0.4415	97.86	0.4664	97.86	0.257	97.86	0.4293	97.86	0.2892	97.86	0.1759	97.86	0.0509	97.86	0.1701	97.86	0.111	97.86	0.1593	97.86	0.1041
97.96	17107	97.96	15823	97.96	12498	97.96	0.8562	97.96	0.9729	97.96	0.6497	97.96	0.5364	97.96	0.4373	97.96	0.468	97.96	0.2586	97.96	0.4153	97.96	0.2908	97.96	0.1834	97.96	0.0457	97.96	0.1717	97.96	0.1126	97.96	0.1551	97.96	0.096
98.06	17091	98.06	15807	98.06	12482	98.06	0.8605	98.06	0.9713	98.06	0.6481	98.06	0.5348	98.06	0.4357	98.06	0.4596	98.06	0.257	98.06	0.4098	98.06	0.2892	98.06	0.1857	98.06	0.0392	98.06	0.1701	98.06	0.1227	98.06	0.1554	98.06	0.111
98.16	17072	98.16	15788	98.16	12462	98.16	0.8566	98.16	0.9635	98.16	0.6461	98.16	0.527	98.16	0.4435	98.16	0.4528	98.16	0.255	98.16	0.4137	98.16	0.2872	98.16	0.1837	98.16	0.0372	98.16	0.1681	98.16	0.1207	98.16	0.1574	98.16	0.109
98.26	17013	98.26	15788	98.26	12462	98.26	0.8527	98.26	0.9596	98.26	0.6461	98.26	0.5231	98.26	0.4376	98.26	0.4528	98.26	0.255	98.26	0.4176	98.26	0.2872	98.26	0.1837	98.26	0.0372	98.26	0.1613	98.26	0.1207	98.26	0.1574	98.26	0.109
98.36	16888	98.36	15682	98.36	12376	98.36	0.8538	98.36	0.9608	98.36	0.657	98.36	0.534	98.36	0.4407	98.36	0.4539	98.36	0.2562	98.36	0.4188	98.36	0.2884	98.36	0.1849	98.36	0.0384	98.36	0.1575	98.36	0.116	98.36	0.1585	98.36	0.1102
98.46	16892	98.46	15686	98.46	12381	98.46	0.8543	98.46	0.9612	98.46	0.6516	98.46	0.5344	98.46	0.4392	98.46	0.4544	98.46	0.2566	98.46	0.4192	98.46	0.2888	98.46	0.1853	98.46	0.0486	98.46	0.158	98.46	0.1126	98.46	0.1531	98.46	0.1106
98.56	16896	98.56	1569	98.56	12384	98.56	0.8546	98.56	0.9616	98.56	0.6383	98.56	0.525	98.56	0.4415	98.56	0.4547	98.56	0.257	98.56	0.4137	98.56	0.2892	98.56	0.1857	98.56	0.049	98.56	0.1583	98.56	0.1129	98.56	0.1495	98.56	0.111
98.66	16883	98.66	15677	98.66	12372	98.66	0.8436	98.66	0.9603	98.66	0.6371	98.66	0.5277	98.66	0.4442	98.66	0.4535	98.66	0.2499	98.66	0.4144	98.66	0.288	98.66	0.1786	98.66	0.0477	98.66	0.1571	98.66	0.1117	98.66	0.1483	98.66	0.1097
98.76	16914	98.76	15709	98.76	12403	98.76	0.8467	98.76	0.9634	98.76	0.6402	98.76	0.5269	98.76	0.4473	98.76	0.4566	98.76	0.2491	98.76	0.4214	98.76	0.2911	98.76	0.1778	98.76	0.0508	98.76	0.1543	98.76	0.1148	98.76	0.1514	98.76	0.1128
98.86	16827	98.86	15719	98.86	12413	98.86	0.8478	98.86	0.9645	98.86	0.6412	98.86	0.528	98.86	0.4386	98.86	0.4577	98.86	0.2501	98.86	0.4127	98.86	0.2863	98.86	0.1788	98.86	0.046	98.86	0.1515	98.86	0.1159	98.86	0.1525	98.86	0.1139
98.96	16844	98.96	15637	98.96	12429	98.96	0.8494	98.96	0.9661	98.96	0.6428	98.96	0.5296	98.96	0.4402	98.96	0.4593	98.96	0.2517	98.96	0.4143	98.96	0.284	98.96	0.1804	98.96	0.0437	98.96	0.1531	98.96	0.1175	98.96	0.1599	98.96	0.1155
99.06	1685	99.06	15575	99.06	12436	99.06	0.85	99.06	0.9667	99.06	0.6435	99.06	0.5302	99.06	0.4408	99.06	0.4599	99.06	0.2524	99.06	0.4149	99.06	0.2846	99.06	0.1811	99.06	0.0385	99.06	0.1537	99.06	0.1181	99.06	0.1586	99.06	0.1161
99.16	1683	99.16	15507	99.16	12416	99.16	0.8481	99.16	0.955	99.16	0.6415	99.16	0.5185	99.16	0.4389	99.16	0.4579	99.16	0.2504	99.16	0.4071	99.16	0.2826	99.16	0.1791	99.16	0.0326	99.16	0.1518	99.16	0.1161	99.16	0.1625	99.16	0.1142
99.26	16775	99.26	15511	99.26	1242	99.26	0.8484	99.26	0.9495	99.26	0.6419	99.26	0.512	99.26	0.4392	99.26	0.4583	99.26	0.241	99.26	0.4094	99.26	0.2927	99.26	0.1795	99.26	0.0388	99.26	0.1521	99.26	0.1262	99.26	0.1629	99.26	0.1243
99.36	16736	99.36	15511	99.36	12322	99.36	0.8484	99.36	0.9456	99.36	0.6419	99.36	0.5071	99.36	0.4392	99.36	0.4583	99.36	0.241	99.36	0.4075	99.36	0.2869	99.36	0.1795	99.36	0.0427	99.36	0.1521	99.36	0.1204	99.36	0.1531	99.36	0.1243
99.46	16658	99.46	1553	99.46	12342	99.46	0.8504	99.46	0.9475	99.46	0.6438	99.46	0.5159	99.46	0.4412	99.46	0.4602	99.46	0.2429	99.46	0.4114	99.46	0.2752	99.46	0.1912	99.46	0.0447	99.46	0.1541	99.46	0.1184	99.46	0.1551	99.46	0.1165
99.56	16756	99.56	1553	99.56	12342	99.56	0.8504	99.56	0.9475	99.56	0.6438	99.56	0.5139	99.56	0.4353	99.56	0.4602	99.56	0.2429	99.56	0.4153	99.56	0.2752	99.56	0.1853	99.56	0.0486	99.56	0.1541	99.56	0.1087	99.56	0.1551	99.56	0.1165
99.66	16651	99.66	15425	99.66	12334	99.66	0.8497	99.66	0.9468	99.66	0.6333	99.66	0.5152	99.66	0.4307	99.66	0.4595	99.66	0.2422	99.66	0.4146	99.66	0.2745	99.66	0.1807	99.66	0.044	99.66	0.1534	99.66	0.1177	99.66	0.1641	99.66	0.1158
99.76	16662	99.76	15436	99.76	12247	99.76	0.8507	99.76	0.9479	99.76	0.6344	99.76	0.5211	99.76	0.4318	99.76	0.4606	99.76	0.2492	99.76	0.4059	99.76	0.2755	99.76	0.1818	99.76	0.0451	99.76	0.1544	99.76	0.1188	99.76	0.1652	99.76	0.1168
99.86	16686	99.86	15461	99.86	12331	99.86	0.8434	99.86	0.9504	99.86	0.6369	99.86	0.5236	99.86	0.4343	99.86	0.4631	99.86	0.2555	99.86	0.4084	99.86	0.278	99.86	0.1843	99.86	0.0475	99.86	0.1569	99.86	0.1213	99.86	0.1735	99.86	0.1222
99.96	16562	99.96	15522	99.96	12363	99.96	0.8427	99.96	0.9497	99.96	0.6362	99.96	0.5229	99.96	0.4335	99.96	0.4624	99.96	0.2587	99.96	0.4077	99.96	0.2773	99.96	0.1835	99.96	0.0468	99.96	0.1562	99.96	0.1206	99.96	0.1669	99.96	0.1167
100.06	16564	100.06	15573	100.06	12306	100.06	0.8429	100.06	0.9498	100.06	0.6364	100.06	0.5162	100.06	0.4337	100.06	0.4625	100.06	0.2452	100.06	0.402	100.06	0.2775	100.06	0.1837	100.06	0.047	100.06	0.1564	100.06	0.1207	100.06	0.1671	100.06	0.1168
100.16	16564	100.16	15573	100.16	12267	100.16	0.8429	100.16	0.9498	100.16	0.6364	100.16	0.5114	100.16	0.4337	100.16	0.4625	100.16	0.2452	100.16	0.4039	100.16	0.2775	100.16	0.1837	100.16	0.0587	100.16	0.1564	100.16	0.1207	100.16	0.1671	100.16	0.1168
100.26	16582	100.26	1559	100.26	12285	100.26	0.8447	100.26	0.9418	100.26	0.6381	100.26	0.5131	100.26	0.4355	100.26	0.4643	100.26	0.247	100.26	0.3999	100.26	0.2793	100.26	0.1855	100.26	0.0546	100.26	0.1582	100.26	0.1225	100.26	0.163	100.26	0.1186
100.36	16575	100.36	15583	100.36	12278	100.36	0.844	100.36	0.9411	100.36	0.6374	100.36	0.5124	100.36	0.425	100.36	0.4636	100.36	0.2522	100.36	0.3991	100.36	0.2785	100.36	0.1848	100.36	0.05	100.36	0.1574	100.36	0.1159	100.36	0.1584	100.36	0.1179
100.46	16569	100.46	15578	100.46	12272	100.46	0.8376	100.46	0.9406	100.46	0.6369	100.46	0.5119	100.46	0.4245	100.46	0.4631	100.46	0.2555	100.46	0.3986	100.46	0.2878	100.46	0.1843	100.46	0.0554	100.46	0.1569	100.46	0.1115	100.46	0.1579	100.46	0.1174
100.56	16567	100.56	15576	100.56	1227	100.56	0.8335	100.56	0.9404	100.56	0.627	100.56	0.5117	100.56	0.4341	100.56	0.4629	100.56	0.2554	100.56	0.3984	100.56	0.2876	100.56	0.1841	100.56	0.0591	100.56	0.1509	100.56	0.1113	100.56	0.1577	100.56	0.1074
100.66	16467	100.66	15476	100.66	1217	100.66	0.8332	100.66	0.9304	100.66	0.6267	100.66	0.5115	100.66	0.4338	100.66	0.4626	100.66	0.2551	100.66	0.3982	100.66	0.2776	100.66	0.1838	100.66	0.0588	100.66	0.1467	100.66	0.1111	100.66	0.1574	100.66	0.1169
100.76	16488	100.76	15429	100.76	12191	100.76	0.8354	100.76	0.9325	100.76	0.6386	100.76	0.5038	100.76	0.4359	100.76	0.4589	100.76	0.2572	100.76	0.4003	100.76	0.2797	100.76	0.1859	100.76	0.0609	100.76	0.1488	100.76	0.123	100.76	0.1498	100.76	0.1191
100.86	16491	100.86	15383	100.86	12194	100.86	0.8317	100.86	0.9328	100.86	0.6388	100.86	0.5041	100.86	0.4304	100.86	0.4553	100.86	0.2575	100.86	0.4006	100.86	0.28	100.86	0.1862	100.86	0.0612	100.86	0.1491	100.86	0.1232	100.86	0.1501	100.86	0.1193
100.96	16504	100.96	15396	100.96	12208	100.96	0.8311	100.96	0.9341	100.96	0.6402	100.96	0.5054	100.96	0.4278	100.96	0.4566	100.96	0.253	100.96	0.4019	100.96	0.2813	100.96	0.1817	100.96	0.0625	100.96	0.1504	100.96	0.1246	100.96	0.1514	100.96	0.1206
101.06	16423	101.06	15412	101.06	12224	101.06	0.8288	101.06	0.9357	101.06	0.6418	101.06	0.507	101.06	0.4294	101.06	0.4582	101.06	0.2507	101.06	0.4035	101.06	0.2829	101.06	0.1794	101.06	0.0641	101.06	0.152	101.06	0.1262	101.06	0.153	101.06	0.1222
101.16	16447	101.16	15437	101.16	12248	101.16	0.8313	101.16	0.9382	101.16	0.6443	101.16	0.5095	101.16	0.4319	101.16	0.4607	101.16	0.2532	101.16	0.406	101.16	0.2854	101.16	0.1819	101.16	0.0666	101.16	0.1643	101.16	0.1228	101.16	0.1555	101.16	0.1247
101.26	16444	101.26	15433	101.26	12186	101.26	0.8309	101.26	0.9379	101.26	0.6341	101.26	0.5091	101.26	0.4315	101.26	0.4603	101.26	0.2528	101.26	0.4056	101.26	0.285	101.26	0.1815	101.26	0.0663	101.26	0.1639	101.26	0.1185	101.26	0.1551	101.26	0.1185
101.36	1644	101.36	15429	101.36	12045	101.36	0.8344	101.36	0.9374	101.36	0.6337	101.36	0.5087	101.36	0.4252	101.36	0.4599	101.36	0.2524	101.36	0.4052	101.36	0.2846	101.36	0.1811	101.36	0.0658	101.36	0.1635	101.36	0.1181	101.36	0.1547	101.36	0.1142
101.46	16452	101.46	15441	101.46	12057	101.46	0.822	101.46	0.923	101.46	0.6349	101.46	0.5099	101.46	0.4225	101.46	0.4611	101.46	0.2536	101.46	0.4064	101.46	0.2858	101.46	0.1823	101.46	0.0671	101.46	0.1647	101.46	0.1193	101.46	0.1559	101.46	0.1154
101.56	16471	101.56	15402	101.56	12077	101.56	0.8337	101.56	0.9211	101.56	0.6369	101.56	0.5119	101.56	0.4245	101.56	0.4631	101.56	0.2555	101.56	0.3986	101.56	0.2878	101.56	0.1843	101.56	0.069	101.56	0.1667	101.56	0.1213	101.56	0.1579	101.56	0.1174
101.66	16386	101.66	15278	101.66	11992	101.66	0.8349	101.66	0.9223	101.66	0.6323	101.66	0.5131	101.66	0.4355	101.66	0.4643	101.66	0.2568	101.66	0.3999	101.66	0.289	101.66	0.1855	101.66	0.0703	101.66	0.1679	101.66	0.1225	101.66	0.1591	101.66	0.1186
101.76	16382	101.76	15273	101.76	11987	101.76	0.8345	101.76	0.9219	101.76	0.6338	101.76	0.5127	101.76	0.4351	101.76	0.4639	101.76	0.2563	101.76	0.3994	101.76	0.2983	101.76	0.1851	101.76	0.0698	101.76	0.1675	101.76	0.1221	101.76	0.1587	101.76	0.1182
101.86	16391	101.86	15224	101.86	11996	101.86	0.8256	101.86	0.9228	101.86	0.6386	101.86	0.5136	101.86	0.4359	101.86	0.4648	101.86	0.2572	101.86	0.4003	101.86	0.2992	101.86	0.1859	101.86	0.0707	101.86	0.1684	101.86	0.123	101.86	0.1596	101.86	0.1191
101.96	16396	101.96	1519	101.96	12002	101.96	0.8261	101.96	0.9135	101.96	0.6333	101.96	0.5141	101.96	0.4365	101.96	0.4711	101.96	0.2578	101.96	0.4008	101.96	0.2939	101.96	0.1865	101.96	0.0712	101.96	0.1689	101.96	0.1235	101.96	0.1601	101.96	0.1196
102.06	16401	102.06	15194	102.06	12006	102.06	0.8266	102.06	0.914	102.06	0.6298	102.06	0.5146	102.06	0.4369	102.06	0.4755	102.06	0.2582	102.06	0.4013	102.06	0.2904	102.06	0.183	102.06	0.0658	102.06	0.1693	102.06	0.1239	102.06	0.1606	102.06	0.12
102.16	16392	102.16	15186	102.16	11997	102.16	0.8257	102.16	0.9131	102.16	0.6289	102.16	0.5078	102.16	0.436	102.16	0.4746	102.16	0.2573	102.16	0.4004	102.16	0.2896	102.16	0.186	102.16	0.061	102.16	0.1685	102.16	0.123	102.16	0.1597	102.16	0.1191
102.26	16329	102.26	15093	102.26	12002	102.26	0.8262	102.26	0.9136	102.26	0.6294	102.26	0.5103	102.26	0.4366	102.26	0.4693	102.26	0.2579	102.26	0.4009	102.26	0.2901	102.26	0.1866	102.26	0.0498	102.26	0.169	102.26	0.1236	102.26	0.1602	102.26	0.1138
102.36	16248	102.36	15091	102.36	1.2	102.36	0.8259	102.36	0.9134	102.36	0.6292	102.36	0.5042	102.36	0.4304	102.36	0.471	102.36	0.2517	102.36	0.4007	102.36	0.2996	102.36	0.1863	102.36	0.0613	102.36	0.1687	102.36	0.1165	102.36	0.1599	102.36	0.1096
102.46	16281	102.46	15075	102.46	11985	102.46	0.8244	102.46	0.9118	102.46	0.6277	102.46	0.4968	102.46	0.4153	102.46	0.4734	102.46	0.2522	102.46	0.3991	102.46	0.2912	102.46	0.1848	102.46	0.0481	102.46	0.1672	102.46	0.1101	102.46	0.1584	102.46	0.1081
102.56	16264	102.56	15058	102.56	1185	102.56	0.8227	102.56	0.914	102.56	0.62	102.56	0.5067	102.56	0.4135	102.56	0.4657	102.56	0.2543	102.56	0.3974	102.56	0.2846	102.56	0.183	102.56	0.0522	102.56	0.1654	102.56	0.1083	102.56	0.1567	102.56	0.1064
102.66	16281	102.66	15017	102.66	11867	102.66	0.8244	102.66	0.9021	102.66	0.6179	102.66	0.5027	102.66	0.4094	102.66	0.4636	102.66	0.2561	102.66	0.3991	102.66	0.2864	102.66	0.1848	102.66	0.052	102.66	0.1672	102.66	0.1101	102.66	0.1584	102.66	0.1081
102.76	16296	102.76	14992	102.76	11882	102.76	0.8259	102.76	0.9094	102.76	0.6291	102.76	0.508	102.76	0.4069	102.76	0.465	102.76	0.2575	102.76	0.4006	102.76	0.2878	102.76	0.1862	102.76	0.0495	102.76	0.1686	102.76	0.1115	102.76	0.1598	102.76	0.1096
102.86	1628	102.86	14976	102.86	11866	102.86	0.8243	102.86	0.9117	102.86	0.6275	102.86	0.5025	102.86	0.4053	102.86	0.4634	102.86	0.2559	102.86	0.399	102.86	0.2803	102.86	0.1846	102.86	0.0479	102.86	0.167	102.86	0.1099	102.86	0.1582	102.86	0.108
102.96	1629	102.96	14987	102.96	11876	102.96	0.8253	102.96	0.9127	102.96	0.6286	102.96	0.5036	102.96	0.4161	102.96	0.4645	102.96	0.257	102.96	0.4	102.96	0.2775	102.96	0.1857	102.96	0.049	102.96	0.1681	102.96	0.111	102.96	0.1593	102.96	0.109
103.06	1629	103.06	14987	103.06	11876	103.06	0.8253	103.06	0.9069	103.06	0.6286	103.06	0.5036	103.06	0.4064	103.06	0.4645	103.06	0.257	103.06	0.4	103.06	0.2775	103.06	0.1857	103.06	0.049	103.06	0.1681	103.06	0.111	103.06	0.1593	103.06	0.109
103.16	16281	103.16	14978	103.16	11926	103.16	0.8244	103.16	0.9021	103.16	0.6179	103.16	0.5027	103.16	0.4153	103.16	0.4636	103.16	0.2561	103.16	0.3991	103.16	0.2766	103.16	0.1848	103.16	0.0481	103.16	0.1574	103.16	0.1101	103.16	0.1584	103.16	0.1081
103.26	16189	103.26	14886	103.26	1197	103.26	0.825	103.26	0.9026	103.26	0.6126	103.26	0.5032	103.26	0.4158	103.26	0.4641	103.26	0.2566	103.26	0.4055	103.26	0.2771	103.26	0.1853	103.26	0.0486	103.26	0.1677	103.26	0.1106	103.26	0.159	103.26	0.1087
103.36	16123	103.36	14888	103.36	11875	103.36	0.8155	103.36	0.8931	103.36	0.6148	103.36	0.5035	103.36	0.4161	103.36	0.4644	103.36	0.2569	103.36	0.4097	103.36	0.2774	103.36	0.1856	103.36	0.0391	103.36	0.168	103.36	0.0953	103.36	0.1592	103.36	0.1089
103.46	16074	103.46	14887	103.46	11875	103.46	0.8154	103.46	0.893	103.46	0.6127	103.46	0.4936	103.46	0.416	103.46	0.4643	103.46	0.2568	103.46	0.3999	103.46	0.2773	103.46	0.1855	103.46	0.039	103.46	0.1679	103.46	0.0913	103.46	0.1591	103.46	0.1088
103.56	16074	103.56	14887	103.56	11875	103.56	0.8154	103.56	0.893	103.56	0.6088	103.56	0.4936	103.56	0.416	103.56	0.4643	103.56	0.2568	103.56	0.3999	103.56	0.2773	103.56	0.1855	103.56	0.039	103.56	0.1679	103.56	0.0913	103.56	0.1591	103.56	0.103
103.66	16068	103.66	14882	103.66	11869	103.66	0.8149	103.66	0.8925	103.66	0.6142	103.66	0.4931	103.66	0.4154	103.66	0.4638	103.66	0.2563	103.66	0.3993	103.66	0.2768	103.66	0.185	103.66	0.0385	103.66	0.1635	103.66	0.0907	103.66	0.1684	103.66	0.0985
103.76	16082	103.76	14798	103.76	11883	103.76	0.8162	103.76	0.8938	103.76	0.6135	103.76	0.4944	103.76	0.4168	103.76	0.4651	103.76	0.2576	103.76	0.4007	103.76	0.2781	103.76	0.1863	103.76	0.0398	103.76	0.1785	103.76	0.0921	103.76	0.1697	103.76	0.0999
103.86	15995	103.86	14808	103.86	11893	103.86	0.8104	103.86	0.8949	103.86	0.6166	103.86	0.4955	103.86	0.4178	103.86	0.4662	103.86	0.2489	103.86	0.4017	103.86	0.2792	103.86	0.1874	103.86	0.0409	103.86	0.1796	103.86	0.0931	103.86	0.1708	103.86	0.1009
103.96	1.6	103.96	14814	103.96	11801	103.96	0.8061	103.96	0.8954	103.96	0.6151	103.96	0.496	103.96	0.4125	103.96	0.4667	103.96	0.2494	103.96	0.4023	103.96	0.2895	103.96	0.1879	103.96	0.0414	103.96	0.1801	103.96	0.0937	103.96	0.1713	103.96	0.1015
104.06	16115	104.06	14772	104.06	11818	104.06	0.8077	104.06	0.8971	104.06	0.6129	104.06	0.4977	104.06	0.4201	104.06	0.4684	104.06	0.2511	104.06	0.3942	104.06	0.2911	104.06	0.1896	104.06	0.0431	104.06	0.1818	104.06	0.0953	104.06	0.173	104.06	0.1032
104.16	16001	104.16	14717	104.16	11802	104.16	0.8062	104.16	0.8955	104.16	0.6113	104.16	0.4961	104.16	0.4087	104.16	0.4668	104.16	0.2495	104.16	0.3926	104.16	0.2896	104.16	0.188	104.16	0.0474	104.16	0.1802	104.16	0.0938	104.16	0.1714	104.16	0.1016
104.26	15992	104.26	14708	104.26	11793	104.26	0.8053	104.26	0.8849	104.26	0.6104	104.26	0.4952	104.26	0.4078	104.26	0.4561	104.26	0.2486	104.26	0.3917	104.26	0.2887	104.26	0.1871	104.26	0.0504	104.26	0.1695	104.26	0.0929	104.26	0.1646	104.26	0.1007
104.36	16004	104.36	1472	104.36	11708	104.36	0.8065	104.36	0.892	104.36	0.6117	104.36	0.4964	104.36	0.409	104.36	0.4672	104.36	0.2499	104.36	0.3929	104.36	0.284	104.36	0.1883	104.36	0.0516	104.36	0.1708	104.36	0.0941	104.36	0.1678	104.36	0.1019
104.46	16024	104.46	14642	104.46	11727	104.46	0.8085	104.46	0.8978	104.46	0.6136	104.46	0.4984	104.46	0.411	104.46	0.4593	104.46	0.2518	104.46	0.3949	104.46	0.2821	104.46	0.1903	104.46	0.0536	104.46	0.1727	104.46	0.0961	104.46	0.1737	104.46	0.1039
104.56	16013	104.56	14632	104.56	11717	104.56	0.8074	104.56	0.8909	104.56	0.6126	104.56	0.4973	104.56	0.4099	104.56	0.468	104.56	0.2508	104.56	0.3938	104.56	0.281	104.56	0.1892	104.56	0.0525	104.56	0.1717	104.56	0.095	104.56	0.1726	104.56	0.1028
104.66	16017	104.66	14635	104.66	1172	104.66	0.8077	104.66	0.8873	104.66	0.6129	104.66	0.4977	104.66	0.4161	104.66	0.4684	104.66	0.2511	104.66	0.3942	104.66	0.2814	104.66	0.1896	104.66	0.0529	104.66	0.172	104.66	0.0953	104.66	0.173	104.66	0.1032
104.76	16002	104.76	1462	104.76	11705	104.76	0.8062	104.76	0.8858	104.76	0.6114	104.76	0.4962	104.76	0.4185	104.76	0.4669	104.76	0.2496	104.76	0.3829	104.76	0.2799	104.76	0.1881	104.76	0.0514	104.76	0.1705	104.76	0.0938	104.76	0.1715	104.76	0.1017
104.86	15993	104.86	14611	104.86	11696	104.86	0.8054	104.86	0.8849	104.86	0.6105	104.86	0.4953	104.86	0.4177	104.86	0.466	104.86	0.2487	104.86	0.382	104.86	0.279	104.86	0.1872	104.86	0.0505	104.86	0.1696	104.86	0.093	104.86	0.1706	104.86	0.1008
104.96	15928	104.96	14644	104.96	11631	104.96	0.8086	104.96	0.8765	104.96	0.6138	104.96	0.4986	104.96	0.4151	104.96	0.4693	104.96	0.252	104.96	0.3853	104.96	0.2823	104.96	0.1905	104.96	0.0538	104.96	0.1788	104.96	0.0962	104.96	0.1739	104.96	0.0982
105.06	15917	105.06	14632	105.06	1162	105.06	0.8075	105.06	0.8754	105.06	0.6127	105.06	0.4974	105.06	0.4159	105.06	0.4681	105.06	0.2508	105.06	0.3841	105.06	0.2811	105.06	0.1952	105.06	0.0428	105.06	0.1913	105.06	0.0951	105.06	0.1727	105.06	0.099
105.16	15915	105.16	14689	105.16	11618	105.16	0.8073	105.16	0.8752	105.16	0.6125	105.16	0.4933	105.16	0.4196	105.16	0.468	105.16	0.2507	105.16	0.384	105.16	0.2751	105.16	0.193	105.16	0.0524	105.16	0.1911	105.16	0.089	105.16	0.1725	105.16	0.0969
105.26	15925	105.26	14562	105.26	11628	105.26	0.8083	105.26	0.8762	105.26	0.6135	105.26	0.508	105.26	0.4206	105.26	0.4689	105.26	0.2516	105.26	0.3849	105.26	0.278	105.26	0.1784	105.26	0.0436	105.26	0.1921	105.26	0.0861	105.26	0.1735	105.26	0.0998
105.36	15991	105.36	14522	105.36	11567	105.36	0.8081	105.36	0.8818	105.36	0.6133	105.36	0.498	105.36	0.4204	105.36	0.4688	105.36	0.2515	105.36	0.3848	105.36	0.2759	105.36	0.1782	105.36	0.0435	105.36	0.186	105.36	0.0859	105.36	0.1733	105.36	0.1035
105.46	16028	105.46	14509	105.46	11516	105.46	0.8069	105.46	0.8786	105.46	0.612	105.46	0.5066	105.46	0.4133	105.46	0.4675	105.46	0.2502	105.46	0.3718	105.46	0.2707	105.46	0.177	105.46	0.0422	105.46	0.1809	105.46	0.0847	105.46	0.1721	105.46	0.0964
105.56	16037	105.56	14518	105.56	11583	105.56	0.8077	105.56	0.8815	105.56	0.6227	105.56	0.5075	105.56	0.4103	105.56	0.4684	105.56	0.2511	105.56	0.3727	105.56	0.2716	105.56	0.1837	105.56	0.0431	105.56	0.1818	105.56	0.0856	105.56	0.1788	105.56	0.0934
105.66	15846	105.66	14494	105.66	11501	105.66	0.8054	105.66	0.883	105.66	0.6203	105.66	0.4894	105.66	0.4079	105.66	0.466	105.66	0.2487	105.66	0.3703	105.66	0.2751	105.66	0.1852	105.66	0.0407	105.66	0.1794	105.66	0.0832	105.66	0.1745	105.66	0.091
105.76	15871	105.76	14498	105.76	11505	105.76	0.8058	105.76	0.8834	105.76	0.6207	105.76	0.486	105.76	0.4083	105.76	0.4664	105.76	0.2492	105.76	0.3707	105.76	0.2736	105.76	0.1857	105.76	0.0411	105.76	0.1798	105.76	0.0836	105.76	0.171	105.76	0.0914
105.86	15937	105.86	14516	105.86	11523	105.86	0.8076	105.86	0.8852	105.86	0.6225	105.86	0.4877	105.86	0.4101	105.86	0.4682	105.86	0.2509	105.86	0.3842	105.86	0.2812	105.86	0.1875	105.86	0.0429	105.86	0.1816	105.86	0.0854	105.86	0.1787	105.86	0.0932
105.96	15932	105.96	14511	105.96	11518	105.96	0.7953	105.96	0.8749	105.96	0.6122	105.96	0.4872	105.96	0.4096	105.96	0.4677	105.96	0.2406	105.96	0.3837	105.96	0.2807	105.96	0.1869	105.96	0.0424	105.96	0.1811	105.96	0.0849	105.96	0.182	105.96	0.0985
106.06	15919	106.06	14401	106.06	11505	106.06	0.7941	106.06	0.8737	106.06	0.6051	106.06	0.4957	106.06	0.4181	106.06	0.4664	106.06	0.2394	106.06	0.3825	106.06	0.2794	106.06	0.1857	106.06	0.0411	106.06	0.1798	106.06	0.0836	106.06	0.1808	106.06	0.1012
106.16	15928	106.16	1441	106.16	11514	106.16	0.795	106.16	0.8746	106.16	0.6021	106.16	0.4966	106.16	0.4092	106.16	0.4673	106.16	0.2403	106.16	0.3833	106.16	0.2803	106.16	0.1768	106.16	0.0323	106.16	0.1807	106.16	0.0845	106.16	0.1817	106.16	0.1021
106.26	15918	106.26	14399	106.26	11503	106.26	0.7939	106.26	0.8735	106.26	0.601	106.26	0.4858	106.26	0.4179	106.26	0.4663	106.26	0.2451	106.26	0.3823	106.26	0.2793	106.26	0.1757	106.26	0.0312	106.26	0.1796	106.26	0.0737	106.26	0.1806	106.26	0.101
106.36	15921	106.36	14305	106.36	11409	106.36	0.7943	106.36	0.8738	106.36	0.617	106.36	0.5018	106.36	0.4241	106.36	0.4666	106.36	0.2493	106.36	0.3826	106.36	0.2796	106.36	0.1859	106.36	0.0374	106.36	0.18	106.36	0.074	106.36	0.181	106.36	0.1014
106.46	15816	106.46	14259	106.46	11422	106.46	0.7955	106.46	0.8751	106.46	0.6222	106.46	0.5069	106.46	0.4293	106.46	0.4679	106.46	0.2506	106.46	0.3839	106.46	0.2867	106.46	0.1773	106.46	0.0426	106.46	0.1812	106.46	0.0753	106.46	0.1822	106.46	0.1026
106.56	15813	106.56	14275	106.56	11477	106.56	0.802	106.56	0.8747	106.56	0.6218	106.56	0.4968	106.56	0.4192	106.56	0.4675	106.56	0.2502	106.56	0.3835	106.56	0.2903	106.56	0.177	106.56	0.0422	106.56	0.1809	106.56	0.0749	106.56	0.1819	106.56	0.1023
106.66	15807	106.66	1425	106.66	11511	106.66	0.8063	106.66	0.884	106.66	0.6213	106.66	0.4963	106.66	0.4186	106.66	0.467	106.66	0.2497	106.66	0.383	106.66	0.2897	106.66	0.1764	106.66	0.0358	106.66	0.1804	106.66	0.0803	106.66	0.1813	106.66	0.1017
106.76	15797	106.76	1.42	106.76	1.15	106.76	0.8053	106.76	0.8829	106.76	0.6143	106.76	0.4952	106.76	0.4176	106.76	0.4718	106.76	0.2486	106.76	0.3819	106.76	0.2828	106.76	0.1812	106.76	0.0309	106.76	0.1695	106.76	0.0831	106.76	0.1803	106.76	0.1007
106.86	15799	106.86	14261	106.86	11502	106.86	0.8054	106.86	0.8889	106.86	0.6106	106.86	0.5051	106.86	0.4177	106.86	0.4759	106.86	0.2488	106.86	0.3704	106.86	0.2849	106.86	0.1853	106.86	0.031	106.86	0.1697	106.86	0.0833	106.86	0.1873	106.86	0.0911
106.96	15783	106.96	14284	106.96	11388	106.96	0.8038	106.96	0.8756	106.96	0.5993	106.96	0.5036	106.96	0.422	106.96	0.4743	106.96	0.2472	106.96	0.3805	106.96	0.2872	106.96	0.1837	106.96	0.0294	106.96	0.1681	106.96	0.0817	106.96	0.1837	106.96	0.0895
107.06	15797	107.06	14298	107.06	11461	107.06	0.8111	107.06	0.879	107.06	0.6007	107.06	0.5118	107.06	0.4273	107.06	0.4757	107.06	0.2545	107.06	0.3878	107.06	0.2828	107.06	0.1851	107.06	0.0309	107.06	0.1695	107.06	0.0831	107.06	0.1969	107.06	0.0909
107.16	1579	107.16	14291	107.16	11493	107.16	0.8143	107.16	0.8822	107.16	0.6097	107.16	0.516	107.16	0.4266	107.16	0.475	107.16	0.2577	107.16	0.3793	107.16	0.284	107.16	0.1844	107.16	0.0301	107.16	0.1688	107.16	0.0824	107.16	0.1942	107.16	0.0902
107.26	15752	107.26	14156	107.26	11456	107.26	0.8008	107.26	0.8726	107.26	0.5962	107.26	0.5025	107.26	0.4131	107.26	0.4712	107.26	0.254	107.26	0.3697	107.26	0.2842	107.26	0.1807	107.26	0.0264	107.26	0.1651	107.26	0.0787	107.26	0.1924	107.26	0.0865
107.36	15747	107.36	1415	107.36	1145	107.36	0.8003	107.36	0.874	107.36	0.6055	107.36	0.5117	107.36	0.4126	107.36	0.4609	107.36	0.2534	107.36	0.3652	107.36	0.2837	107.36	0.1802	107.36	0.0259	107.36	0.1646	107.36	0.084	107.36	0.1968	107.36	0.0918
107.46	15656	107.46	14158	107.46	11457	107.46	0.801	107.46	0.8786	107.46	0.6062	107.46	0.5027	107.46	0.4192	107.46	0.4616	107.46	0.2541	107.46	0.3718	107.46	0.2844	107.46	0.1711	107.46	0.0266	107.46	0.1653	107.46	0.0827	107.46	0.1907	107.46	0.0964
107.56	15639	107.56	1414	107.56	1144	107.56	0.7992	107.56	0.8769	107.56	0.6005	107.56	0.5009	107.56	0.4213	107.56	0.4599	107.56	0.2524	107.56	0.3857	107.56	0.2826	107.56	0.1791	107.56	0.0307	107.56	0.1635	107.56	0.0771	107.56	0.1908	107.56	0.0946
107.66	15644	107.66	14204	107.66	11445	107.66	0.7998	107.66	0.8774	107.66	0.6049	107.66	0.5112	107.66	0.4121	107.66	0.4604	107.66	0.2529	107.66	0.3862	107.66	0.2832	107.66	0.1796	107.66	0.0351	107.66	0.164	107.66	0.0835	107.66	0.1962	107.66	0.0952
107.76	15648	107.76	14344	107.76	11448	107.76	0.8001	107.76	0.8778	107.76	0.6053	107.76	0.5115	107.76	0.4124	107.76	0.4608	107.76	0.2532	107.76	0.3865	107.76	0.2835	107.76	0.18	107.76	0.0355	107.76	0.1546	107.76	0.0877	107.76	0.1966	107.76	0.0955
107.86	15648	107.86	14246	107.86	11448	107.86	0.8001	107.86	0.8778	107.86	0.5994	107.86	0.5018	107.86	0.4183	107.86	0.4608	107.86	0.2493	107.86	0.3865	107.86	0.2835	107.86	0.18	107.86	0.0355	107.86	0.1546	107.86	0.0877	107.86	0.1966	107.86	0.0955
107.96	15642	107.96	14241	107.96	11443	107.96	0.7996	107.96	0.8772	107.96	0.595	107.96	0.5012	107.96	0.4217	107.96	0.4602	107.96	0.2527	107.96	0.386	107.96	0.283	107.96	0.1795	107.96	0.0349	107.96	0.1541	107.96	0.0755	107.96	0.1961	107.96	0.1009
108.06	15541	108.06	14237	108.06	1144	108.06	0.7992	108.06	0.8769	108.06	0.6005	108.06	0.5009	108.06	0.4213	108.06	0.4599	108.06	0.2524	108.06	0.3857	108.06	0.2826	108.06	0.185	108.06	0.0346	108.06	0.1596	108.06	0.0751	108.06	0.2055	108.06	0.0985
108.16	15527	108.16	14223	108.16	11425	108.16	0.7978	108.16	0.8754	108.16	0.603	108.16	0.4995	108.16	0.4199	108.16	0.4585	108.16	0.2509	108.16	0.3842	108.16	0.2871	108.16	0.1875	108.16	0.0332	108.16	0.1621	108.16	0.0737	108.16	0.2041	108.16	0.0991
108.26	1552	108.26	14275	108.26	11477	108.26	0.7971	108.26	0.8747	108.26	0.6023	108.26	0.5046	108.26	0.4192	108.26	0.4577	108.26	0.2502	108.26	0.3835	108.26	0.2844	108.26	0.1809	108.26	0.0324	108.26	0.1614	108.26	0.073	108.26	0.2033	108.26	0.1023
108.36	15509	108.36	14303	108.36	11505	108.36	0.7863	108.36	0.8737	108.36	0.6012	108.36	0.5075	108.36	0.424	108.36	0.4567	108.36	0.2492	108.36	0.3825	108.36	0.2853	108.36	0.1818	108.36	0.0372	108.36	0.1603	108.36	0.0719	108.36	0.1925	108.36	0.1012
108.46	15505	108.46	14299	108.46	11501	108.46	0.7858	108.46	0.8732	108.46	0.589	108.46	0.507	108.46	0.4274	108.46	0.4562	108.46	0.2487	108.46	0.382	108.46	0.2888	108.46	0.1852	108.46	0.0309	108.46	0.1598	108.46	0.0715	108.46	0.1921	108.46	0.1008
108.56	15394	108.56	14285	108.56	11487	108.56	0.7845	108.56	0.8778	108.56	0.5877	108.56	0.5115	108.56	0.4261	108.56	0.4549	108.56	0.2474	108.56	0.3807	108.56	0.2874	108.56	0.1839	108.56	0.0296	108.56	0.1683	108.56	0.0701	108.56	0.1907	108.56	0.0994
108.66	15397	108.66	14289	108.66	11374	108.66	0.7848	108.66	0.882	108.66	0.5939	108.66	0.5158	108.66	0.4264	108.66	0.4455	108.66	0.2575	108.66	0.381	108.66	0.278	108.66	0.1784	108.66	0.03	108.66	0.1686	108.66	0.0705	108.66	0.1911	108.66	0.1056
108.76	15422	108.76	14216	108.76	11399	108.76	0.7873	108.76	0.8747	108.76	0.6003	108.76	0.5183	108.76	0.4289	108.76	0.448	108.76	0.2502	108.76	0.3835	108.76	0.2805	108.76	0.1828	108.76	0.0324	108.76	0.1711	108.76	0.073	108.76	0.1936	108.76	0.112
108.86	15419	108.86	14213	108.86	11396	108.86	0.7871	108.86	0.8745	108.86	0.6001	108.86	0.5083	108.86	0.4287	108.86	0.4477	108.86	0.25	108.86	0.3833	108.86	0.2861	108.86	0.1865	108.86	0.0322	108.86	0.1777	108.86	0.0727	108.86	0.1933	108.86	0.1118
108.96	15321	108.96	14212	108.96	11395	108.96	0.787	108.96	0.8744	108.96	0.6	108.96	0.5082	108.96	0.4344	108.96	0.4476	108.96	0.2499	108.96	0.3832	108.96	0.2899	108.96	0.1864	108.96	0.0321	108.96	0.1825	108.96	0.0726	108.96	0.1932	108.96	0.1117
109.06	15309	109.06	1.42	109.06	11383	109.06	0.7857	109.06	0.8731	109.06	0.6046	109.06	0.5069	109.06	0.4312	109.06	0.4464	109.06	0.2545	109.06	0.3819	109.06	0.2887	109.06	0.1851	109.06	0.0377	109.06	0.1812	109.06	0.0714	109.06	0.192	109.06	0.1104
109.16	15312	109.16	14204	109.16	11386	109.16	0.7763	109.16	0.8735	109.16	0.603	109.16	0.5073	109.16	0.4335	109.16	0.4467	109.16	0.2529	109.16	0.3823	109.16	0.289	109.16	0.1855	109.16	0.0429	109.16	0.1816	109.16	0.0717	109.16	0.1923	109.16	0.1108
109.26	15292	109.26	14183	109.26	11268	109.26	0.784	109.26	0.8714	109.26	0.6029	109.26	0.5052	109.26	0.4256	109.26	0.4515	109.26	0.2469	109.26	0.3802	109.26	0.287	109.26	0.1776	109.26	0.034	109.26	0.1796	109.26	0.0697	109.26	0.1903	109.26	0.1156
109.36	15316	109.36	14207	109.36	11292	109.36	0.7864	109.36	0.8641	109.36	0.5994	109.36	0.5076	109.36	0.428	109.36	0.452	109.36	0.2552	109.36	0.3826	109.36	0.2894	109.36	0.182	109.36	0.0316	109.36	0.182	109.36	0.0721	109.36	0.1927	109.36	0.1229
109.46	15285	109.46	14118	109.46	11301	109.46	0.7776	109.46	0.8708	109.46	0.6003	109.46	0.5046	109.46	0.4289	109.46	0.448	109.46	0.2424	109.46	0.3835	109.46	0.2903	109.46	0.1867	109.46	0.0393	109.46	0.1828	109.46	0.0798	109.46	0.2033	109.46	0.1238
109.56	15333	109.56	14127	109.56	11271	109.56	0.7882	109.56	0.8698	109.56	0.611	109.56	0.5094	109.56	0.4298	109.56	0.444	109.56	0.2452	109.56	0.3844	109.56	0.2911	109.56	0.1876	109.56	0.0451	109.56	0.1837	109.56	0.0856	109.56	0.2042	109.56	0.1246
109.66	15319	109.66	14113	109.66	11296	109.66	0.7868	109.66	0.8703	109.66	0.5998	109.66	0.508	109.66	0.4284	109.66	0.4592	109.66	0.2419	109.66	0.383	109.66	0.2897	109.66	0.1862	109.66	0.0436	109.66	0.1823	109.66	0.0842	109.66	0.2028	109.66	0.1291
109.76	15286	109.76	1408	109.76	11263	109.76	0.7835	109.76	0.8709	109.76	0.5965	109.76	0.5047	109.76	0.4251	109.76	0.4442	109.76	0.2405	109.76	0.3797	109.76	0.2864	109.76	0.1829	109.76	0.0403	109.76	0.179	109.76	0.0809	109.76	0.1898	109.76	0.1297
109.86	15218	109.86	1407	109.86	11253	109.86	0.7884	109.86	0.8699	109.86	0.5955	109.86	0.5037	109.86	0.43	109.86	0.4432	109.86	0.2552	109.86	0.3787	109.86	0.2757	109.86	0.182	109.86	0.0394	109.86	0.178	109.86	0.0799	109.86	0.1986	109.86	0.1287
109.96	15216	109.96	14049	109.96	11232	109.96	0.7745	109.96	0.858	109.96	0.5934	109.96	0.5016	109.96	0.4201	109.96	0.4411	109.96	0.2531	109.96	0.3766	109.96	0.2902	109.96	0.1798	109.96	0.0372	109.96	0.1759	109.96	0.0778	109.96	0.1964	109.96	0.1266
110.06	15184	110.06	13939	110.06	11219	110.06	0.7753	110.06	0.8568	110.06	0.598	110.06	0.5062	110.06	0.4188	110.06	0.4398	110.06	0.2518	110.06	0.3754	110.06	0.2772	110.06	0.1786	110.06	0.0262	110.06	0.1747	110.06	0.0765	110.06	0.1952	110.06	0.1254
110.16	1506	110.16	1401	110.16	11232	110.16	0.7804	110.16	0.858	110.16	0.6032	110.16	0.4996	110.16	0.4201	110.16	0.4528	110.16	0.2531	110.16	0.3825	110.16	0.2804	110.16	0.1798	110.16	0.0275	110.16	0.1759	110.16	0.0778	110.16	0.1964	110.16	0.1266
110.26	15033	110.26	14023	110.26	11205	110.26	0.7777	110.26	0.8554	110.26	0.5907	110.26	0.497	110.26	0.4174	110.26	0.4384	110.26	0.2504	110.26	0.3837	110.26	0.2826	110.26	0.1772	110.26	0.0248	110.26	0.1733	110.26	0.0751	110.26	0.1938	110.26	0.1337
110.36	15033	110.36	14023	110.36	11205	110.36	0.7777	110.36	0.8554	110.36	0.5907	110.36	0.497	110.36	0.4174	110.36	0.4501	110.36	0.2387	110.36	0.3837	110.36	0.2826	110.36	0.1772	110.36	0.0248	110.36	0.1733	110.36	0.0751	110.36	0.1938	110.36	0.1239
110.46	1508	110.46	14011	110.46	11194	110.46	0.7766	110.46	0.8542	110.46	0.5896	110.46	0.4958	110.46	0.4162	110.46	0.4372	110.46	0.2375	110.46	0.3825	110.46	0.2815	110.46	0.176	110.46	0.0237	110.46	0.1721	110.46	0.074	110.46	0.1926	110.46	0.1228
110.56	15115	110.56	14007	110.56	11248	110.56	0.7761	110.56	0.8538	110.56	0.5891	110.56	0.4954	110.56	0.4158	110.56	0.4485	110.56	0.2371	110.56	0.3821	110.56	0.281	110.56	0.1756	110.56	0.0291	110.56	0.1717	110.56	0.0735	110.56	0.1922	110.56	0.1223
110.66	15019	110.66	14008	110.66	11289	110.66	0.7763	110.66	0.854	110.66	0.5893	110.66	0.5014	110.66	0.416	110.66	0.437	110.66	0.2373	110.66	0.3823	110.66	0.2812	110.66	0.1757	110.66	0.0332	110.66	0.1718	110.66	0.0737	110.66	0.1923	110.66	0.1225
110.76	15016	110.76	14006	110.76	11286	110.76	0.7663	110.76	0.8537	110.76	0.589	110.76	0.4953	110.76	0.4157	110.76	0.4367	110.76	0.237	110.76	0.382	110.76	0.2809	110.76	0.1755	110.76	0.0329	110.76	0.1716	110.76	0.0637	110.76	0.1921	110.76	0.1281
110.86	15013	110.86	14002	110.86	11185	110.86	0.7659	110.86	0.8533	110.86	0.5887	110.86	0.4949	110.86	0.4153	110.86	0.4363	110.86	0.2425	110.86	0.3817	110.86	0.2864	110.86	0.1751	110.86	0.0325	110.86	0.1712	110.86	0.0633	110.86	0.1917	110.86	0.1317
110.96	14992	110.96	13982	110.96	11164	110.96	0.7639	110.96	0.8513	110.96	0.5925	110.96	0.4929	110.96	0.4133	110.96	0.4402	110.96	0.2444	110.96	0.3796	110.96	0.2883	110.96	0.1828	110.96	0.0403	110.96	0.1692	110.96	0.0613	110.96	0.1897	110.96	0.1296
111.06	15004	111.06	13993	111.06	11176	111.06	0.765	111.06	0.8525	111.06	0.5976	111.06	0.4941	111.06	0.4145	111.06	0.4452	111.06	0.2514	111.06	0.3866	111.06	0.2895	111.06	0.184	111.06	0.0473	111.06	0.1703	111.06	0.0624	111.06	0.1908	111.06	0.1308
111.16	14991	111.16	1398	111.16	11163	111.16	0.7696	111.16	0.8511	111.16	0.5962	111.16	0.5025	111.16	0.4034	111.16	0.4439	111.16	0.2344	111.16	0.3892	111.16	0.2881	111.16	0.1827	111.16	0.0401	111.16	0.169	111.16	0.0611	111.16	0.1895	111.16	0.1294
111.26	14878	111.26	13984	111.26	11069	111.26	0.7642	111.26	0.8516	111.26	0.5967	111.26	0.5029	111.26	0.4136	111.26	0.4443	111.26	0.2349	111.26	0.3896	111.26	0.2944	111.26	0.1831	111.26	0.0405	111.26	0.1694	111.26	0.0615	111.26	0.1899	111.26	0.1299
111.36	14869	111.36	13976	111.36	1106	111.36	0.7633	111.36	0.8565	111.36	0.5958	111.36	0.4981	111.36	0.4029	111.36	0.4434	111.36	0.234	111.36	0.3888	111.36	0.2916	111.36	0.1822	111.36	0.0494	111.36	0.1744	111.36	0.0606	111.36	0.1891	111.36	0.129
111.46	14849	111.46	13956	111.46	11041	111.46	0.7613	111.46	0.8526	111.46	0.5841	111.46	0.5001	111.46	0.401	111.46	0.4415	111.46	0.232	111.46	0.3868	111.46	0.2916	111.46	0.192	111.46	0.0475	111.46	0.1764	111.46	0.0587	111.46	0.1871	111.46	0.1153
111.56	14845	111.56	1401	111.56	10939	111.56	0.755	111.56	0.8483	111.56	0.5836	111.56	0.4996	111.56	0.4005	111.56	0.4313	111.56	0.2316	111.56	0.3864	111.56	0.2951	111.56	0.1915	111.56	0.047	111.56	0.1759	111.56	0.0641	111.56	0.1867	111.56	0.1207
111.66	14854	111.66	14058	111.66	10948	111.66	0.7676	111.66	0.8492	111.66	0.5845	111.66	0.5005	111.66	0.4014	111.66	0.4322	111.66	0.2383	111.66	0.3873	111.66	0.2959	111.66	0.1924	111.66	0.0381	111.66	0.1768	111.66	0.0689	111.66	0.1875	111.66	0.1255
111.76	14854	111.76	14058	111.76	10948	111.76	0.7715	111.76	0.8492	111.76	0.5845	111.76	0.5005	111.76	0.4014	111.76	0.4322	111.76	0.2364	111.76	0.3873	111.76	0.2959	111.76	0.1924	111.76	0.0381	111.76	0.1768	111.76	0.0689	111.76	0.1875	111.76	0.1255
111.86	1484	111.86	14044	111.86	10934	111.86	0.7603	111.86	0.8477	111.86	0.5831	111.86	0.4991	111.86	0.4	111.86	0.4308	111.86	0.231	111.86	0.3858	111.86	0.2945	111.86	0.191	111.86	0.0367	111.86	0.1754	111.86	0.0675	111.86	0.1793	111.86	0.1241
111.96	1484	111.96	13946	111.96	10934	111.96	0.7701	111.96	0.8477	111.96	0.5899	111.96	0.4991	111.96	0.4	111.96	0.4308	111.96	0.231	111.96	0.3858	111.96	0.2848	111.96	0.191	111.96	0.0465	111.96	0.1812	111.96	0.0675	111.96	0.1744	111.96	0.1358
112.06	14831	112.06	13937	112.06	10925	112.06	0.7692	112.06	0.8566	112.06	0.5939	112.06	0.4885	112.06	0.3991	112.06	0.4299	112.06	0.2419	112.06	0.3849	112.06	0.2839	112.06	0.1901	112.06	0.0456	112.06	0.194	112.06	0.0568	112.06	0.1735	112.06	0.1232
112.16	14839	112.16	13945	112.16	10933	112.16	0.77	112.16	0.8574	112.16	0.5947	112.16	0.4893	112.16	0.3901	112.16	0.4307	112.16	0.2427	112.16	0.374	112.16	0.2847	112.16	0.1909	112.16	0.0464	112.16	0.1948	112.16	0.0674	112.16	0.1743	112.16	0.124
112.26	14742	112.26	13946	112.26	10934	112.26	0.7642	112.26	0.8575	112.26	0.588	112.26	0.4952	112.26	0.3902	112.26	0.4308	112.26	0.2428	112.26	0.3741	112.26	0.2848	112.26	0.191	112.26	0.0465	112.26	0.1949	112.26	0.0577	112.26	0.1744	112.26	0.1183
112.36	14738	112.36	1401	112.36	10929	112.36	0.7599	112.36	0.8571	112.36	0.5827	112.36	0.4987	112.36	0.3898	112.36	0.4303	112.36	0.2423	112.36	0.3854	112.36	0.2843	112.36	0.1906	112.36	0.046	112.36	0.1945	112.36	0.067	112.36	0.174	112.36	0.1139
112.46	14733	112.46	14055	112.46	10925	112.46	0.7595	112.46	0.8566	112.46	0.5822	112.46	0.4982	112.46	0.3893	112.46	0.4299	112.46	0.2302	112.46	0.3849	112.46	0.2839	112.46	0.1901	112.46	0.0456	112.46	0.194	112.46	0.0666	112.46	0.1735	112.46	0.1135
112.56	14698	112.56	14019	112.56	10889	112.56	0.7559	112.56	0.8433	112.56	0.5787	112.56	0.4947	112.56	0.3858	112.56	0.4263	112.56	0.2383	112.56	0.3814	112.56	0.2803	112.56	0.1866	112.56	0.042	112.56	0.1905	112.56	0.063	112.56	0.1797	112.56	0.1099
[truncated: 1,578 more rows]

## Sheet: SPR Peptide_over_sepF_R2
1000µM - 1_X	1000µM - 1_Y	1000µM - 2_X	1000µM - 2_Y	500µM - 1_X	500µM - 1_Y	500µM - 2_X	500µM - 2_Y	250µM - 1_X	250µM - 1_Y	250µM - 2_X	250µM - 2_Y	125µM - 1_X	125µM - 1_Y	125µM - 2_X	125µM - 2_Y	62.5µM - 1_X	62.5µM - 1_Y	62.5µM - 2_X	62.5µM - 2_Y	31.25µM - 1_X	31.25µM - 1_Y	31.25µM - 2_X	31.25µM - 2_Y	15.6µM - 1_X	15.6µM - 1_Y	15.6µM - 2_X	15.6µM - 2_Y	7.8µM - 1_X	7.8µM - 1_Y	7.8µM - 2_X	7.8µM - 2_Y	3.9µM - 1_X	3.9µM - 1_Y	3.9µM - 2_X	3.9µM - 2_Y
[truncated: 3,246 more rows]

[truncated: 9 more sheets: SPR CTD peptide steady-state_R2, Thermal shift assay, lipid Titration assay, FtsZ filaments & bundles dia, KS-Test, t-Test, MicrobeJ morphometric data, MircobeJ SepF Maxima, MirobeJ FtsZ Maxima]
